# Supplementary material for: Mining versatile feruloyl esterases: phylogenetic classification, structural features, and deep learning model
Source: Bioresour Bioprocess. 2025 Jan 29;12(1):7. doi: 10.1186/s40643-024-00835-8 (PMC11780051; doi:10.1186/s40643-024-00835-8)
Supplement: Supplementary file 3 — Supplementary Material 3 [file 40643_2024_835_MOESM3_ESM.xlsx]

## Sheet: Table S1
Cluster 1	A0A0A8IBI1	4-nitrophenyl ferulate methyl ferulate
	A0A1B1LML0	methyl p-coumarate ethyl ferulate methyl caffeate 1-naphthyl acetate 4-nitrophenyl butanoate 4-nitrophenyl acetate 4-nitrophenyl ferulate
	A0A345BEL0	vinyl ferulate ferulate
	G2QND5	methyl caffeate methyl p-coumarate ethyl ferulate methyl ferulate L-arabinosyl ferulate vinyl ferulate 4-nitrophenyl ferulate
	Q2U7D3	methyl ferulate ethyl ferulate methyl p-coumarate methyl caffeate methyl sinapinate
	Q5B2G3	feruloyl arabino-xylo-oligosaccharides methyl ferulate
	Q8WZI7	methyl ferulate
	Q9HE18	methyl caffeate methyl ferulate methyl p-coumarateal pha-naphthyl propionate arabinoxylan methyl sinapinate 5-O-(trans-feruloyl)-L-arabinofuranose methyl sinapate
	Q9HGR3	methyl caffeate methyl sinapinate methyl p-coumarate methyl ferulate methyl 3,4-dihydroxycinnamate
Cluster 3	A0A1D0BQV8	ethyl ferulate methyl caffeate methyl ferulate methyl p-coumarate
	A0A1D3S5H0	methyl ferulate methyl sinapate
	A0A1S5XVA5	methyl caffeate methyl ferulate
	D8QHC3	methyl 4-hydroxybenzoate methyl caffeate methyl p-coumarate； methyl ferulate； 5-O-trans-feruloyl-L-arabinofuranose ethyl ferulate
	D8QHD6	methyl 4-hydroxybenzoate methyl caffeate methyl p-coumarate methyl ferulate ethyl ferulate
	Q3V6C9	methyl caffeate methyl p-coumarate
	Q5BCF8	4-nitrophenyl 5-O-trans-feruloyl-alpha-L-arabinofuranoside methyl ferulate methyl caffeate methyl p-coumarate
	Q8WZI8	methyl p-coumarate； methyl sinapinate； methyl caffeate； methyl ferulate； 5-O-p-coumaroylquinic acid； coniferyl p-coumarate； 4-nitrophenyl 5-O-trans-feruloyl-alpha-L-arabinofuranoside ethyl ferulate
Other	Q3IL66	methylumbelliferyl acetate 4-methylumbelliferyl p-trimethylammonio cinnamate Alpha-naphthyl acetate； beta-naphthyl acetate； p-nitrophenyl acetate； 4-methylumbelliferyl p-trimethylammonio cinnamate
	P94315	4-nitrophenyl 5-O-trans-feruloyl-alpha-L-arabinofuranoside methyl ferulate
	P70884	4-nitrophenyl 5-O-trans-feruloyl-alpha-L-arabinofuranoside methyl ferulate
	O42807	methyl caffeate methyl ferulate methyl p-coumarate methyl sinapinate methyl caffeate； methyl coumarate； 5-O-(trans-feruloyl)-L-arabinofuranose； 5-O-p-coumaroylquinic acid； coniferyl p-coumarate； 4-nitrophenyl 5-O-(E)-feruloyl-alpha-L-arabinofuranoside； 4-nitrophenyl 4-O-(E)-feruloyl-alpha-D-xylopyranoside； 4-nitrophenyl 2-O-(E)-feruloyl-alpha-L-arabinofuranoside； 4-nitrophenyl 3-O-(E)-feruloyl-al…
