# Supplementary material for: Mining versatile feruloyl esterases: phylogenetic classification, structural features, and deep learning model
Source: Bioresour Bioprocess. 2025 Jan 29;12(1):7. doi: 10.1186/s40643-024-00835-8 (PMC11780051; doi:10.1186/s40643-024-00835-8)
Supplement: Supplementary file 4 — Supplementary Material 4 [file 40643_2024_835_MOESM4_ESM.xlsx]

## Sheet: 1
Versitile FEs
349,"0.9290","MVQFMLLPAALALSLVTSVQAANSPGCGKQPTLASGVQNINDREYILQLPDGYDPAQPHHLIFALHWRGGNMNSIVDGQSVEPWYGLDTRAEGSAILVAPNGRDAGWANPNGEDVALIDAIIEQVEDDLCVDQSSRFSTGFSWGGGMSYALACARASEFRAVSVLSGGVISGCDGGSDPIAYLGIHGINDPVLPLDGGVTLAEQFAANNGCSPTEIGRPDAGSASSVRTDFTGCSRPVSFVAYDGGHDAAPLGVGNPLAPDATWEFFMAA","[[68, 0.8], [116, 0.6], [137, 0.6], [138, 1.0], [144, 0.6], [154, 0.8], [159, 0.7], [160, 0.9], [216, 0.8]]"	128,"0.9331","MNKFLFTLVTFAVTTFVSAGVANIKDGWYFIKNSSSGKYLQVSNENSRAASNIEIGSSRKSDGQKWKLTNVGDGYVTLTSALGNFNVDVANGEDKNGANIQIYDAYGGNAQQFIIMTTSFSNVYTIGTKVSNGEKALDVENGSKSDGANVIQWKNESKDNQSWIFENASGDSATSECWAKALGYECCSSCQPSAFKDESGEWGIENNQWCGIISNGNCCALGYECCKTTTTVIYTDESGKWGIENNEWCEIKDKPQQQQPQQGQGQQQQQPKQDENNNEQTYSFGYGLKNKPVPSKGCGKNSSLPKTGSFDFQWSGGKRTVRIDVPDNYNNNNPYRLIFGMHCMGGWAGGVQQEGYYGLKPLDTGKTSIFVAPEGNGNQAPWGQG…	323,"0.9321","MKFAKPIYLTGCLFPFGILATTSSGCGKTPSIIKPGINTMVINNKTREWILTLPDNYNNTKSHRVIFGLHWWTGTMTDVANDGVIQPYYGLQSLSDNNAIFIAPNGLVADGRSGWANSGGEDIQFIQEIVKTVDEELCVDENLRFSVGFSYGAAMSYSVACTLGKQFRAVAALSGGPLSGCEGGTDPVAYYGQHGVVDSVLPIALGRQLRDTFVKNNGCTSQQPSEPASGSKTHIVTKYAGCSTGKPVWWTAFDGDHTPTPADTGANKTSTYTGTAVWDFFSQFT","[[146, 1.0], [151, 0.8], [168, 0.7], [182, 0.6], [212, 0.6], [243, 0.7], [253, 0.9], [258, 0.6], …
370,"0.9271","MSPDPIHRPSPRSTRPPILLALAALLLLGGVLGPAPRAHAAELQEVTGFGGNPGNLGMYVYAPDAATEGAPMVVLLHGCSQDAGGYHANSGWREYADDHGAVLVYAEQRSANNASGCFNWFQPGDVARGSGEALSIRQMVDHAAAHHATGAVYVSGLSAGGAMASEVLAAYPGVFAGGGVVAGLPSGCAASLIEAFTCMNSSRQQTPQQWGEAVRAKNPGWDGPWPRVAIWHGTADHTVVPANAEESRDQWTDVHGADQTPDSTADLPGPTAVETYTDGSGTPVVARFLVQGMGHGTPVDPGSAPEQCGAAGAYFLDTVCSTYYTAQFWGIAGGADPGPDPGPEPDPDPEPGDCVTADNYRHVLEGRAVHELGRAYAKGSGDDLG…	151,"0.9310","MRPGNIYRLCWSLAMVAFTTTSVVISAPSDPHVKNNDLEPPFQVGDTNPKGTFNQSNAKLFTSKALPKKVINAEEPLSGQALNDSLTATSHSLTPLDDDAALAKLARELIAKNGVEVSDTVAFPLDLQDSSNAATQNTSISLAPVPTPLGPPSLDTPRLSNSSSPRRGPNIYNNNTLSSGLSRRMIASTGCGMEQLAYDNDYATKVKVHGLERFYYVRIPESYNPEHPYRLIFTLHAFRGSAKALKNGDHGYDAWYGLPDQDPEDSAIYVAPHGFAGMWLNVAGEDAAFLERIMADVESQLCIDKNQRYIHGYSFGAAMTYAAACHMGSAFRAVSSWSGAQISKCPSKLPSPVAFYGQHGVKDLILPVVLGRNMRDRYLVQNNCR…	528,"0.9321","MALNTIAAIVLTLFVTFNDVLAVTPSPGCGINQASGTVSHKTTVNGKQRLYITNVPTNYNSSSPHRLIFMFHGLGNSAAAVANGQQGFLPFMGLPPLANADSIGAISVAPDGLNSGWANSGGEDIAFVDQMIREIEASLCIDQNLRFSTGFSYGASMTYAIACARAKQFRGVAVVSGALLSGCTGKTDPIAYYGQHGTSDGTIPIASGKQLRDTFVALNGCTKQTTMDAAPGSGTLVKTQYQNCNKNFPVTWISFDGGHTSTPTTKGASKSFTPEESWAFFKQFT","[[73, 0.6], [79, 0.7], [85, 0.6], [86, 0.6], [147, 0.8], [148, 0.7], [171, 0.6], [175, 0.8], [183…
202,"0.9266","MPLPSARVRHRRELLRRTPGRLRRSFAGAAVGVLLVTLLAVTGPASLTAPAQAASLTEVTGFGSNPGNLRMFRYVPDGLPAGRPLVVAMHGCTQSAGGFDDETGWTTWADQWGFALLLPQQQSANNLNNCFNWFEAGDIRRDAGEALSIKQMTDRMKADVGSDPARVHATGLSAGAAMTNVVLAAYPDVFAAGAPVAGLPYACATSVVAAYSCMNPGTDLTPAAWAAKVRDAHPGYAGPWPAVSVWQGTTDTTVVPANLTETVEQWTAVHGTDTTPDATDTVNGYPHAVYRDSGGRAVVETYTITGTGHGQPVDPGTGAEQCGTAGAYILDADICAAYHIGRFWGLAEDGGGTGPGAPAQRAVIPGTAADDGYVKASADGAGAAV…	375,"0.9310","MLKKVISFASVVTYTLCWLPLCVHANTIGCDKTPSLYSGTHELTVNGTKRAYILQLPVDYDANTPHKIVLGLHWLHGTQEDVYANSWFGLQPLANGTATIFVAPQGIDNGWANPNGTDVAFIDALLWTLSNDFCLDDRHIFALGFSYGASMSRALACARPKVFRAVAALSAGPFSGCDSSTEPIAFLGQHGVNDTVIPIASGREIRDMFVKNNGCIVPEHEPAAPEPLRLNWNETVYEGCKPDYPVWWIAHGGGHWALPDGGAGGLSFAPALIWKFFSQFK","[[31, 0.6], [142, 0.8], [163, 0.6], [164, 0.7], [260, 1.0], [261, 0.6]]"	378,"0.9315","MQQWSIPLAGLALLLLTSFNGVSAAKPSPGCGNSPKLVTTNSTTTPLTMTVNGKKREYFVKLPDNYDKSHPYRFIYTLHALSGTASQVVAGTNGYLPWYGIPPLVKDAVGAIYVAPNGLDKGWANTGGDDITFIKQINAALDNDLCIDQNLRFSTGFSYGAAMSFSIACSLAKDFRAVAVLSGNPNISGCAGGNDPIAYYGQHGVSDTVLPIDDARSMRDRFVKNNGCTAQSPQEPAAGSGKHIKTTYSGCSTDHPVVWVAFDGPHTPTPKDSGASQTFTNTETWEFFSQFT","[[107, 0.7], [125, 0.9], [126, 0.6], [153, 0.6], [154, 1.0], [159, 0.8], [176, 0.7], [177,…
525,"0.9265","MENITVGATTGGVVPGWSYYGLERQANNTAIFVAPNGLNKGWANEDGEDVAFVDSMISTIETSLCINQSQRFATGFSYGGSMTRTLACARASVFRAVSVLSGALLSGCDTSSDPIPYLGIHGTNDPLLSISRGCELRDEFVKNNGCTPKDAPEPANGTLSHVKTVYEGCSAGYPVWWIAYDGGHISAPHDGPPRDTDSGDSFAPPETWKFFSEFFE","[[6, 0.6], [9, 0.9], [31, 0.6], [44, 0.7], [51, 0.6], [72, 0.8], [73, 1.0], [74, 0.6], [78, 0.9], [89, 0.9], [94, 1.0], [95, 1.0], [100, 0.9], [101, 0.7], [109, 0.8],…	426,"0.9290","MKAKPDFAAFMSPRPLRLYIERPIYLTTRLKSDHAALTHGNLTSSHPNVHKTPSSNPSHHHDPFNHHRSTTNKLPQSIMAKLTLLTLLGLLTPTALSLRPSPGCGKTPALVTSSSTTTPLRITSNNKQREFFVRLPQNYNSSTPHRLIFTLHALGGTAQQVIAGQGGYLPYYGLPPLANSSTTPTVFVIPNGLNNGWQNSNGEDVTFLRSVLSTVESDLCVDQDLRFSTGFSYGAAMSYSLACSLGKEIRAVAALSGNPQISGCAAGSEPVAYYGQHGTTDNVLPLAQARQMRDRFLKNNGCAAQAEPPVPAAGSQGKVKTVYTGCLPDKPVTFVVFDGGHVPTPRETGESETFAHKETWEFFSQFT","[[104, 0.7], [1…	227,"0.9312","MAKLTLLTLLGLLTPTALSLRPSPGCGKTPTLVTSSSTTTPLRITSNNKQREFFVRLPQNYNSSTPHRLIFTLHALGGTAQQVIAGQGGYLPYYGLPPLANSSTTPTVFVIPNGLNNGWQNSNGEDVTFLRSVLSTVESDLCVDQDLRFSTGFSYGAAMSYSLACSLGREIRAVAALSGNPQISGCAAGSEPVAYYGQHGTTDNVLPLAQARQMRDRFLKNNGCAAQAEPPVPAAGSQGKVKTVYTGCLPDKPVTFVVFDGGHVPTPRETGESETFAHKETWEFFSQFT","[[26, 0.7], [33, 0.6], [53, 0.7], [150, 0.8], [155, 0.7], [166, 0.6], [171, 0.7], [172, 1.0],…
122,"0.9260","MIVPNYIITSALLALGSFFDGAQAASAGCGKAPTLKAGTNTITVDGKAREYIITPPDNYDNTKPYRLILGLHWLGGKFTDVTSGSMIKPYYGLPPLANGTAIFVAPNGLNNGWQNTGNADVTFIAALIKSIEAEYCVNENLRFSTGFSYGGAMSYALACSMPKDFRAVAVQSGNPQISGCVGGKDPVAYYHQHGVSDQVLPIAGARQMVAQFAKNNGCTSQTPPEPAKGSHTHIRTKFAGCATDKPVWFTAFDGDHTPIPADAATTSKETSWTGASVWEFFSQFS","[[144, 1.0], [149, 0.8], [166, 0.6], [252, 0.8]]"	202,"0.9286","MPLPSARVRHRRELLRRTPGRLRRSFAGAAVGVLLVTLLAVTGPASLTAPAQAASLTEVTGFGSNPGNLRMFRYVPDGLPAGRPLVVAMHGCTQSAGGFDDETGWTTWADQWGFALLLPQQQSANNLNNCFNWFEAGDIRRDAGEALSIKQMTDRMKADVGSDPARVHATGLSAGAAMTNVVLAAYPDVFAAGAPVAGLPYACATSVVAAYSCMNPGTDLTPAAWAAKVRDAHPGYAGPWPAVSVWQGTTDTTVVPANLTETVEQWTAVHGTDTTPDATDTVNGYPHAVYRDSGGRAVVETYTITGTGHGQPVDPGTGAEQCGTAGAYILDADICAAYHIGRFWGLAEDGGGTGPGAPAQRAVIPGTAADDGYVKASADGAGAAV…	127,"0.9302","MPRHHSIVTLSTLFLLALFTTTIQAATAGCGKAATITSGTKSVTVNGKNRQYIVRVPNNYNSSHPYRLIFGLHWRDADMGAVDGGSAPYYGLKNLAKDSAIFVAPNGLNKGWANSGGEDITLIDTIRTTIADGLCVNEKLVFSLGFSYGAAMSYSLGCSRAKDFRAIAVLSGALLSGCSGGNDPIAFYGQHGVRDSVLPIASGRDIRDRFVKNNGCTSQTAQEPGRNSNKHITTVYQGCKTDYPTQWTAFDADHVALPGDNGADAGANSFTIPAVWKFFEQFT","[[79, 0.8], [143, 0.8], [179, 0.6], [257, 1.0]]"
14,"0.9254","MVFKPNIIRAIMLELAITAVSGGLANATPSSGCGTSSGLNSGTFTITSNGQERQYILALPENYDTDTPYKLMFGLHWLSGTMQDVASGSYYGVQPLSDNTAIFVAPQGLDNGWANTGDRDITLIDDILATLEDALCIEKTQVYSMGWSYGGSMSYALACSRPDVFRGVAVMSGANLSGCSPGTQPVAYYGQHGGSDDVLGIAMGRQIRDTFVTNNGCTSQNPPEPNAGSGTHIKTEYSGCSDGHPVWWIPFDGPHEPLATDAGSNSPWTPGEIWKFFSQFN","[[115, 1.0]]"	5,"0.9283","MCLSSLFVLGIAITTAGLTIAQSAGCGSGGITSGTYNVAVNGQSRSYILDVPSDYDNTRPYRLVFGYHWLGGSMQNVASAGYYGLQPLSEGSAIFVAPNGLNAGWANTNGEDIAFTDAILDTLTGGLCIDEAQIFATGFSYGGGMSFSVACSRPDVFRAVAPIAGAQLSGCSGGTTPVAYLGIHGVVDSVLPVDSGRQLRDRFLGLNGCAAQEAPEPAAGTGSHIKTEYQCTGPPVWWIAHSGDHVADPRDGDGTLWAPGETWDFFTNVA","[[31, 0.7], [37, 0.7], [70, 0.6], [123, 0.6], [135, 0.7], [136, 0.6], [142, 0.7], [158, 0.9], [163, 0.7], [164, 0.…	91,"0.9298","MVHPTVFTGAVLLFFTSLATAKPVSIASPIASRTLIPGFPHHGGKLLNRATPMTALSTTVAVEAAESTEDEACDESEEIVTETTEDSCDLAEETDTTLFLAVSTTAPVEQNFESTSTTPLFVSVTPTGAVSTPVSSPGSGGSDGCGKQSSLTSGTYSVTISGRTRSYILDVPNSYTSSKGYKLIFGLHWRGGTMEDVATGQTVEAGVWNYYGLKRLAEDSAIFVAPQGIDNGWGNTNGDDVKFIDAIMEHVEANLCVDQSQRFATGFSFGGAMTYSLACSRADKFRAVAVLSGAQLSGCDGGNDPVPYLGIHGIDDGILSISMGHSLRDKFVLNNGCQAQSAPEPSSGSLTHTKTTYTCNSGYPVTWIAFDGGHIASPQDGATTDS…
135,"0.9244","MKNITLLPLIATVFAGKALADCFSTKLGYPCCTSTSDVVYTDDDGDWGIENNNWCGIETCWSLKLGYPCCQNTNVVYYTDDDGDWSVENNDWCGIVKGKQQPTPPKTTQKQPQTTQKVQPTQAQVVDCSGKTLKSNTNLSIGGRKVIVKFPNGYRGDKPTPLLINYHPIMGSASQWEGGSQTAKAALNDGAIVAFMDGAQGPMGQAWNVGPCCTDADDVKFTRDFIKEITNKACVDPKRIYAAGFSMGGGMSNYAGCYLSDVIAAAAPSAFDLAKEIVDAGKCKPSRPFPILNFRGTSDQIVMYNGGLSQVVPGKPITFMGAKNNLKEWAKMNGCSGSPKQNTPGNNCEMYENCNGGVKVGLCTINGGGHNEGDGKMGWDFVKQF…	91,"0.9283","MVHPTVFTGAVLLFFTSLATAKPVSIASPIASRTLIPGFPHHGGKLLNRATPMTALSTTVAVEAAESTEDEACDESEEIVTETTEDSCDLAEETDTTLFLAVSTTAPVEQNFESTSTTPLFVSVTPTGAVSTPVSSPGSGGSDGCGKQSSLTSGTYSVTISGRTRSYILDVPNSYTSSKGYKLIFGLHWRGGTMEDVATGQTVEAGVWNYYGLKRLAEDSAIFVAPQGIDNGWGNTNGDDVKFIDAIMEHVEANLCVDQSQRFATGFSFGGAMTYSLACSRADKFRAVAVLSGAQLSGCDGGNDPVPYLGIHGIDDGILSISMGHSLRDKFVLNNGCQAQSAPEPSSGSLTHTKTTYTCNSGYPVTWIAFDGGHIASPQDGATTDS…	87,"0.9292","MFAQNSLTVVMALAVLLLASLDTVFAAKSAGCGKAPTITSKTYSATVNGKQRQYIIKLPTGYDQNRAYRLIYLWHQRGASATKIVNGENPDQGGVTPYYGLLPLSNNSAIFVVPEGLNAGWANSGGEDVTFYDTIAKTVEADLCIDTSLRFHTGFSYGAAMSYSIACSRPKDTRAVAVISGSLLSGCSGGKDPVAYYGQHGTSDSVLNVSGGRSIRDTFVKNNGCTALSPEPAPNGATSVKTVYKNCKAGYPVTWVIHNGDHNPSQRDGGKIFAPGNTWEFFSQFASVA","[[58, 1.0], [152, 0.8]]"
139,"0.9242","MKTFIGFTVIAALVAKVSAECFSERLGYRCCYGNKVVLTDADGKWGVENNQWCGISDTPSNSACWANALGYPCCKTAYAIYYTDNDGNWSIENNEWCGIDESKNNNNNNNNNNNSNNNNNNNNNNNNNNNNNNNNNNNNNNNNNSNQQTYSFGYGLKNDPVPSKGCGKNPSLPKTGSFEFNWSGGKRTVRIDIPDNYDNKKAYRLVFGMHCMGGWAGGVQQEGYYGLKPLDTGKTTIFVAPEGNGQQAPWGQADYQLFDQLLEKLKNDLCIDESRVFSTGFSYGSMFSNGLSWNHQKVLRGVAVYETAERNIWLPKHTGEPIAWMGVLGLDDNLCTPEMGRKARDIILEHNSEGGKAKQEKAEEAQRNAPHKCYDYKTVDQRFPV…	349,"0.9283","MVQFMLLPAALALSLVTSVQAANSPGCGKQPTLASGVQNINDREYILQLPDGYDPAQPHHLIFALHWRGGNMNSIVDGQSVEPWYGLDTRAEGSAILVAPNGRDAGWANPNGEDVALIDAIIEQVEDDLCVDQSSRFSTGFSWGGGMSYALACARASEFRAVSVLSGGVISGCDGGSDPIAYLGIHGINDPVLPLDGGVTLAEQFAANNGCSPTEIGRPDAGSASSVRTDFTGCSRPVSFVAYDGGHDAAPLGVGNPLAPDATWEFFMAA","[[68, 0.8], [116, 0.6], [137, 0.6], [138, 1.0], [144, 0.6], [154, 0.8], [159, 0.7], [160, 0.9], [216, 0.8]]"	58,"0.9288","MMTFSALMFTSVLLGLALVVNSQIISHGPSAVPASPGSRTLATNDLSTGCGKSPTITSGVYSTTVNGQQRQYTLTLPQNYNPSNPYKLIFGYHWLGGTMNDVVSGSYYSIQPLADNQAIFVAPQGIDNGWANSDGDDITFTDQMLDTLKAGLCIDESKIYSMGWSYGGSMSYALACARPNVFRGVAVMSGANLSGCSAGTQPVAYYGQHGVSDTVLPIDLGRQIRDTFVKDNLCTSQTPQEPAVGSGTHIKTEYSGCSGGHPVWWIAFDGPHEPLATDAGASSPWTPDQIWEFFSQFD","[[35, 0.6], [46, 1.0], [94, 0.7], [104, 0.6], [123, 0.7], [124, 0.8], [133, 1.0], [15…
134,"0.9240","MKICITIAVLAALAAKTSAECFSEKLGYKCCYGTRVVLTDSDGKWGVENNQWCGISDKPRSDSCWANELGYACCKSAKTVYATDKDGKWSVENNEWCGIVESNKNNNNNNNNNSNNNNNKNNNNNNSNQQTYSFGYGLKNDPVSSKGCGKNLSLPKTGSFEFNWSGGKRTVRIDIPNNYDNKHPYRLVFGMHCMGGWAGGVQQEGYYGLKPLDTGKTTIFVAPEGNGQQAPWGQADYQLFDQLLEKLKNDLCIDESRVFSTGFSYGSMFSNGLSWNHQKVLRGVAVYETAERNIWLPKHTGEPIAWMGVLGLDDGLCTPEMGRKARDIILEHNSEGGKAKQEKAEEAQRNGPHKCYDYKTVDQRFPVRWCTQSGGHIWDHKDPGQ…	2,"0.9282","MCLSSLFVLGVAITTAGLTIAQSAGCGSGGITSGTYNVAVNGQSRSYILDVPSDYDNTRPYRLVFGYHWLGGSMQNVASAGYYGLQPLSEGSAIFVAPNGLNAGWANTNGEDIAFTDAILDTLTGGLCIDEAQIFATGFSYGGGMSFSVACSRPDVFRAVAPIAGAQLSGCSGGTTPVAYLGIHGVVDSVLPVDSGRQLRDRFLSLNGCAAQEAPEPAAGTGSHIKTEYQCTGPPVWWIAHSGDHVADPRDGDGTLWAPGETWDFFTNVA","[[31, 0.7], [37, 0.7], [70, 0.6], [123, 0.6], [135, 0.8], [136, 0.7], [142, 0.7], [157, 0.6], [158, 0.9], [163, 0.…	74,"0.9285","MASKILVVISLTLFLAFNHVLAVKPSPGCGKNQASGTVSHTTTVNGKQRLYITNVPANYNNSNPYRLIFMFHGLGNSAAAVAYGQQGFLPFMGLPPLTNADNIGAISVAPDGLNSAWANSGGEDITFVDQMIKEIEASLCIDQNLRFSTGFSYGASMTYAIACARAKQFRGVAVISGAKLSGCAGGTDPVAFYGQHGSSDGTIPIASGKQLRDTFVANNGCTKQTTVDARTGSGTLVKTQYQNCNKDFPVTWISFDGGHTSTPSTKGASKSFTPDESWAFFKQFT","[[73, 0.6], [79, 0.7], [85, 0.9], [86, 0.8], [126, 0.6], [148, 0.7], [171, 0.7], [175, 0.9], [229,…
188,"0.9240","MAMSAGCGKTPTLTSGTKTMTVAGKQRQYTLRVPENYDKSKPYRLVFGFHWYGATMADVATGQSVQRNVWDYYGLRRLANESTIFVAPQGLDNGWANPNGDDVTFVDQMIKTIESDLCVNEKLRFAMGFSYGGFMSHQLACVRASVFRAVTVLSGGGPSGLSTTCKDPIAYMIVFGISDRIDGGRAARDQYVKINGCTAQNAPEPAKGSLTHIKTEYKGCKEGYPVTWIAFDGGHIAAPQDGKSGDSGTNSFSPGETWKFFTQFT","[[46, 0.6], [59, 1.0], [60, 0.7], [98, 0.6], [148, 0.6], [175, 0.6], [232, 0.6]]"	188,"0.9280","MAMSAGCGKTPTLTSGTKTMTVAGKQRQYTLRVPENYDKSKPYRLVFGFHWYGATMADVATGQSVQRNVWDYYGLRRLANESTIFVAPQGLDNGWANPNGDDVTFVDQMIKTIESDLCVNEKLRFAMGFSYGGFMSHQLACVRASVFRAVTVLSGGGPSGLSTTCKDPIAYMIVFGISDRIDGGRAARDQYVKINGCTAQNAPEPAKGSLTHIKTEYKGCKEGYPVTWIAFDGGHIAAPQDGKSGDSGTNSFSPGETWKFFTQFT","[[46, 0.6], [59, 1.0], [60, 0.7], [98, 0.6], [148, 0.6], [175, 0.6], [232, 0.6]]"	86,"0.9279","MFAQNSLTVVMALAVLLLASLDTVFAAKSAGCGKAPTITSKTYSATVNGKQRQYIIKLPTGYDQNRAYRLIYLWHQRGASATKIVNGENPDQGGVTPYYGLPPLSNNSAIFVVPEGLNAGWANSGGEDVTFYDTIAKTVEADLCIDTSLRFHTGFSYGAAMSYSIACSRPKDTRAVAIISGSLLSGCSGGKDPVAYYGQHGTSDSVLNVSGGRSIRDTFVKNNGCTALSPEPAPNGATSVKTVYKNCKAGYPVTWVIHNGDHNPSQRDGGKIFAPGNTWEFFSQFASVA","[[58, 1.0], [152, 0.8]]"
90,"0.9231","MRLLRSLTKMAAMAGLAAGASLQPVTNFGDNPTGLQMYVYVPDKVAVSPAIIVALHPCGGSAQGWYSQTRLPSYADQLGFILIYAGTTKMSNCWDVQNPASLTHNGGGDAGGIVSMVKYALKQYNGDASRVYVMGGSSGAMMTNVLAGSYPDVFEAGAAFSGVAHACFLGADSATPFSPNQTCAQGRIQRSAREWGDLVRNSFPAYDGRRPRMQIFHGNADFLVHPECAHQALAQWADVLGLQLTQTNKGVPSAEYTQEVYGDGTQLQGFFGDGVGHIAPVNEPVMLRFFGLMN","[[31, 1.0], [77, 0.6], [78, 0.6]]"	80,"0.9279","ASLQQVSNFGSNPTNINMHIYVPDRLASKPPIIVALHPCGGNAQQWFSGTRLPQYADSHGFILIYPSTPHMSNCWDVQNPASLTHGAGGDALGIVSMVNYAINRYGADRDRVYAMGFSSGGMMTNVLAGSYPDVFEAGAAYSGVPHACFLGAPAATPFSPNQTCAQGLQKTPEEWGNLVRNSYPGYNGRRPRMQITHGLNDWLVRPQCAYETLKQWSNVLGLELTRQVTSGQWTQHIYGDGTKLVGYFGQGVGHEPSVNEEQLLRFFGIIN","[[12, 0.7], [39, 0.8], [58, 0.6], [59, 1.0], [85, 1.0], [87, 0.7], [92, 0.6], [114, 0.6], [116, 0.7], [119, 0.7]…	184,"0.9278","MAFKILAAITLILFVALNDVLAVTPSPGCGNKQASGTVSQTTTVNGKQRLYITNVPANYNSSNPYQLIFMFHGLGNSATALANGQQGFLPFMGLPPLANANNVGAISVAPDGLNQGWANSGGEDIAFVDQMIKEIEAKLCIDQDRRFSTGFSYGASMSYAIACARAKQFRGVAVVSGALLSGCAGGKDPIAYYGQHGSSDGTIPIASGKQLRDTFVANNGCTKQTTADAAPGSGTMVKTQYQNCNAKYPVTWISFDGGHTSTPMTRGESKSFTPDQTWEFFKQFN","[[85, 0.8], [86, 0.6], [126, 0.6], [147, 0.7], [148, 1.0], [171, 0.6], [175, 0.8]]"
115,"0.9230","MKFITALTAITALVANVSAQKEDCFSLKLGYRCCERSKVVYSDADGLWGVENGQWCGIGKDLKKRQWWGNWNPWGQNNNNNNQQWAANPWDQNNNNNNNQWNQWGQNNNQGGNPWDQNNNNNNQWNQWGQNNNQGGNPWEQNNNNNNNQWGQNFNQGNPWEQNNNNNNNNQGGNPWEQNNNNNNNNQGGNPWEQNNNNNNNQGGNPWEQNNNNNNNQGGNSWEQNNNQQNNIQPDNNNTTNNAPAQGGSSSYPYPLKNSPVPSKGCGKNPSLNGQFDFKWSGGSRKVLIDIPENYDSSKPYRLVFGMQCMGGSAANVRSEGYYGLKPLDTGKTTIFVAPEGNGQQLPWGEADYKLFDELLEKLKGDLCIDESRVFSTGFSYGSMF…	94,"0.9278","MVHPAFVTGAVLLFFTSLATAKPVSIASSIASGTLIPGFPHHGGKFWNRATPVTALSTTVAVEAAESTEDEACDESEEIVTETTEDSCDLVEETDTTLSPAVSTTAPVEHNFEPTSATPLFVSVSPTDAVSTAVSSPGSGSSDGCGKQSSLTSGTYSVTVNGRTRSYILDVPKSYNSSKGYKLIFGLHWRGGTMEDVATGQTVEAGVWNYYGLKRLAEDSAIFVAPQGIDNGWGNSNGDDVKFIDAIMEHVEADLCVDQSQRFATGFSFGGAMTYSLACSRADKLRAVAVLSGAQLSGCEGGNDPVPYLGIHGVDDDILSISMGHSLRDKLVLNNGCQAQSAPEPSSGSLTHTKTTYTCNSGYPVTWIAFDGGHIASPQDGATTDS…	152,"0.9275","MFNSVLLGLAIVAHSQMMSHGASSVRAPYGSRTLATNSTSTGCGTSPTLTSGVYETTVNGQQRQYTLTLPQNYDPSNPYKLIFGYHWLDGTMNDVVGGSYYGVQPLSNDQVIFVAPQGLNNGWANSNGDDITFNDQMLDTLTAGLCIDESRIYSMGWSYGGSMSYALACARPDVYRAVAVMSGANLSGCSPGTQPVAYYAQHGVSDSVLPIDLGRQIRDTFVNDNQCASQSPQEPAAGSGTHIKTEYSGCSSGHPVWWIAFDGPHEPLATDAGASSPWTPDQIWEFFSQFD","[[39, 0.9], [49, 0.6], [81, 0.6], [88, 0.6], [96, 0.7], [97, 0.6], [101, 0.6], [126, 1.0], …
264,"0.9228","MLAYAMLLTSIELLIITTLNGVIATKPSSGCGNVPKLVGDPTIAQLVTVNGKSRQYYLKTPENYDNNHPYRLIFTLHALGGTASQVVAGEGGYYAWYGLPPLVNDTIGAIYVAPDGLNNGWANQGGEDVTFISQVIEQIEADLCIDQNLRFSTGFSYGAAMSYSLACSLGEEIRAVAVLSGNPQISGCGGGTKPVAYYGQHGVSDQVLPMTGGREMRDQFVKNNGCASQTPQEPASGSGEYIKTTYSGCSADHPVVWVAFDGDHTPRPLESESTQSFSPIETWEFFSQFK","[[39, 0.8], [78, 0.7], [151, 0.7], [152, 0.9], [153, 0.6], [157, 0.8], [172, 0.7], [174, 1.0…	227,"0.9273","MAKLTLLTLLGLLTPTALSLRPSPGCGKTPTLVTSSSTTTPLRITSNNKQREFFVRLPQNYNSSTPHRLIFTLHALGGTAQQVIAGQGGYLPYYGLPPLANSSTTPTVFVIPNGLNNGWQNSNGEDVTFLRSVLSTVESDLCVDQDLRFSTGFSYGAAMSYSLACSLGREIRAVAALSGNPQISGCAAGSEPVAYYGQHGTTDNVLPLAQARQMRDRFLKNNGCAAQAEPPVPAAGSQGKVKTVYTGCLPDKPVTFVVFDGGHVPTPRETGESETFAHKETWEFFSQFT","[[26, 0.7], [33, 0.6], [53, 0.7], [150, 0.8], [155, 0.7], [166, 0.6], [171, 0.7], [172, 1.0],…	168,"0.9275","MPSLSSSFMAAALLVLASLSPVLGENSAGCGKNPTISSQQYTVTVNGKQREYIVRVPDNYDKDHPYRLIFTWHQLGGSATKIVNGENPNQGGALPFYGLLPHANDSAIFVVPNGLNAGWANQGGEDVLFFDEMLKAVESDLCVDTSLRFSTGFSYGGAMSYALACARSSDIRAVAVISGSLLSGCAGGTEPVAYYGQHGTSDSVLPVNGGRQLRDTFVRNNGCTPVAEPQPQGGMSVKTVYQGCTEGYPVTWVIHNGDHNPSQVDSGSSTPFAPGNTWEFFSQFESK","[[3, 0.6], [104, 0.6], [149, 0.7], [150, 1.0], [171, 0.6], [172, 0.6], [216, 0.6], [255, 0.7], …
87,"0.9223","MFAQNSLTVVMALAVLLLASLDTVFAAKSAGCGKAPTITSKTYSATVNGKQRQYIIKLPTGYDQNRAYRLIYLWHQRGASATKIVNGENPDQGGVTPYYGLLPLSNNSAIFVVPEGLNAGWANSGGEDVTFYDTIAKTVEADLCIDTSLRFHTGFSYGAAMSYSIACSRPKDTRAVAVISGSLLSGCSGGKDPVAYYGQHGTSDSVLNVSGGRSIRDTFVKNNGCTALSPEPAPNGATSVKTVYKNCKAGYPVTWVIHNGDHNPSQRDGGKIFAPGNTWEFFSQFASVA","[[58, 1.0], [152, 0.8]]"	87,"0.9272","MFAQNSLTVVMALAVLLLASLDTVFAAKSAGCGKAPTITSKTYSATVNGKQRQYIIKLPTGYDQNRAYRLIYLWHQRGASATKIVNGENPDQGGVTPYYGLLPLSNNSAIFVVPEGLNAGWANSGGEDVTFYDTIAKTVEADLCIDTSLRFHTGFSYGAAMSYSIACSRPKDTRAVAVISGSLLSGCSGGKDPVAYYGQHGTSDSVLNVSGGRSIRDTFVKNNGCTALSPEPAPNGATSVKTVYKNCKAGYPVTWVIHNGDHNPSQRDGGKIFAPGNTWEFFSQFASVA","[[58, 1.0], [152, 0.8]]"	272,"0.9275","MISLVSILTFMVAANVVGATNSVGCGKEPTLASGVHSLTVNGKDREYTLKIPDNYDAANSYKLIFGFHWANGTMENITIGATTGGVVPGWSYYGLEQRANNTAILVAPNGLNKGWANTDGEDVAFVDAMIDAIETDLCVDQAQRYATGFSYGGSMTRTLACARANVFRAVAVLSGALLSGCDASTDPIPYLGIHGINDPLLPIARGRSLRDAFVANNGCTPQDPPEPANGTLTHVKTVYEGCRAEYPVWWIAYDGGHISAPHDGPPRDTDSGDSFAPTETWAFFSQFFE","[[64, 0.9], [82, 0.9], [93, 0.6], [124, 0.6], [145, 0.6], [146, 0.9], [151, 0.7], [168, 0.7],…
313,"0.9222","MTRWSSTTTAALAALTFSSLPTALAATKSPGCGKEATMTSPNAYNLTINEKTRYYYLNVPENYDNSHAYKLIFTFHALGGTAFQVRGGIGEYLPWYGLPEQDTNNSAIYIAPDGLNTNGMTGWPNEGGEDLALVDKIIKTVEADLCIDQEHRYSTGFSYGGAMSGAIACDRADDFKAVAVLSGAELSGCENGTTPIPYYGQHGVNDTVLPPELGRELRDKFVKNNGCDAAEPEEPDIGSGIHIRTEYKNCDYPVTWVAFDGPHSAKYTDVGVEKSFSPEETWRFFEKFPQEA","[[33, 0.7], [77, 0.6], [78, 0.6], [87, 0.9], [125, 0.6], [153, 0.6], [154, 0.9], [158, 0.6…	44,"0.9271","MVAFTTTSVVISAPSDPHVKNNDLEPPFQVGDTDPKGTFNQTNAKLFTSKALPKKVINAEEPLSGQALNDSLTATSHSLTPLDDDAALAKLARELIAKNGVEVSDTVAFPLDLQDSSNAATQNTSTSLAPVPTPLGPPSLDTPRLSNSSSPHRGPNIYNNNTLSSGLSRRMIASTGCGMEQLAYDNDYATKVKVHGLERFYYVRIPESYNPEHPYRLIFTLHAFRGSAKALKNGDHGYDAWYGLPDQDPEDSAIYVAPHGFAGMWLNVAGEDAAFLERIMADVESQLCIDQNQRYIHGYSFGAAMTYAAACHMGSAFRAVSSWSGAQISKCPSKLPSPVAFYGQHGVSDLILPVVLGRNMRDRYLVQNNCRFKYSRKPEWGSGDHT…	21,"0.9270","MVSRPSIIGGVLLGLAFTVFGQQPLYGQCGGKEWTGPTECVAGACCSTGNEWYSQCLPGNCSTGVPSIPGTPTNSSGPGIPTTPPTNSSGPGIPTTIPTNSSGPGIPTATPSPIRLVTNSISSGCGKSSGLESGTFSITSGGQEREYTLSLPENYETNSPYKLIFGLHWLDGTMQDVVSGSYYGVQPLSDNKVIFVAPQGLDNGWANTGGNDVTLIDDILATLQDALCIESTQIYSMGWSYGGSMSYALACSRPDVFRGVAVMSGANLSGCSPGTEPVAYYAQHGVSDDVLSIAMGRQIRDTFVTNNGCSAQDAPEPNAGSGTHTKTEYSGCSADHPVWWTAFDGGHIPLGTDAGSNSPWTPTELWDFFVQFT","[[34, 1.0]…
9,"0.9206","MPSVTGIVTSLAAAAGLAAAQSAGCGQDPLQSGVQTVNVNGQNREYTLKVPDNYDPSNPHRLIFGFHWLNGNMQNVVDGGYYGLEQLAQGSAIFVAPNGIDAGWANTGGRDIAFVDAILETVLGGLCVDESQIFATGFSYGGAMSYSVACSRPADVFRAVAPIAGAELSGCDGGNTPVAYLGIHGVVDSVLPIDAGRALRDKFLGLNGCQAQDAPEPQPGSGSHIKTEYSCADGYPVWWIAHSGDHVADPSDGDGSYWAPGETWTFFTETVQGR","[[4, 0.8], [21, 0.6], [62, 0.6], [63, 0.8], [98, 0.7], [106, 1.0], [113, 0.6], [128, 0.7], [134, 0.8], [135, 0…	423,"0.9270","MTPHLPSPTALGRHRRLLAALACGLALAAAPPAYAATPAAAQTAVPRAALTPVPSFGDNPGALSMYAYLPDGLPAGAPLVVLLHGCTQNAADHFTHSGWQKYADQHKFALVLAEQPAVNNLRQCFNWFEPADSDRDRGEAASIRRMVAHAHGTYGTDPARTYLSGLSAGAGMAANLLADYPEVFAGGALHSGPPAKCARTVAQAFGCMSSDQRKTPQQWGDLVRSSAPGHTGPWPKVAIWQGTADTTVAPVNATELRDQWTNVHGLSQTPTETTTLPAGTTRRTYADAHGSTLVAEYSIAGMGHGLPVDPGSGDDQCGTTATYYLDTLCSTHHTARFWGLTP","[[55, 0.6], [168, 0.6], [185, 0.7], [230…	22,"0.9270","MVSRPSIIGGVLLGLAFTVFGQQPLYGQCGGKEWTGPTECVAGACCSTGNEWYSQCLPGNCSTGVPSIPGTPTNSSGPGIPTTPPTNSSGPGIPTTIPTNSSGPGIPTATPSPIRLVTNSISSGCGKSSGLESGTFSITSGGQEREYTLSLPENYETNSPYKLIFGLHWLDGTMQDVVSGSYYGVQPLSDNKVIFVAPQGLDNGWANTGGNDVTLIDDILATLQDALCIESTQIYSMGWSYGGSMSYALACSRPDVFRGVAVMSGANLSGCSPGTEPVAYYAQHGVSDDVLSIAMGRQIRDTFVTNNGCSAQDAPEPNAGSGTHTKTEYSGCSADHPVWWTAFDGGHIPLGTDAGSNSPWTPTELWDFFVQFT","[[34, 1.0]…
364,"0.9204","MHPPTPTLRRLAVVLTALTAVVATVAAVLLTAAPRASAATLTPVSSFGTNPGNLGMYTYVPDGLPDGAPLVVLLHGCTQSAADYHANSGWAEYADSDGFALVYAEQKSANNANACFNWFEPGDVARDSGEARSVRSMVEHAVAAEGLDADRVHVSGLSAGGAMAGELLAAYPDLFAGGSIVAGIPVGCADGMVDAFTCMNPGKTRTPEQWGDAVRAKNPGWSGPLPRVAVWHGTADYTVAPANGAASVSQWTNAHGLDGAADATEQLPGGTTADYHGGTAATADVAHFRVSGMGHGTPVDPGQGCGTAGAYFLDAVCSTGYTVDFWGLGEVTDPDPTGDPDPTPSPTEDPEPGECVKSSNYDHVRAGRAVQRSGLTYAVGSDDPL…	453,"0.9270","MLVRSFLGFAVLAATCLAASLQEVTEFGDNPTNIQMYIYVPDQLDTNPPVIVALHPCGGSAQQWFSGTQLPSYADDNGFILIYPSTPHMSNCWDIQNPDTLTHGQGGDALGIVSMVNYTLDKHSGDSSRVYAMGFSSGGMMTNQLAGSYPDVFEAGAVYSGVAFGCAAGAESATPFSPNQTCAQGLQKTAQEWGDFVRNAYAGYTGRRPRMQIFHGLEDTLVRPQCAEEALKQWSNVLGVELTQEVSGVPSPGWTQKIYGDGTQLQGFFGQGIGHQSTVNEQQLLQWFGLI","[[6, 0.8], [26, 0.9], [30, 0.6], [77, 0.9], [137, 0.7], [155, 1.0], [195, 0.6], [203, 0.6],…	85,"0.9269","MFAQNSLTVVMALAVLLLASLDTVFAAKSAGCGKAPTITSKTYSATVNGKQRQYIIKLPTGYDQNRAYRLIYLWHQRGASATKIVNGENPDQGGVTPYYGLPPLSNNSAIFVVPEGLNAGWANSGGEDVTFYDTIAKTVEADLCIDTSLRFHTGFSYGAAMSYSIACSRPRDTRAVAVISGSLLSGCSGGKDPVAYYGQHGTSDSVLNVSGGRSIRDTFVKNNGCTALSPEPAPNGATSVKTVYKNCKVGYPVTWVIHNGDHNPSQRDGGKIFAPGNTWEFFSQFASVA","[[58, 1.0], [152, 0.8]]"
272,"0.9199","MISLVSILTFMVAANVVGATNSVGCGKEPTLASGVHSLTVNGKDREYTLKIPDNYDAANSYKLIFGFHWANGTMENITIGATTGGVVPGWSYYGLEQRANNTAILVAPNGLNKGWANTDGEDVAFVDAMIDAIETDLCVDQAQRYATGFSYGGSMTRTLACARANVFRAVAVLSGALLSGCDASTDPIPYLGIHGINDPLLPIARGRSLRDAFVANNGCTPQDPPEPANGTLTHVKTVYEGCRAEYPVWWIAYDGGHISAPHDGPPRDTDSGDSFAPTETWAFFSQFFE","[[64, 0.9], [82, 0.9], [93, 0.6], [124, 0.6], [145, 0.6], [146, 0.9], [151, 0.7], [168, 0.7],…	229,"0.9268","MRTGKVKKTSQPIHHQPPIRPSSLPKPKMPRRSNLLTVLSLLVLGLLGAVMAERSAGCGKANTIRSQQYTITINGKQRQYIMKIPDRYDNNFAHKLIFTWHQLGGSAQKIVNGENINQGGALPYYGLNALANNTAIFVVPNGLNAGWANQGGEDVTFFDELVKRVEADLCVETTQRFSTGFSYGGAMSYAVACARPTMIRAIAVISGSQLSGCNGGNSPVAFYGQHGTSDSVLNVSGGRQLRDRFVKNNGCTPVNPEPQPNGQNSVKTVYQGCREGYPVTWVIHRGDHNPSQTDSGSSTPFAPRNTWEFFSQFS","[[1, 0.7], [2, 0.8], [47, 1.0], [178, 0.7], [189, 0.6], [214, 0.6]]"	79,"0.9268","MKFDLSTLALASALIPGSLAATPGCGKAPSSIKAGVNTFSVNGKTREWILTLPDNYDNKKPYRLVFGVHWLGGTMNDVANGGSIQPYYGLPALANGTTIFVAPNGLKSGSSTGWPNSNGEDITLMREILKATNENLCVDEKLRFSMGFSYGAAMSYSIACTLGSEFRAIAALSGGLLSGCAGGTDAVAYYGQHGISDQVLPISQGQQMRDKFVQNNGCAAQQPKEPAKGSKSHIVTKYAGCKEDKPVWWTAFDGDHTPVPTDGGSSKDTTFTGGAVWEFFSQFK","[[185, 0.6], [252, 0.7], [271, 0.8], [272, 0.9], [273, 1.0]]"
411,"0.9197","MNILAIAAIFVMSVVDTVIGLASPGCGKAATVKNGNQTIIVSGKGRAYVVRLPQDYSINKQYRLFFEFHWAHGSASQIINGGYATPYYGLPPLDKNNSGIYIIPEGLDEGGYQGWANKNGQDVDFTDAMITTLQNGLCIDQNLIFSLGHSYGAGMSYALACARPKIFRAVAVNSGANISGCSGGTSPIAMYIQHAIGDSTLPIAAGRAIRDQFVKKNGCTQTSETQPPKGGHTNVVYKGCSAGYPLTWVPFENNQNTGHVPAPVDTGATVSFTPGNNWDFFSQFN","[[9, 0.7], [107, 0.6], [151, 1.0], [167, 0.6], [168, 0.7], [169, 0.7], [173, 1.0], [195, 0.6], [2…	58,"0.9264","MMTFSALMFTSVLLGLALVVNSQIISHGPSAVPASPGSRTLATNDLSTGCGKSPTITSGVYSTTVNGQQRQYTLTLPQNYNPSNPYKLIFGYHWLGGTMNDVVSGSYYSIQPLADNQAIFVAPQGIDNGWANSDGDDITFTDQMLDTLKAGLCIDESKIYSMGWSYGGSMSYALACARPNVFRGVAVMSGANLSGCSAGTQPVAYYGQHGVSDTVLPIDLGRQIRDTFVKDNLCTSQTPQEPAVGSGTHIKTEYSGCSGGHPVWWIAFDGPHEPLATDAGASSPWTPDQIWEFFSQFD","[[35, 0.6], [46, 1.0], [94, 0.7], [104, 0.6], [123, 0.7], [124, 0.8], [133, 1.0], [15…	18,"0.9267","MVSKSNIVGAVLLQLASTALGMPATTSISNGLAASSLSSGCGASSGLASGTFTITSSGQERQYILALPENYDTNTPYKLIFGLHWLSGTMQDVSSGSFYGVQPLSDNGVIFVAPQGLDNGWANTGDRDITLIDDILATLSDALCIEQTQIYSMGWSYGGSMSYALACSRPDVFRGIAVMSGANLSGCSPGTQPVAYYGQHGGSDDVLAISMGREIRDTFVKNNGCAAQDPPEPSAGSGTHTKTEYEGCSDGHPVVWIPFDGPHEPLATDAGSNSPWTPGEIWSFFSQFS","[[8, 0.6], [123, 1.0]]"
131,"0.9196","MKIITTLSIIAVITAKVSSTCFSEKLGYKCCEGSDVELIDEDGMWGIENGQWCGISNDSLKKRQWWGQNNNNGWGQSNNYWEQNQGNNVQWAQNNNNQNQNNNQNQGGNPWEQNNNNNQNQNNNQNQGGNLWEQNNNNNQTQNNNQNQGGNPWEQNNNNQTQNNNQNQGGNPWEQNNNNQTQNNNQTQGGNPWEQNNNNQNQNQSNNNSNSNLTYPYPLKNAPVSSKGCGKDSSLPKTGSFDFQWSGGKRTVRIDVPDNYNNKNPYRLVFGMHCMGGWAGGVQQEGYYGLKPLDTGKTTIFVAPEGNGNQAPWGEGDYKLFDELLEKLKGEFCIDESRVFSTGFSYGSMFSNGLSWNHQKVLRGVAVYETAERNIYLPKHTGDGI…	96,"0.9264","MYRLNILILTVQCALAAASSSGCGTSPSIDSGVNQADVNGQQREYIIQLPDNYDSNNPYKLVIGYHWLDGSMDTVVDGSFYGLAPLAADSTIFVAPQGLNAGWANTNGDDLTFTDQILDAVQSNFCIDQDRIFAAGWSYGGSMSYSVACSRADVFRAVAVLSGGELSGCDGGNDPVAYFGQHGISDDVLPIDSGRQLRDHFVQVNGCDSADPEEPAAGSGTHTATDYTGCSEGYPVEWVAFDGGHVPTPSDAGAADSFTPGLIWDFFSQF","[[17, 0.6], [106, 0.9], [139, 0.8], [155, 0.7], [156, 0.7], [170, 0.9], [181, 0.8], [182, 0.9], [207, 0.6], [211,…	183,"0.9264","MAVAFIALASLDMVLAAKSAGCGKAPTITSKTYTATVNGKQRQYIMKLPSGYDQNRAYRLIFTWHQLGGSATKIVNGEDPNKGGVVPYYGLPPLSNNSAIFVVPDGLSNGWANSGGEDVTFFDTMVKTIEADLCVDTSLRFSTGFSYGGAMSYALACARPKDIRAVAVISGSLLSGCSGGKDPVAYYGQHGTADSVLNVSGGRSIRDTFVKNNGCTPLSPEPQPNGGNSVKTVYKGCKEGYPMTWVIHNGDHNPSQKNSGASAPFAPENTWEFFSQFKSIA","[[141, 0.7], [142, 1.0], [147, 0.6], [225, 0.7], [248, 0.7], [259, 0.6]]"
86,"0.9193","MFAQNSLTVVMALAVLLLASLDTVFAAKSAGCGKAPTITSKTYSATVNGKQRQYIIKLPTGYDQNRAYRLIYLWHQRGASATKIVNGENPDQGGVTPYYGLPPLSNNSAIFVVPEGLNAGWANSGGEDVTFYDTIAKTVEADLCIDTSLRFHTGFSYGAAMSYSIACSRPKDTRAVAIISGSLLSGCSGGKDPVAYYGQHGTSDSVLNVSGGRSIRDTFVKNNGCTALSPEPAPNGATSVKTVYKNCKAGYPVTWVIHNGDHNPSQRDGGKIFAPGNTWEFFSQFASVA","[[58, 1.0], [152, 0.8]]"	86,"0.9261","MFAQNSLTVVMALAVLLLASLDTVFAAKSAGCGKAPTITSKTYSATVNGKQRQYIIKLPTGYDQNRAYRLIYLWHQRGASATKIVNGENPDQGGVTPYYGLPPLSNNSAIFVVPEGLNAGWANSGGEDVTFYDTIAKTVEADLCIDTSLRFHTGFSYGAAMSYSIACSRPKDTRAVAIISGSLLSGCSGGKDPVAYYGQHGTSDSVLNVSGGRSIRDTFVKNNGCTALSPEPAPNGATSVKTVYKNCKAGYPVTWVIHNGDHNPSQRDGGKIFAPGNTWEFFSQFASVA","[[58, 1.0], [152, 0.8]]"	55,"0.9263","MDVSITVTITGTRPRRSVLAVLLTVLFGGLLPLLASLLLVGPPATAASAAVPRQAQAAAALTEVTNFGANPSNLQMYLYVPTNVTAHPAVIVAVHYCTGSGPAMYSGTEYAQLADQYGFVVVYPSVTRASKCFDVSSPAALKRDGGSDPVGIKSMVDWVVQHYNADTGKVFATGISSGAMMTNVLLGDYPDVFAAGAAFSGVPFGCFATTDGSEWNTACANGTVTHTPQEWGDLVRGADPGYTGPRPRMQLWHGTADAVLQYPNFGEEIKQWTNVAGVGQTPAATDTPNSGWTRTRYGSTGDQAPVEAISLQGVDHNLYAWGMAARVLTFFGLDSGGSAPQPPVGACTVTATTSAWNTGLTGSVTLTNTGTTTVDGWQLAFTLPAG…
137,"0.9191","MEYKILNALKKRQWGGWNAWGQNNNQGNPWEQNNNNQNQGNPWGQNNNHGNPWKQNNNNQNQGNPWGQTNNNQNQGNPWDQNNNQGNPWGQNSNQGNPWEQNNNNNSNNNNIQAPPQQTNDQTADQQPTQNPSADNHTIDQQPAQNPPAQNSPAQNPPADNQTGTGAGAGAGSTGGTCSGKTLKSNTTLNIGGRKVIVKFPSGYSGDKNVPLLINYHPIGGSATQWEGGSQTAKAALNDGAIVAFMDGAQGPMGQAWNVGPCCTDADDVQFTRDFIKEITSQACVDTNRIYAAGFSMGGGMSNYSGCMLADVIAAAAPSAFDLSKEIVDSGKCKPSRPFPILNFRGTQDNVVMYEGGLSQVVPGKAITFLGAKNNFKEWAKMNGC…	350,"0.9259","MHHSLAVTSLAAAGLALQAAAADSPGCGTDPTLGSGVNSLDVNGQPREYIIQPPENYDASIPHKLVIGYHWRDGTMDNVVEGGFYGLSYLAADVPTIFVAPQGLDNGWANTNGDDIAFTDQLLEAVESSYCIDQERRFATGWSWGGGMSYSVACSRADVFRAVAVLSGAEISGCDGGDLPIAYFGQHGISDSVLGIELGRTLRDHYVEVNGCDPATPEEPAPGSGVHTLTDYSNCASGYPVQWVAFDGDHIPNPTDAGSSDSFTGGLIWDFISQF","[[81, 0.6], [82, 0.8], [97, 0.6], [126, 0.6], [138, 0.8], [145, 0.8], [161, 0.7], [162, 0.8], [166, 1.0], […	125,"0.9261","MFARLFSVGAVFLLLSLINNVTANSAGCGKTPTLTSGTKTMTISGKQRQYILRVPDNYDKSKPYRLVFGFHWYGGTMTDVASGQTVQRNVWDYYGLRRLANESTIFVAPQGLDNGWGNVNGDDDTFVDQLLKTIESDLCVNEKLRFAAGFSYGGWMSHHLGCIRASVFRAVAVYSGGSPSGLDTACKDPIAYMMVFGVSDRIEGGRAARDARVKINGCTAQNAPEPARGSLTHVKTEYKGCKEGYPVTWIAFDGGHIAAPQDGKSSDSGTNSFSPGETWKFFTQFT","[[8, 1.0], [24, 0.6], [67, 0.7], [119, 0.7], [147, 0.7], [169, 0.8], [260, 0.6]]"
85,"0.9182","MFAQNSLTVVMALAVLLLASLDTVFAAKSAGCGKAPTITSKTYSATVNGKQRQYIIKLPTGYDQNRAYRLIYLWHQRGASATKIVNGENPDQGGVTPYYGLPPLSNNSAIFVVPEGLNAGWANSGGEDVTFYDTIAKTVEADLCIDTSLRFHTGFSYGAAMSYSIACSRPRDTRAVAVISGSLLSGCSGGKDPVAYYGQHGTSDSVLNVSGGRSIRDTFVKNNGCTALSPEPAPNGATSVKTVYKNCKVGYPVTWVIHNGDHNPSQRDGGKIFAPGNTWEFFSQFASVA","[[58, 1.0], [152, 0.8]]"	152,"0.9258","MFNSVLLGLAIVAHSQMMSHGASSVRAPYGSRTLATNSTSTGCGTSPTLTSGVYETTVNGQQRQYTLTLPQNYDPSNPYKLIFGYHWLDGTMNDVVGGSYYGVQPLSNDQVIFVAPQGLNNGWANSNGDDITFNDQMLDTLTAGLCIDESRIYSMGWSYGGSMSYALACARPDVYRAVAVMSGANLSGCSPGTQPVAYYAQHGVSDSVLPIDLGRQIRDTFVNDNQCASQSPQEPAAGSGTHIKTEYSGCSSGHPVWWIAFDGPHEPLATDAGASSPWTPDQIWEFFSQFD","[[39, 0.9], [49, 0.6], [81, 0.6], [88, 0.6], [96, 0.7], [97, 0.6], [101, 0.6], [126, 1.0], …	122,"0.9260","MIVPNYIITSALLALGSFFDGAQAASAGCGKAPTLKAGTNTITVDGKAREYIITPPDNYDNTKPYRLILGLHWLGGKFTDVTSGSMIKPYYGLPPLANGTAIFVAPNGLNNGWQNTGNADVTFIAALIKSIEAEYCVNENLRFSTGFSYGGAMSYALACSMPKDFRAVAVQSGNPQISGCVGGKDPVAYYHQHGVSDQVLPIAGARQMVAQFAKNNGCTSQTPPEPAKGSHTHIRTKFAGCATDKPVWFTAFDGDHTPIPADAATTSKETSWTGASVWEFFSQFS","[[144, 1.0], [149, 0.8], [166, 0.6], [252, 0.8]]"
128,"0.9181","MNKFLFTLVTFAVTTFVSAGVANIKDGWYFIKNSSSGKYLQVSNENSRAASNIEIGSSRKSDGQKWKLTNVGDGYVTLTSALGNFNVDVANGEDKNGANIQIYDAYGGNAQQFIIMTTSFSNVYTIGTKVSNGEKALDVENGSKSDGANVIQWKNESKDNQSWIFENASGDSATSECWAKALGYECCSSCQPSAFKDESGEWGIENNQWCGIISNGNCCALGYECCKTTTTVIYTDESGKWGIENNEWCEIKDKPQQQQPQQGQGQQQQQPKQDENNNEQTYSFGYGLKNKPVPSKGCGKNSSLPKTGSFDFQWSGGKRTVRIDVPDNYNNNNPYRLIFGMHCMGGWAGGVQQEGYYGLKPLDTGKTSIFVAPEGNGNQAPWGQG…	428,"0.9258","MRTGKVKKTSQPIHHQPPIRPSSLPKPKMPRRSNLLTVLSLLVLGLLGAVMAERSAGCGKANTIRSQQYTITINGKQRQYIMKIPDRYDNNFAHKLIFTWHQLGGSAQKIVNGENINQGGALPYYGLNALANNTAIFVVPNGLNAGWANQGGEDVTFFDELVKRVEADLCVETTQRFSTGFSYGGAMSYAVACARPTMIRAIAVISGSQLSGCNGGNSPVAFYGQHGTSDSVLNVSGGRQLRDRFVKNNGCTPVNPEPQPNGQNSVKTVYQGCREGYPVTWVIHRGDHNPSQTDAGSSTPFAPRNTWEFFSQFS","[[1, 0.7], [2, 0.8], [47, 1.0], [178, 0.7], [189, 0.6], [214, 0.6]]"	13,"0.9256","MVSKSNIVGAVLLQLASTALGMPATTSISNGLAASSLSSGCGASSGLASGTFTITSSGQERQYILALPENYDTNTPYKLIFGLHWLSGTMQDVSSGSFYGVQPLSDNGVIFVAPQGLDNGWANTGDRDITLIDDILATLSDALCIEQTQIYSMGWSYGGSMSYALACSRPDVFRGIAVMSGANLSGCSPGTQPVAYYGQHGGSDDVLAISMGREIRDTFVKNNGCAAQDPPEPSAGSGTHTKTEYEGCSDGHPVVWIPFDGPHEPLATDAGSNSPWTPGEIWSFFNQFS","[[8, 0.6], [123, 1.0]]"
129,"0.9181","MKVITALTAIAAITAKVSASCFSEKLGYKCCEGNVVEYIDEDGKWGIENDQWCGISDSALKKRQWWGQNNNWGQNQWNPWGQNNNQGGNPWGQNNNQGGNPWGQNNNQGGNPWGQNNNQGGNPWGQNNNQGGNPWGQNNNQGGNPWGQNNNQGGNPWEQNNNNQGGQDNAPPAQQGQNNAPPAQQGQNNAPPAQQGQGNTAPAQGGSASYPYPLKNAPVPSKGCGKNPSLNGEFNFNWSGGSRKVLIDIPQNYDSSHPYRLVFGMQCMGGSAGNVRNEGYYGLKPLDTGKTTIFVAPEGNGQQLPWGEADYKLFDELLEKLKGDLCIDESRVFSTGFSYGSMFSNGLSWNHQKVLRGVAVYETAERNIYLPTHTGDGIGWMGVLG…	122,"0.9257","MIVPNYIITSALLALGSFFDGAQAASAGCGKAPTLKAGTNTITVDGKAREYIITPPDNYDNTKPYRLILGLHWLGGKFTDVTSGSMIKPYYGLPPLANGTAIFVAPNGLNNGWQNTGNADVTFIAALIKSIEAEYCVNENLRFSTGFSYGGAMSYALACSMPKDFRAVAVQSGNPQISGCVGGKDPVAYYHQHGVSDQVLPIAGARQMVAQFAKNNGCTSQTPPEPAKGSHTHIRTKFAGCATDKPVWFTAFDGDHTPIPADAATTSKETSWTGASVWEFFSQFS","[[144, 1.0], [149, 0.8], [166, 0.6], [252, 0.8]]"	73,"0.9254","MRSLLTSACLLLASLPDVLAANSTGCDNYDQNKPYRLVFTWHQLGSSAQSIVNGEDIKNNGVLPYYGVKAIANSSAIFVVPDGINNGWANQGGEDVTYGGAMSYALACARPDMISGIAVISGGLLSGCSGGTTPVAFYGQHGTRDSVLNVGMGRQLRGKFVTTNGCTRLASEPQPNVGNAVKSVYTGCKQGHPVTWVIHDDYHDPSQVNQSSTNPFAPGYTWEFFTQST","[[98, 1.0], [178, 0.7], [217, 0.6]]"
453,"0.9179","MLVRSFLGFAVLAATCLAASLQEVTEFGDNPTNIQMYIYVPDQLDTNPPVIVALHPCGGSAQQWFSGTQLPSYADDNGFILIYPSTPHMSNCWDIQNPDTLTHGQGGDALGIVSMVNYTLDKHSGDSSRVYAMGFSSGGMMTNQLAGSYPDVFEAGAVYSGVAFGCAAGAESATPFSPNQTCAQGLQKTAQEWGDFVRNAYAGYTGRRPRMQIFHGLEDTLVRPQCAEEALKQWSNVLGVELTQEVSGVPSPGWTQKIYGDGTQLQGFFGQGIGHQSTVNEQQLLQWFGLI","[[6, 0.8], [26, 0.9], [30, 0.6], [77, 0.9], [137, 0.7], [155, 1.0], [195, 0.6], [203, 0.6],…	255,"0.9256","MVYLNPLIKAFFFSTVVLLGKCLPSDTSPSVATSRNAPRQVVNGNSPGCGKTPTMTSGTKSITVNGQNRQYIIRVPNGYDKNKPHKLIFAFHWVGGTMTDVASGGSDGALWAYYGQQRMANETAILVAPQGLSNGWANSGGQDIMFVDQMRQAIENDLCINQGQRFAVGFSYGGSMSFSIACSRAKDFRAVAVISGGQLSGCSGGTDPIAYLGIHGISDGTLSISGGRVMRDKFVTNNGCTKITPREPAAGSKTHIKTDYPGCKGGYPVTWIAFDGGHAPAPVDGGGDSGAKSYTPMEMWNFFSQWP","[[49, 0.6], [51, 0.6], [141, 0.6], [166, 0.6], [167, 1.0], [190, 0.6], [215…	316,"0.9251","MPRQHSCLASFALVLLAVVSAVFAGSVGCGKTPTLKSGTYNATVNNKNRQYILKIPDNYDSSKPYKLIFGLHWLTGTVEKDVWAYYGLQRLANNSAIFIAPQGLNNGWANTGGEDITFIDTIIKTVEADLCVNEKLRFSTGFSYGAAMSYSLACSRPDIFRAVAVLSGGLLSGCDGGTKPVAFYGQHGISDQVLTVAGGRQLRDTFVKANGCTAGNAATVTKGSKTHAKTVYSGCSSGHPVVWVEFDEGHIPAPQDGATGTSGSKTWTPAETWEFFSQFT","[[24, 0.6], [29, 0.6], [31, 0.7], [59, 0.6], [110, 0.9], [139, 1.0], [140, 0.6], [144, 0.9], [156, 0.7…
161,"0.9175","MVRSILPTLALSLLTTAHAANSPGCGKEPTLTSGIHNIDDREYILEVPEGYDSSKPHKLIFGLHWRGGNMNNIVDGQSVEPWYGLATRAEGSAIFVAPNGRDAGWANNGGEDVALIDAIIEQVEADLCVDQTARFSTGFSWGGGMSYALACARASAFRAVSVLSGGVISGCDGGTDPIAYLAIHGINDAVLPFDGGVELANQFAQNNGCQPAEVAQPAPGSGQSARTDYECSERPVSVIAYDGGHDAAPLGVGNPLAPDATWEFFNDA","[[2, 0.6], [25, 0.6], [51, 0.6], [66, 0.7], [114, 0.6], [135, 0.7], [136, 1.0], [142, 0.6], [152, 0.6], [157, 0.6]…	74,"0.9254","MASKILVVISLTLFLAFNHVLAVKPSPGCGKNQASGTVSHTTTVNGKQRLYITNVPANYNNSNPYRLIFMFHGLGNSAAAVAYGQQGFLPFMGLPPLTNADNIGAISVAPDGLNSAWANSGGEDITFVDQMIKEIEASLCIDQNLRFSTGFSYGASMTYAIACARAKQFRGVAVISGAKLSGCAGGTDPVAFYGQHGSSDGTIPIASGKQLRDTFVANNGCTKQTTVDARTGSGTLVKTQYQNCNKDFPVTWISFDGGHTSTPSTKGASKSFTPDESWAFFKQFT","[[73, 0.6], [79, 0.7], [85, 0.9], [86, 0.8], [126, 0.6], [148, 0.7], [171, 0.7], [175, 0.9], [229,…	182,"0.9250","MAVALIALASLDMVLAAKSAGCGKAPTITSKTYTATVNGKQRQYIMKLPSGYDQNRAYRLVFTWHQLGGSATKIVNGEDPNKGGVVPYYGLPPLSNNSAIFVVPDGLSNCWANSGGEDVTFFDTMVKTIEADLCVDTSLRFSTGFSYGGAMSYALACARPKDIRAVAVISGSLLSGCSGGKDPVAYYGQHGTADSVLNVSGGRSIRDTFVKNNGCTPLSPEPQPNGGNSVKTVYKGCKEGYPMTWVIHNGDHNPSQKNSGASAPFAPENTWEFFSQFKSIA","[[141, 0.7], [142, 1.0], [147, 0.6], [166, 0.6], [225, 0.7], [248, 0.7], [259, 0.6]]"
253,"0.9157","MKPLSNLSAALSALTLSSLPAAALAAARSAGCGKDPTLLTSPTTTPYTVTVNSKAREFYVRLPEGYDRDRAYRLIFTFHALGGRATQVVAGEGGYLPWYGLPAQDPDESAVYVAAQGLVNQNDFGGTTGWANVGGEDVALVDALVELVEADLCIDSEHRHSTGFSYGGAMSYALACERSAEFRAVAVLSGGPMSGCVGGNEPIAYYGQHGLSDQVLPVDLGRDLRDRFVRNNGCTPQEPEEPAVGSGTHVKTEYEGCTHPVTWVAFDGDHVPQPKDAGASETFAAEETWAFFSQFTLT","[[15, 0.6], [82, 0.8], [106, 0.8], [123, 0.6], [126, 0.7], [160, 0.6], [161, 1.0], […	198,"0.9253","MVHPTFVTGAVLLFFTSLATAKPGSIASSIASGTLIPGFPHHGGKFWNRATPVTALSTTVAVEAAESTKDEACDESEEIVTETTEDSCDLVEETDTTLSPAVSTTAPVEHNFETTSATPLFASVSPTDAVSTAVSSPGSGSSDGCGKQSSLTSGTYSVTVNGRTRSYILDVPKSYNSSKGYKLIFGLHWRGGTMEDVATGQTVEAGVWNYYGLKRLAEDSAIFVAPQGIDNGWGNSNGDDVKFIDAIMEHVEADLCVDQSQRFATGFSFGGAMTYSLARSRADKLRAVAVLSGAQLSGCEGGNDPVPYLGIHGVDDGILSISIGHSLRDKFVLNNGCQAQSAPEPSSGSLTHTKTTYTCNSGYPVTWIAFDGGHIASPQDGATTD…	410,"0.9250","MVFMAVAFIALASLDMVLAAKSAGCGKAPTITSKTYTATVNGKQRQYIMKLPSGYDQNRAYRLIFTWHQLGGSATKIVNGEDPNRGGVVPYYGLPPLSNNSAIFVVPDGLSSGWANSGGEDVTFFDTMVKTIEADLCVDTSLRFSTGFSYGGAMSYALACARPKDIRAVAVISGSLLSGCSGGKDPVAYYGQHGTADSVLNVSGGRSIRDTFVRNNGCTPLSPEPQPNGGNSVKTVYKGCKEGYPMTWVIHNGDHNPSQKNSGASAPFAPENTWEFFSQFKSIA","[[144, 0.7], [145, 1.0], [150, 0.6], [228, 0.7], [251, 0.7], [262, 0.6]]"
151,"0.9152","MRPGNIYRLCWSLAMVAFTTTSVVISAPSDPHVKNNDLEPPFQVGDTNPKGTFNQSNAKLFTSKALPKKVINAEEPLSGQALNDSLTATSHSLTPLDDDAALAKLARELIAKNGVEVSDTVAFPLDLQDSSNAATQNTSISLAPVPTPLGPPSLDTPRLSNSSSPRRGPNIYNNNTLSSGLSRRMIASTGCGMEQLAYDNDYATKVKVHGLERFYYVRIPESYNPEHPYRLIFTLHAFRGSAKALKNGDHGYDAWYGLPDQDPEDSAIYVAPHGFAGMWLNVAGEDAAFLERIMADVESQLCIDKNQRYIHGYSFGAAMTYAAACHMGSAFRAVSSWSGAQISKCPSKLPSPVAFYGQHGVKDLILPVVLGRNMRDRYLVQNNCR…	215,"0.9252","MFRSASFFALGALLILALLENVSAASAGCGKTPKLTNGVQTTTINGKQRRWTLRIPQNYDKSRQYRFIFGLHWLNGDMNAVTGGSAPYYGLAALAKESTIFVAPDGLNRGWANQNGEDITFLNTIRKQVEDDLCVNENLRFSVGFSYGAAMTYSLACSSAKDYRGIAVLSGAQLSGCNGGNDPIAFYGQHGVKDSVLNISAGKQIRDRFVKNNGCQPKNAPEPAPGSGQHIKTMYDGCKVPTQWTAFDGDHVATPGNPSFTPGDVWTFFSQFN","[[78, 0.6], [80, 0.8], [81, 0.8], [142, 0.8], [147, 0.6], [169, 0.7], [178, 0.7], [261, 1.0]]"	312,"0.9249","MTVNSTVREWILTLPSNYNNTYPYRLVFGLHWLSGSFTDVANGSVIQPYYGLPPLMNNTAIFIAPNGLNKGWANSGGQDITFIQQIMKAVESEYCVNEKLRFSLGFSYGAAMSYSVACTLGKDFRAVAALSGALLSGCSGGTDPIAYYGQHGISDQVLNITMGRQLRDTFVKNNGCSAQSPPEPTKGSKTHVLTKYAGCSTDKPVWWTAFDGDHTPIPADGGPTNKNTTFSVPQVWDFFSQFN","[[103, 1.0], [108, 0.8], [125, 0.6], [130, 0.9], [139, 0.6], [150, 0.6], [151, 0.6], [169, 0.6], [210, 0.9], [220, 0.6]]"
311,"0.9151","MAPLRGSAQKIVHGEHPNKGGALPYRGLKAITNNIAIFVVPDGLKTDSGADLCINTDLRFSMGFSYGGAISYTLACAQPEMPSALAVISGAQLSGCSGGTKPVAYYGQHGTKDSVLTVSQGRALRDKFVTNNGCTKLASEPRPNGENSVKTVYTGCKVGYPLTWVIHDGDHNPLQMVQTIETLFAADSIMIPNPQALSNVGDKMLVKVDVGTLHRRRHS","[[19, 0.6], [61, 0.9], [66, 0.6], [85, 0.8], [120, 0.9], [152, 0.9], [153, 0.7], [167, 1.0], [199, 0.6], [209, 0.6]]"	223,"0.9252","MVHPAFVTEAVLLFFTSLATAKPVSIASSTASGTLIPGFPHQLKDGGKFWNRATPVTALSTTVAVEAAESTKDEACDESEEIVTETTEDSCDLVEETDTTLSPAVSTTAPVEHNFEPTSATPLFASVSPTDAVSTAVSSPGSGSSDGCGKQSSLTSGTYSVTVNGRTRSYILDVPKSYNSSKGYKLIFGLHWRGGTMEDVATGQTVEAGVWNYYGLKRLAEDSAIFVAPQGIDNGWGNSNGDDVKFIDAIMEHVEADLCVDQSQRFATGFSFGGAMTYSLACSRADKLRAVAVLSGAQLSGCEGGNDPVPYLGIHGVDDGILSISIGHSLRDKFVLNNGCQAQSAPEPSSGSLTHTKTTYTCNSGYPVTWIAFDGGHIASPQAGA…	469,"0.9247","MAFKAAFLSSMLVALGAFQTTDAVTYSSGCGKTPDITSGTYTTAINGTEREYIVRVPEDYDSNVPYPFIIAYHWFGATAFNATQNSSRYGNGSYYGLLSYANESAIFVAPQGLDNGWSNVNDDDMTFTDSLVQTIDNGLCVDTEQRFVVGFSFGGSMTNAIANSGRGSTFKAAAVLSGTDYTTAVGEPVPIGFLVIHGVSDPGNLISKGRSMRDVFVKVNGCTNQTALEPAAGSKSHIKTSYANCSKPVTFIPFDGVHEYSPVDAGASSSWVPGEIWSFFFP","[[15, 0.6], [33, 0.7], [36, 0.7], [106, 0.6], [111, 0.6], [148, 0.6], [152, 0.8], [153, 0.6], [164, …
494,"0.9145","MARLSYLITAAALSSLPTALTGTPSPGCGKDPTLTSPDAYNLTVNGKTRDFYVRLPADYDSGHAYKLIFTFHALGGTAEQVIAGTDGYLPWYGLPAADAAVSGDGDGETAIYIAAQGLKNDAEFGGEMPGWANVDGEDLGLVDAILERVEADLCVDQEHRYSTGFSYGGAMSYALACDRSSLFRAVAVLSGGPMSGCEGGDGSPVAYYGQHGVSDQVLPMALGRELRDRFVANNGCVVKEATEPVAGSGTHEKTVYEGCTHPVTFVAFDGDHTPQPMDGDADQTYAPEETWEFFSQFAQT","[[162, 0.6], [167, 1.0], [184, 0.6], [185, 0.6]]"	85,"0.9251","MFAQNSLTVVMALAVLLLASLDTVFAAKSAGCGKAPTITSKTYSATVNGKQRQYIIKLPTGYDQNRAYRLIYLWHQRGASATKIVNGENPDQGGVTPYYGLPPLSNNSAIFVVPEGLNAGWANSGGEDVTFYDTIAKTVEADLCIDTSLRFHTGFSYGAAMSYSIACSRPRDTRAVAVISGSLLSGCSGGKDPVAYYGQHGTSDSVLNVSGGRSIRDTFVKNNGCTALSPEPAPNGATSVKTVYKNCKVGYPVTWVIHNGDHNPSQRDGGKIFAPGNTWEFFSQFASVA","[[58, 1.0], [152, 0.8]]"	494,"0.9243","MARLSYLITAAALSSLPTALTGTPSPGCGKDPTLTSPDAYNLTVNGKTRDFYVRLPADYDSGHAYKLIFTFHALGGTAEQVIAGTDGYLPWYGLPAADAAVSGDGDGETAIYIAAQGLKNDAEFGGEMPGWANVDGEDLGLVDAILERVEADLCVDQEHRYSTGFSYGGAMSYALACDRSSLFRAVAVLSGGPMSGCEGGDGSPVAYYGQHGVSDQVLPMALGRELRDRFVANNGCVVKEATEPVAGSGTHEKTVYEGCTHPVTFVAFDGDHTPQPMDGDADQTYAPEETWEFFSQFAQT","[[162, 0.6], [167, 1.0], [184, 0.6], [185, 0.6]]"
506,"0.9144","MTRYFGQIFSAAVLLVAALHGVSAATPSKGCGNAPKLITDAAATTPLKLTSNGKNREFYVKLPANYDNTHPYRLIFTLHALGGNAQQVTVGTGGYLPWYGIPALANDTLGAVYIAPNGLNNGWANQGGEDITFLKSVMDTVEADLCIDQNLRFSTGFSYGAAMSYSLACSLGKQIRAVAVLSGNPQISGCTGGTEPVAYYGQHGTKDSVLPIAGGRQMRDRFVKNNGCAAKQPAEPAAGGKHIKTAYEGCGEYPVVWNAFDGDHTPQPVDPGTSGTFSAVESWAFFEQFT","[[81, 0.6], [109, 1.0], [135, 0.7], [154, 0.8], [176, 0.7], [177, 0.7], [260, 0.7]]"	269,"0.9251","MTVNGATRQYILTLPQGYDSSRPYKLIFGYHWLSGTMQNVVSGNYYGVQPLAGNSAIFVAPQGKNNGWANSGGEDITFTDQMLSTLQGDLCIDKTQIYSMGWSYGGSMSYALACARPNVFRGVAVMSGANLSGCSPGTQPVAYYAQHGVSDTVLSISLGRQIRDTFVKDNGCTAQNPPEPAAGSGTHIKTVYSGCSSGHPVWWIPFDGPHEPLATDSGASSSWTPGQIWDFISQFN","[[4, 0.6], [18, 0.7], [27, 0.6], [51, 0.7], [57, 0.6], [72, 0.8], [73, 0.7], [86, 0.8], [87, 0.8], [104, 0.8], [122, 0.9], [123, 1.0], [126, 0.7],…	262,"0.9240","MLRPNSLLNIAVLLTGAIRHAVAGTPSAGCGKAPKLVTPAAASTPLTLTSGGKTRQFFVKLPDNYDNAHQYRLIFTLHALGGNGQQVTVGQGGYLPWYGLPPLVNDTIGAIYISPTGLNSGWWNTGGSDVTFIKDVLKAVEDDLCVDQNLRFSTGFSHGAAMSFILACALGKDLRAVAVLSGNPQISGSCPGGTEPVAYYGQHGVHDSVLPIAGGRQMRDRFLKNNGCAAKEAPEPAQGSGTHIKTVYDGCSAGHPVTWVAFDGDHTPQPKDKGAATTFSATNTWEFFSQFT","[[114, 1.0], [115, 0.6], [153, 0.6], [176, 0.6], [190, 0.8], [262, 0.6]]"
145,"0.9140","MRNITLLTLVASVFTGKALADCWATALGYPCCKFTKEVVYSDADGDWGVENNNWCGIEADCWAEKLGYPCCVSTTDAVYVDNDGKWGVENNNWCGIIIGSQPQPPTTTRTTTRTTTTTQKPTPTGVDCSGKTLKSNTTLNIGGRKVIVKFPSGFRGDKATPLLINYHPIMGSASQWEGGSQTAKAALNDGAIVAFMDGAQGPMGQAWNVGPCCTDADDVTFTRNFIKEITSKACVDPKRIYAAGFSMGGGMSNYAGCFLADVIAAAAPSAFDLAKEVVDAGRCKPARPFPILNFRGTQDNIVMYNGGLSQVVPGKPITFMGAKNNMKEWAKMNGCTGSPKQNTPGNNCEMYENCNGGVKVGLCTINGGGHSEGDGKMGWNFLKQF…	119,"0.9250","MKFFVALSAIAAFASSASAACFSEKLGYPCCSANNKNVVYTDSDGDWGVENNNWCGMSTGGDCWATALGYKCCQSTSVVVETDANGKWGIENNEWCGIVSGGSNPNTGRTTRTTTTTVKPSPTPAVPSYPYELKNDPVPSKGCGKSPGIKTGSFQFQWGGRKNRLVHIDLPNNYDNNHPYRLVFGMQCMGGSGANVRNEQYYGLKPLDTGKTTIFVAPEGNGQQLPWGQEDYQLFDELLEKLKTDLCIDESRVFSTGFSYGSMFSNGLAWDHQKVLRGVAVYETAAVNIWLPKNTGLPIAWMGVLGFDDGLCTPQMGRQARDVILKNNSDGGKAVNERAEEAQPNGPHKCYEYKQVDQRFPVKWCTQSGGHQWEHKDPGSWQTWV…	253,"0.9237","MKPLSNLSAALSALTLSSLPAAALAAARSAGCGKDPTLLTSPTTTPYTVTVNSKAREFYVRLPEGYDRDRAYRLIFTFHALGGRATQVVAGEGGYLPWYGLPAQDPDESAVYVAAQGLVNQNDFGGTTGWANVGGEDVALVDALVELVEADLCIDSEHRHSTGFSYGGAMSYALACERSAEFRAVAVLSGGPMSGCVGGNEPIAYYGQHGLSDQVLPVDLGRDLRDRFVRNNGCTPQEPEEPAVGSGTHVKTEYEGCTHPVTWVAFDGDHVPQPKDAGASETFAAEETWAFFSQFTLT","[[15, 0.6], [82, 0.8], [106, 0.8], [123, 0.6], [126, 0.7], [160, 0.6], [161, 1.0], […
504,"0.9135","MRGLFNSACLLLALSNSAGCGKAKTLTNKQYSMQVNGKNRNYFLNIPDNYDQSKPYRLIFTWHQLGGSAQKIVNGENPNAGGALPYYGLKAVADNSAIFVVPDGLNAGWGNQNGEDVTFFDQLVKTVEADLCVNTDLRFSTGFSYGGAMSYALACARPEMIRAVAVISGAQLSGCSGGSKPVAYYGQHGTSDSVLNVQMGRQLRDKFVANNGCTKLQSEPGPNGGNSVKTQYAGCKQGYPVTWVIHNGDHNPSQTNSGSTTPFAPGNSWEFFKQFT","[[139, 0.7], [140, 1.0], [167, 0.6], [219, 0.9], [246, 0.6]]"	168,"0.9250","MPSLSSSFMAAALLVLASLSPVLGENSAGCGKNPTISSQQYTVTVNGKQREYIVRVPDNYDKDHPYRLIFTWHQLGGSATKIVNGENPNQGGALPFYGLLPHANDSAIFVVPNGLNAGWANQGGEDVLFFDEMLKAVESDLCVDTSLRFSTGFSYGGAMSYALACARSSDIRAVAVISGSLLSGCAGGTEPVAYYGQHGTSDSVLPVNGGRQLRDTFVRNNGCTPVAEPQPQGGMSVKTVYQGCTEGYPVTWVIHNGDHNPSQVDSGSSTPFAPGNTWEFFSQFESK","[[3, 0.6], [104, 0.6], [149, 0.7], [150, 1.0], [171, 0.6], [172, 0.6], [216, 0.6], [255, 0.7], …	65,"0.9230","MVALQALSLFFSTLIPAVLSLTPSPGCGTTPRLISASSTTTPLRLTVNSKQREFFVALPENYDSSHPYRLIFTLHALGGSASQVIAGTGGYVPYYGLPPFLQQSNDTTGAIFVVPNGLNNGWANQGGEDITFLRTVMETVESDLCVDQDLRFSTGFSYGGAMSYSLACSLGEQMRAVAALSGNPMISGCSGGTGAVAYYGQHGTGDNVLPISGGRQMRDRFLRNNGCNTAQQEEPAPPRGSNGRVKTVYEGCAEDKPVVWVAFDGPHTPTPRETGASETWTPGEVWEFFSQFE","[[158, 0.6], [193, 0.6], [203, 1.0]]"
99,"0.9131","MVQFMLLPAALALSLVTSVHAANSPGCGKQPTLASGVQYINDREYILKIPDNYDPAKPHHLVFGLHWRGGNMNSVVDGQSVEPWYGLETRAQGSAILVAPNGRDAGWANPNGEDVALIDAIIEQVEGDLCVDQSSRFSTGFSWGGGMSYALACARANEFRAVSVLSGGVISGCDGGEDPIAYLGIHGINDPVLPFDGGVTLAQQFAANNGCSPTDIGRPDAGSAGSVRTDFTGCSRPVSFVAYDGGHDAAPLGVGNPLAPDATWEFFMAA","[[68, 0.7], [125, 0.7], [126, 0.7], [138, 1.0], [144, 0.6], [159, 0.6], [160, 0.8], [216, 0.8], [239, 0.6]]"	370,"0.9250","MSPDPIHRPSPRSTRPPILLALAALLLLGGVLGPAPRAHAAELQEVTGFGGNPGNLGMYVYAPDAATEGAPMVVLLHGCSQDAGGYHANSGWREYADDHGAVLVYAEQRSANNASGCFNWFQPGDVARGSGEALSIRQMVDHAAAHHATGAVYVSGLSAGGAMASEVLAAYPGVFAGGGVVAGLPSGCAASLIEAFTCMNSSRQQTPQQWGEAVRAKNPGWDGPWPRVAIWHGTADHTVVPANAEESRDQWTDVHGADQTPDSTADLPGPTAVETYTDGSGTPVVARFLVQGMGHGTPVDPGSAPEQCGAAGAYFLDTVCSTYYTAQFWGIAGGADPGPDPGPEPDPDPEPGDCVTADNYRHVLEGRAVHELGRAYAKGSGDDLG…	380,"0.9228","MGMYTVSSFFLLAALLQGAVAGTAGCGKAPLASGTRNITGGRQYILQVPANYDPNHAYKLIFALHWGNGNMTDVVQSGYYGLRALADETAIFVAPNGINNGWANTNNRDDILVDNILAEVKGNLCVDETQVFATGWSYGGSMSYNLACSKPTIFRAVSVISGAQLSGCTGGETKIPYLGIHGVIDSVLNISLGRTLRDRFLRVNQCAAQTAIEPAPSNDSVYIKNVYSCSPGFPVWWLAHGGDHIGAPQTGPNWMASETWSFWTQAINVGSTSAPIPPPIAPIAPIAPIAPPPNW","[[17, 1.0], [18, 0.8], [132, 0.7], [155, 0.6], [160, 0.9], [191, 0.6], [230, 1.0], [249…
141,"0.9130","SKGCGKNTKYQRPFQFKWSQGTRKVYIDIPQNYDPNKPSRLVFGMMCMGGSSENVANNEKYYGLQPLDTAKTTIFVAPEGNGQQLPWGQADYTLFDELLEKLKNELCIDESRVFSTGFSYGSMFSNGLSWNHQRVLRGVAVYETADVNIWLPQNTGEGIGWMGVLGFDDGLCTPAMGRSSRDRILKNNSEGGKAVNERAQEATPGGPHKCYDYTTVDEKFPVRWCTQSGGHQWDHKDPGQYQSWVPQATWEFINKF","[[48, 0.6], [74, 0.6], [108, 0.7], [115, 0.7], [138, 0.6], [154, 0.6], [157, 0.9], [164, 0.8], [165, 1.0], [190, 0.8], [203, 0…	131,"0.9248","MKIITTLSIIAVITAKVSSTCFSEKLGYKCCEGSDVELIDEDGMWGIENGQWCGISNDSLKKRQWWGQNNNNGWGQSNNYWEQNQGNNVQWAQNNNNQNQNNNQNQGGNPWEQNNNNNQNQNNNQNQGGNLWEQNNNNNQTQNNNQNQGGNPWEQNNNNQTQNNNQNQGGNPWEQNNNNQTQNNNQTQGGNPWEQNNNNQNQNQSNNNSNSNLTYPYPLKNAPVSSKGCGKDSSLPKTGSFDFQWSGGKRTVRIDVPDNYNNKNPYRLVFGMHCMGGWAGGVQQEGYYGLKPLDTGKTTIFVAPEGNGNQAPWGEGDYKLFDELLEKLKGEFCIDESRVFSTGFSYGSMFSNGLSWNHQKVLRGVAVYETAERNIYLPKHTGDGI…	419,"0.9220","MKSIANTKGVVLLALALPVLGQQSLYGQCGGNGWSGPTECTAGACCQVQNPWYSQCLPGDCKPSSPTTTLVTSTTASTTTVTAPGGHSTGCGKTPSMNSGTYTMTVNGIQRQYTLTLPQNYDRSKPYKLIFGYHWLGGTMQNVAGGAYYGVQPLSGNSAIFVAPQGLDNGWANKNGDDITFNDQLVAKLTTEFCIDDSQIYSMGWSYGGSMSYALACARPDVFRGVAVMSGANLSGCSPGTKPVGYYGQHGGSDDVLSISLGRQIRDTFVKDNQCTPQNPSEPAKGSGKHIKTVYSGCSTDHPVWWIAFDGPHEPLATDAGSSSSWTPGELWSFISQFN","[[34, 0.6], [57, 1.0], [83, 0.6], [87, 0.7]…
320,"0.9128","MTSVDGGSAPYYGLKALAQNSAIFVAPDGLNKGWANQGGEDITFIDTIRQQIDNDLCVNEKQRFALGFSYGGAMSFSLACSKAKDFRAVAVLSGATLSGCNGGNDPIAYYGQHGVRDSVLPISMGRDLVNRFIKNNGCQNTQLREPARNSNQRVTTVVQGCKPEYPVQWTAFDGDHVALPGRNNGNDAGPNSFTPEEVWKFFTALQ","[[4, 0.7], [65, 1.0], [70, 0.7], [87, 0.6], [92, 0.6], [101, 0.9], [172, 0.9]]"	313,"0.9248","MTRWSSTTTAALAALTFSSLPTALAATKSPGCGKEATMTSPNAYNLTINEKTRYYYLNVPENYDNSHAYKLIFTFHALGGTAFQVRGGIGEYLPWYGLPEQDTNNSAIYIAPDGLNTNGMTGWPNEGGEDLALVDKIIKTVEADLCIDQEHRYSTGFSYGGAMSGAIACDRADDFKAVAVLSGAELSGCENGTTPIPYYGQHGVNDTVLPPELGRELRDKFVKNNGCDAAEPEEPDIGSGIHIRTEYKNCDYPVTWVAFDGPHSAKYTDVGVEKSFSPEETWRFFEKFPQEA","[[33, 0.7], [77, 0.6], [78, 0.6], [87, 0.9], [125, 0.6], [153, 0.6], [154, 0.9], [158, 0.6…	202,"0.9215","MPLPSARVRHRRELLRRTPGRLRRSFAGAAVGVLLVTLLAVTGPASLTAPAQAASLTEVTGFGSNPGNLRMFRYVPDGLPAGRPLVVAMHGCTQSAGGFDDETGWTTWADQWGFALLLPQQQSANNLNNCFNWFEAGDIRRDAGEALSIKQMTDRMKADVGSDPARVHATGLSAGAAMTNVVLAAYPDVFAAGAPVAGLPYACATSVVAAYSCMNPGTDLTPAAWAAKVRDAHPGYAGPWPAVSVWQGTTDTTVVPANLTETVEQWTAVHGTDTTPDATDTVNGYPHAVYRDSGGRAVVETYTITGTGHGQPVDPGTGAEQCGTAGAYILDADICAAYHIGRFWGLAEDGGGTGPGAPAQRAVIPGTAADDGYVKASADGAGAAV…
44,"0.9123","MVAFTTTSVVISAPSDPHVKNNDLEPPFQVGDTDPKGTFNQTNAKLFTSKALPKKVINAEEPLSGQALNDSLTATSHSLTPLDDDAALAKLARELIAKNGVEVSDTVAFPLDLQDSSNAATQNTSTSLAPVPTPLGPPSLDTPRLSNSSSPHRGPNIYNNNTLSSGLSRRMIASTGCGMEQLAYDNDYATKVKVHGLERFYYVRIPESYNPEHPYRLIFTLHAFRGSAKALKNGDHGYDAWYGLPDQDPEDSAIYVAPHGFAGMWLNVAGEDAAFLERIMADVESQLCIDQNQRYIHGYSFGAAMTYAAACHMGSAFRAVSSWSGAQISKCPSKLPSPVAFYGQHGVSDLILPVVLGRNMRDRYLVQNNCRFKYSRKPEWGSGDHT…	316,"0.9247","MPRQHSCLASFALVLLAVVSAVFAGSVGCGKTPTLKSGTYNATVNNKNRQYILKIPDNYDSSKPYKLIFGLHWLTGTVEKDVWAYYGLQRLANNSAIFIAPQGLNNGWANTGGEDITFIDTIIKTVEADLCVNEKLRFSTGFSYGAAMSYSLACSRPDIFRAVAVLSGGLLSGCDGGTKPVAFYGQHGISDQVLTVAGGRQLRDTFVKANGCTAGNAATVTKGSKTHAKTVYSGCSSGHPVVWVEFDEGHIPAPQDGATGTSGSKTWTPAETWEFFSQFT","[[24, 0.6], [29, 0.6], [31, 0.7], [59, 0.6], [110, 0.9], [139, 1.0], [140, 0.6], [144, 0.9], [156, 0.7…	10,"0.9213","MAFVASIIGLILLGLAPSVLGVQPTTTVARSSLSLSSGCGKTATLRSGTYTLTVNGQQRQYILTLPANYNPNTHYKLIFGFHWLGGTMEDVFHGSYYGVEPLAQNSAIFVAPQGLNNGWGNSNNNDITLTDQILSTLESALCIDETQVYSMGWSYGGSMSYALACARPNVFRAVAVMSGANLSGCNPGTHPVAYYAQHGVSDNVLPIALGRGIRDTFVKDNGCTPQNPPEPAAGSGRHIKTEYSGCSSGHPVWWIPFDGPHEPLATDAGASSSWTPGQIWEFFSQF","[[39, 0.6], [78, 1.0], [83, 0.6], [154, 0.6], [155, 0.6], [171, 0.6], [172, 0.9], [173, 0.6], [17…
323,"0.9121","MKFAKPIYLTGCLFPFGILATTSSGCGKTPSIIKPGINTMVINNKTREWILTLPDNYNNTKSHRVIFGLHWWTGTMTDVANDGVIQPYYGLQSLSDNNAIFIAPNGLVADGRSGWANSGGEDIQFIQEIVKTVDEELCVDENLRFSVGFSYGAAMSYSVACTLGKQFRAVAALSGGPLSGCEGGTDPVAYYGQHGVVDSVLPIALGRQLRDTFVKNNGCTSQQPSEPASGSKTHIVTKYAGCSTGKPVWWTAFDGDHTPTPADTGANKTSTYTGTAVWDFFSQFT","[[146, 1.0], [151, 0.8], [168, 0.7], [182, 0.6], [212, 0.6], [243, 0.7], [253, 0.9], [258, 0.6], …	135,"0.9246","MKNITLLPLIATVFAGKALADCFSTKLGYPCCTSTSDVVYTDDDGDWGIENNNWCGIETCWSLKLGYPCCQNTNVVYYTDDDGDWSVENNDWCGIVKGKQQPTPPKTTQKQPQTTQKVQPTQAQVVDCSGKTLKSNTNLSIGGRKVIVKFPNGYRGDKPTPLLINYHPIMGSASQWEGGSQTAKAALNDGAIVAFMDGAQGPMGQAWNVGPCCTDADDVKFTRDFIKEITNKACVDPKRIYAAGFSMGGGMSNYAGCYLSDVIAAAAPSAFDLAKEIVDAGKCKPSRPFPILNFRGTSDQIVMYNGGLSQVVPGKPITFMGAKNNLKEWAKMNGCSGSPKQNTPGNNCEMYENCNGGVKVGLCTINGGGHNEGDGKMGWDFVKQF…	435,"0.9213","MAFVASIIGLILLGLAPSVLGVQPTTTVARSSLSLSSGCGKTATLRSGTYTLTVNGQQRQYILTLPANYNPNTHYKLIFGFHWLGGTMEDVFHGSYYGVEPLAQNSAIFVAPQGLNNGWGNSNNNDITLTDQILSTLESALCIDETQVYSMGWSYGGSMSYALACARPNVFRAVAVMSGANLSGCNPGTHPVAYYAQHGVSDNVLPIALGRGIRDTFVKDNGCTPQNPPEPAAGSGRHIKTEYSGCSSGHPVWWIPFDGPHEPLATDAGASSSWTPGQIWEFFSQF","[[39, 0.6], [78, 1.0], [83, 0.6], [154, 0.6], [155, 0.6], [171, 0.6], [172, 0.9], [173, 0.6], [1…
251,"0.9120","MKCLSNLSAALSALTFSSLPAAALAAAPSAGCGKDPTLLTSPTTTPYTVTVNSKAREFYVRLPEGYDRDRAYRLIFTFHALGGTAAQVVAGQGGYLPWYGLPAEDPDESAVYVAAQGLANQNFGGTTGWANLGGEDVALVDALLELVEADLCIDSEHRYSTGFSYGGAMSYALACERSAEFRAVAVLSGGPMSGCVGGNEPIAYYGQHGVSDQVLPVALGRDLRDRFVRNNGCTPQQPSEPAVGSGTHVKTEYQGCTHPVTWVAFDGDHTPQPRDAGASQTFAANETWAFFSQFTQT","[[106, 0.7], [122, 0.6], [125, 0.6], [160, 1.0], [165, 0.8], [182, 0.6], [183, 0.7], …	251,"0.9246","MKCLSNLSAALSALTFSSLPAAALAAAPSAGCGKDPTLLTSPTTTPYTVTVNSKAREFYVRLPEGYDRDRAYRLIFTFHALGGTAAQVVAGQGGYLPWYGLPAEDPDESAVYVAAQGLANQNFGGTTGWANLGGEDVALVDALLELVEADLCIDSEHRYSTGFSYGGAMSYALACERSAEFRAVAVLSGGPMSGCVGGNEPIAYYGQHGVSDQVLPVALGRDLRDRFVRNNGCTPQQPSEPAVGSGTHVKTEYQGCTHPVTWVAFDGDHTPQPRDAGASQTFAANETWAFFSQFTQT","[[106, 0.7], [122, 0.6], [125, 0.6], [160, 1.0], [165, 0.8], [182, 0.6], [183, 0.7], …	259,"0.9210","MKRLSNLSAALSALTLSSLSAVASAAARSTGCGKDPALLTSPTTTPYTVTVNSKAREFYVRLPEGYDRDRAYRLVFTFHALGGRAAEVVAGESGYLPWYGLPAQDPDESAVYVAAQGLVNENDFGGTTGWANVGGEDVALVDALVDLVEADLCIDSEHRYSTGFSYGGAMSYALACERSAEFRAVAVLSGGPMSGCVGGNEPIAYYGQHGLSDQVLPVDLGRDLRDRFVRNNGCTPQEPEEPAVGSGTHVKTEYEGCTHPVTWIAFDGDHVSQPKDAGASQTFAAEETWAFFSQFTQT","[[15, 0.6], [29, 0.6], [82, 0.8], [106, 0.9], [123, 0.7], [126, 0.7], [132, 0.6], [1…
306,"0.9120","MHWQSAALLLSTALTSVLAAKASPGCGNAPKLVTPDASKTPLNITVGGKSRSFYVKLPDAYDNKHPYRLIFTLHALGGTAQQVTLGTGGYLPFYGLPAVINDTIGAIYVAPDGINNGWANTGGQDVTFISQLVKTLNDDLCIDENLRFSTGFSYGSAMSYAIACSLAKDFRAVAALSGNPQISGCAGGNDPIAFYGQHGVSDQVLPISGGREMRDRFVKNNGCTPQTAAEPAVGSGKHIKTTYSGCDPKYPVVWIAFDGAHTSQPKDSGASETFSHTETWAFFKQFT","[[45, 0.6], [86, 0.6], [111, 0.7], [112, 0.7], [119, 0.6], [120, 0.6], [142, 0.6], [149, 1.0], …	485,"0.9246","MIGNSLTSAAAAVLGMAALITSTRADSAGCGKPPSLYTGTHSLTVNGTERTYILQLPDGYDANTPHKLYFGFHWLHGTQEAVYANSWYGLQPLANGTATIFVAPQGIDNGWANPNGTDVSLFDAILATLSETLCIDDRHVYSIGFSYGAAFTHALACARPNVLRAAAVLSAAELSGCDGGTEPVAFLGQHGVNDTVLPIARGREVRDRWVRNNGCELPSEEPPAPEPLSLQWNETVYAACLPDKPVWWIAHGGGHWALPDGGAGGLSFAPARFWEFFSQFQ","[[36, 0.6], [37, 0.7], [69, 0.6], [100, 0.6], [105, 0.6], [142, 0.7], [260, 1.0], [261, 0.6]]"	269,"0.9209","MTVNGATRQYILTLPQGYDSSRPYKLIFGYHWLSGTMQNVVSGNYYGVQPLAGNSAIFVAPQGKNNGWANSGGEDITFTDQMLSTLQGDLCIDKTQIYSMGWSYGGSMSYALACARPNVFRGVAVMSGANLSGCSPGTQPVAYYAQHGVSDTVLSISLGRQIRDTFVKDNGCTAQNPPEPAAGSGTHIKTVYSGCSSGHPVWWIPFDGPHEPLATDSGASSSWTPGQIWDFISQFN","[[4, 0.6], [18, 0.7], [27, 0.6], [51, 0.7], [57, 0.6], [72, 0.8], [73, 0.7], [86, 0.8], [87, 0.8], [104, 0.8], [122, 0.9], [123, 1.0], [126, 0.7],…
319,"0.9120","MKFTTSLALLLSTLSSEVLAATAGCGKPPSTIKAGLNTVTVNGKTREWTLALPSNYDNSKPYRLIFALHWLGGSMNDVVTGNVIKPYYGLPELANNTAIFVAPNGLGNRGSQGWPNTGGEDIAFMREIVKATDENLCIDEKLRFSTGFSYGGGMSYSIACTLSKEFRAVAVQSGALLSGCAGGTEPVAYYAQHGVSDQVLPIASGRQLRDNFVKVNGCTAQQAPEPAKGSKQRIVTKYTGCKDDKPVWWTAFDGDHTPVNSEGGSSRENTWTYKAVWEFFSQFN","[[70, 0.7], [78, 0.6], [116, 0.9], [145, 0.9], [151, 0.6], [167, 0.8], [168, 0.7], [172, 0.9], [17…	308,"0.9245","MLSPASLLALSALFLLTLFNGVHAATDGCGKTPTLTSGAKTMVVNGKSRRWTLRIPDGYNNTQPYRLIFGLHWLTGDMTSVDNAAAPYYGLKALANNSAIFVSPEGLNKGWANQDGEDITFIDRLRAQIDNDLCVNEKLRFSLGFSYGGAMSYSIACSLAKDFRAIAVLSGALLSGCVGGNDPIAFYGQHGIKDSVLPIAMGRDIRDRFVKNNGCQSMQAQEPASGSKQHIQSVYQGCKSEYPTQWTAFDGDHLPLPGDTGGDAGANSWTPGDVWKFFSQFK","[[74, 1.0], [142, 0.6], [178, 0.7]]"	244,"0.9208","MRSIFSIALVLLAAIVPNISARSAGCGKSPIASGTKSMTVNGKNRQYILQVPANYNPNTAYKLIFGYHWRDGTMNNVAPGYYGLRNLAKETAIFVAPQGLNNGWANSGGEDVTFTDQMVDTIKNALCVDERQIFATGWSYGGGMSFSLACSRPNVFRAVAVLSGAQLSGCAGGTTPVPYLGIHGVADSVLNINLGRQLRDKFLQLNGCAAKNAPEPARGSGSHIKTTYNCRAGYPVWWIAHSGDHVPDPRDANGQYWAPGETWNFFTQALGNSGSTLPRGDDNS","[[4, 0.6], [40, 0.6], [58, 0.7], [64, 0.6], [87, 0.7], [88, 0.6], [128, 0.7], [134, 1.0], [141, 0.…
316,"0.9119","MPRQHSCLASFALVLLAVVSAVFAGSVGCGKTPTLKSGTYNATVNNKNRQYILKIPDNYDSSKPYKLIFGLHWLTGTVEKDVWAYYGLQRLANNSAIFIAPQGLNNGWANTGGEDITFIDTIIKTVEADLCVNEKLRFSTGFSYGAAMSYSLACSRPDIFRAVAVLSGGLLSGCDGGTKPVAFYGQHGISDQVLTVAGGRQLRDTFVKANGCTAGNAATVTKGSKTHAKTVYSGCSSGHPVVWVEFDEGHIPAPQDGATGTSGSKTWTPAETWEFFSQFT","[[24, 0.6], [29, 0.6], [31, 0.7], [59, 0.6], [110, 0.9], [139, 1.0], [140, 0.6], [144, 0.9], [156, 0.7…	320,"0.9245","MTSVDGGSAPYYGLKALAQNSAIFVAPDGLNKGWANQGGEDITFIDTIRQQIDNDLCVNEKQRFALGFSYGGAMSFSLACSKAKDFRAVAVLSGATLSGCNGGNDPIAYYGQHGVRDSVLPISMGRDLVNRFIKNNGCQNTQLREPARNSNQRVTTVVQGCKPEYPVQWTAFDGDHVALPGRNNGNDAGPNSFTPEEVWKFFTALQ","[[4, 0.7], [65, 1.0], [70, 0.7], [87, 0.6], [92, 0.6], [101, 0.9], [172, 0.9]]"	67,"0.9204","MVSSKTLVILLFSFGSQVALGQQAVWAQCGGQGWTGGTTCVSGACCSIQNQWYSQCLPGNCNPSSGGSPVPTTPSPSSGETKSPGCGKNPLASGTRSVNVNGKNRQYIIRVPNGYDRNKAYKLIFGFHWRGGSMNDVASGGTDREAWAYYGMQRVGQESAILVAPNGLNGGWGNAGGEDIAFVDAMIADIETGLCIDQRQRYAIGFSWGGAMSYSIACSRAKVFRGVAVISGGVLSGCSGGSDPIAYIGIHGVTDNVLGISGGRAMRDKFVANNGCTMISPQEPAVGSKGHVKTEYTDCNSGYPVTWIAFDGGHYPGAVDGQGESGAKSYVPGEIFSFFSMLT","[[34, 0.6], [190, 0.7], [191, 0.6], [203…
351,"0.9114","MRGLFNSACLLLASVPTIFAANSAGCGKAKTLTNKQYSMQVNGKNRNYFLNIPDNYDQSKPYRLIFTWHQLGGSAQKIVNGENPNAGGALPYYGLKAVADNSAIFVVPDGLNAGWGNQNGEDVTFFDQLVKTVEADLCVNTDLRFSTGFSYGGAMSYALACARPEMIRAVAVISGAQLSGCSGGSKPVAYYGQHGTSDSVLNVQMGRQLRDKFVANNGCTKLQSEPGPNGGNSVKTQYAGCKQGYPVTWVIHNGDHNPSQTNSGSTTPFAPGNSWEFFKQFT","[[145, 0.7], [146, 1.0], [173, 0.6], [225, 0.8], [252, 0.6]]"	169,"0.9243","MSPSMKSLVAFGFRLAFLAHVPATIAKPSAGCGKEPTLSTGIYNVTSNGKERQYYVRPPESYNKDHPYRLIFTYHQFGSSMQSIVDGEDLNAPLGGALPFFGLPPLANETAIFVVPDGLYRRWANTDGEDVTFFDEMIATVGDGLCVDENLRFSTGFSFGGSMSFAIACARPDVVRAIAVLSGAQLSGCEDDGKPLQVPYYGQHGTADAMLPIASGRQLRDRFVKLNGCTPLSEEPQPNGDESVMTQYEGCMEGYPVTWVVHGGGHSPSVMDGDSDVPFAPQNTWEFFTQFT","[[10, 0.9], [11, 0.9], [35, 0.6], [39, 0.8], [93, 0.6], [94, 1.0], [95, 0.8], [117, 0.6], …	156,"0.9203","MVKSYIVVVFVLELASLVLGQQSLWGQLNRRWYRLDWSNSMRELFTCQFNIFNKNYCNIRINYYFSSGTYTTTVSGQQRQYTLTLPQNYSPNKAYQLIFGYHWLSGTMQDVVSGSYYGIQPLAGDNAIFVAPQGLNNGWGNTNGDDITFTDQMLSTLENALCIDQTQIYSMGWSYGGAMSYALACARPNVFRAVAVMSGANLSGCSPGTQPVAYYAQHGVSDSVLPFSLGEGIRDTFVKDNHCTPTNPPAPAAGSGTHIKTEYSGCDSGHPVWWVAFDGPHEPLATDAGTSSSWTPGQIWSFFSLFH","[[97, 0.6], [113, 0.7], [142, 0.7], [175, 1.0], [192, 0.8], [194, 0.8], [19…
5,"0.9098","MCLSSLFVLGIAITTAGLTIAQSAGCGSGGITSGTYNVAVNGQSRSYILDVPSDYDNTRPYRLVFGYHWLGGSMQNVASAGYYGLQPLSEGSAIFVAPNGLNAGWANTNGEDIAFTDAILDTLTGGLCIDEAQIFATGFSYGGGMSFSVACSRPDVFRAVAPIAGAQLSGCSGGTTPVAYLGIHGVVDSVLPVDSGRQLRDRFLGLNGCAAQEAPEPAAGTGSHIKTEYQCTGPPVWWIAHSGDHVADPRDGDGTLWAPGETWDFFTNVA","[[31, 0.7], [37, 0.7], [70, 0.6], [123, 0.6], [135, 0.7], [136, 0.6], [142, 0.7], [158, 0.9], [163, 0.7], [164, 0.…	414,"0.9243","MFRPTSFFALGALLFLTLLDHASAVTAGCGKSPKLRSGVQRTTVNGKQRQWTLRVPNNYDNSHPYKFIFGLHWLNGDMTSVSGGNAPYYGLAALANETAIFIAPDGINKGWGNQNGEDITFLDTIRKQVEDDLCVDETQRFSLGFSYGGAMSFSLACSRAKEYRAIAVLSGATLSGCAGGNDPIALYQQHGVKDSVLPIASGREIRDRFVRLNGCQPKNAPEPARNSRQRIKTVYDGCKYPTQWTAFDGDHVALPGDAGNDVGPQSFTPGEVWKFFSQF","[[142, 0.7], [254, 1.0]]"	17,"0.9202","MYSDTLLGALLLSTFVPAVLGGGQGWTGPKTCVSGTCCTFSNNWYSQCIPGNCSGGGVTTASTTVGVTTTTTSQPGSTATSSPESGSAGCGKSPGLTSGTKSITVNGKTRQYIIKIPDNYDSNKPYKLIFGLHWLSGSMNDVVNGQYYGLLPLSNNGVIFVAPNGLNAGWANSGDEDIAFIDALVSTIEAGLCVNPKLRFATGFSYGGGMSYSLACSRANVFRAVAVIAGAQLSGCSGGTSPVPYLGIHGISDSVLNISQGRSLRDKFVANNRCTSQNPPEPARGSRSHIKTVYSGCTTGFPVWWIAHDGDHVGTPQDGNGQYWAPGETWTFFSQFF","[[26, 1.0], [174, 0.7], [308, 0.7]]"
192,"0.9086","MHWQSLALLLSTTITTTLAAKASPGCGKAPTVVTPDAGTKPLSVTVGGRARSYYVKLPANYDNTHPYRLIFTLHALGGTAQQVTVGTGGYLPYYGLPSLINDTVGAIYVAPDGISNGWQNTGNSDVNFISTLVKTLNDDLCIDENLRFSTGFSYGSAMSYAIACSLAKDFRAVAALSGNPSISGCTGGNDPIAYYGQHGVSDQVLPIAGGRQMRDRFVKNNKCTAVTAQEPAAGSGKHIKTVYQGCDPKYPVVWVAFDGPHTPQPTDAGTTTTFSHFETWEFFKQFT","[[47, 0.8], [75, 0.7], [86, 0.6], [103, 0.7], [104, 0.7], [111, 0.7], [112, 0.8], [142, 0.7], […	156,"0.9242","MVKSYIVVVFVLELASLVLGQQSLWGQLNRRWYRLDWSNSMRELFTCQFNIFNKNYCNIRINYYFSSGTYTTTVSGQQRQYTLTLPQNYSPNKAYQLIFGYHWLSGTMQDVVSGSYYGIQPLAGDNAIFVAPQGLNNGWGNTNGDDITFTDQMLSTLENALCIDQTQIYSMGWSYGGAMSYALACARPNVFRAVAVMSGANLSGCSPGTQPVAYYAQHGVSDSVLPFSLGEGIRDTFVKDNHCTPTNPPAPAAGSGTHIKTEYSGCDSGHPVWWVAFDGPHEPLATDAGTSSSWTPGQIWSFFSLFH","[[97, 0.6], [113, 0.7], [142, 0.7], [175, 1.0], [192, 0.8], [194, 0.8], [19…	2,"0.9201","MCLSSLFVLGVAITTAGLTIAQSAGCGSGGITSGTYNVAVNGQSRSYILDVPSDYDNTRPYRLVFGYHWLGGSMQNVASAGYYGLQPLSEGSAIFVAPNGLNAGWANTNGEDIAFTDAILDTLTGGLCIDEAQIFATGFSYGGGMSFSVACSRPDVFRAVAPIAGAQLSGCSGGTTPVAYLGIHGVVDSVLPVDSGRQLRDRFLSLNGCAAQEAPEPAAGTGSHIKTEYQCTGPPVWWIAHSGDHVADPRDGDGTLWAPGETWDFFTNVA","[[31, 0.7], [37, 0.7], [70, 0.6], [123, 0.6], [135, 0.8], [136, 0.7], [142, 0.7], [157, 0.6], [158, 0.9], [163, 0.…
111,"0.9084","MRFLPTALLMAAITTGVAAAKPSSGCGKTPTLAGNANTTRTITSNGKARTFYVQTPADYDNTRPHRLIFTLHALGGTARQVVAGTGGYYPFYGLPPLVDADANANDTTGAIFVAPDGQNNGWANAGGEDVTFIRAAMAAVEADLCVDQALRFSTGFSYGGAMSYALACALGTELRAVAVLSGNPAISGCAGGEAPVAYLGQHGVADGVLPVAGGREMRDRFARNNGCAAAAQVGEPRAGSGEAHVRTEMAGCRDGFPVVWVAFDGGHTPTPLEGGAATSFTPAETWAFFSRFT","[[153, 0.6], [176, 0.6], [253, 1.0], [268, 0.6], [274, 0.6]]"	545,"0.9242","MVHPTVFTGAVLLFCTSLATAKPVIIASPIASGTLIPGFPHQLKDGGKFWNRATPVTALSTTVAVEAAESTDDEACEESEEFVTETTEDGCDLVEETETALSPAVSTTTPVEQNFESTSATPLLASVTPTNAESTPVSSTGSGSSDGCGKQSSLTSGTYSLTISGRTRSYILDVPESYNSSKGYKLIFGLHWRGGTMEDVATGQTVEAGVWNYYGLKRLAEDSAIFVAPQGIDNGWGNNDGDDVKFIDAIMEHVEADLCVDQSQRFATGFSYGGAMTYSLACSRADKFRAVAVLSGAQLSGCDGGNDPVPYLGIHGVDDSILSISLGHSLRDKFVLNNGCQAQTASEPSSGSLTHTKTSYTCNSGYPVTWIAFDGGHIASPQDGA…	437,"0.9201","MTVMGEQSSPSSVSSGCGKTLTLHSGTYTTTVNGQQRQYTLTLPQGYNPSEPYKLIFGYHWLGGTMQDVVSGSYYGIQPLAGNSAVFVAPQGLNNGWGNSGGEDITFTDQMLSTLEDALCIDKTQVYSMGWSYGGAMSYALACARPNVFRAVAVMSGANLSGCSPGTQPVAYYAQHGVSDSVLPFTLGEQIRDTFVKDNACTATNPPAPAAGSGTHIKTEYSGCSSGHPVWWVAFDGPHEPLATDAGASSSWTPGQIWSFFSQFSLFKYASEIFKEVLMGVERMENLGILAIWSLNTLYL","[[1, 0.6], [17, 0.8], [55, 0.6], [61, 0.6], [71, 0.7], [80, 0.7], [102, 0.6], [133…
58,"0.9072","MMTFSALMFTSVLLGLALVVNSQIISHGPSAVPASPGSRTLATNDLSTGCGKSPTITSGVYSTTVNGQQRQYTLTLPQNYNPSNPYKLIFGYHWLGGTMNDVVSGSYYSIQPLADNQAIFVAPQGIDNGWANSDGDDITFTDQMLDTLKAGLCIDESKIYSMGWSYGGSMSYALACARPNVFRGVAVMSGANLSGCSAGTQPVAYYGQHGVSDTVLPIDLGRQIRDTFVKDNLCTSQTPQEPAVGSGTHIKTEYSGCSGGHPVWWIAFDGPHEPLATDAGASSPWTPDQIWEFFSQFD","[[35, 0.6], [46, 1.0], [94, 0.7], [104, 0.6], [123, 0.7], [124, 0.8], [133, 1.0], [15…	114,"0.9239","MKFAVVLTAIAAVAAKASAASCFSQKLGYPCCNGNIVVYTDSDGKWGVENGQWCGMPNGQAATSCWANALNYPCCKTTTEVVLTDNDGKWGIENNEWCGINSSSSSGNNNNNNQQQQQPQEPTYSFGYALKNTPVPSSGCGKNLSLPKTGSFEFKWGNNKRTVRIDIPDNYDKSKPYRLVFGMHCMGGWAGGVQQEGYYGLKPLDTGKTTIFVAPEGNGQQLPWGEADYYMFDELLAKLKGDLCIDESRVFSTGFSYGSMFSNGLSWNHQKVLRGVAVYETAERNIWLPKHTGEPIGWMGVLGFDDGLCTPEMGRHARDIILEHNSENGAAVKERAEEATPGGPHKCYDYKTVDQRFPVRWCTQSGGHLWDHKDPGQYQSWVPQA…	506,"0.9198","MTRYFGQIFSAAVLLVAALHGVSAATPSKGCGNAPKLITDAAATTPLKLTSNGKNREFYVKLPANYDNTHPYRLIFTLHALGGNAQQVTVGTGGYLPWYGIPALANDTLGAVYIAPNGLNNGWANQGGEDITFLKSVMDTVEADLCIDQNLRFSTGFSYGAAMSYSLACSLGKQIRAVAVLSGNPQISGCTGGTEPVAYYGQHGTKDSVLPIAGGRQMRDRFVKNNGCAAKQPAEPAAGGKHIKTAYEGCGEYPVVWNAFDGDHTPQPVDPGTSGTFSAVESWAFFEQFT","[[81, 0.6], [109, 1.0], [135, 0.7], [154, 0.8], [176, 0.7], [177, 0.7], [260, 0.7]]"
493,"0.9072","MRDAAALVVVLHGCTQNAAGYDHGSGWSQLAAEEGFAVLFPEQQRANNPNLCFNWFMPGEVKRDSGEAHSVRQMIEVAIVVHGLDRERIFITGLSAGGAMANVMLAAYPEVFGGGAIIAGLAYGSASTIPEAFDRMRGYSSPSKQELQRRLREASPHKGVWPKISIWQGSSTTRSCRPTRIPFLPNGKGFMTWASAPPERNPSMDKRGKCGVTSTAIG","[[33, 0.6], [34, 1.0], [36, 0.7], [40, 0.6], [57, 0.7], [82, 0.7], [90, 0.9], [91, 0.8], [94, 0.6], [96, 0.9], [97, 0.7], [110, 0.7], [111, 0.6], [113, 0.9], [129, …	76,"0.9236","MSRSITFFTFGLFFLCTLLQGIHAGTAGCGKTPTLKSGTQTVTVNGKQRRWIVRIPNNYNSTQPYRFIFGLHWLSADMNAVDTGSAPYYGLKNLAKESAIFVAPDGLNKGWGNQGGEDITFLNTIRKTVEDDLCVNENLRFSLGFSYGGAMSFSLACSNAKDFRAIAVLSGATLSGCAGGNDPIALYSQHGVRDSVLPIASGREIRDRFIKNNGCTPKTAAEPGRNSGQRITTVYDGCKYPTQFTAFDGDHVALPGNNGADAGPNSFTPGEVWKFFSQFT","[[78, 0.6], [81, 0.8], [82, 0.8], [142, 1.0], [247, 0.8]]"	28,"0.9197","MMYSETLLSGGQGWTGPNTCVSGTCCTFSNDWYSQCIPGNCQGGGVTTASTTVQVTATTTTQPGSTATSNPGSGSAGCGKNPGLTSGTKSITVNGKTRQYVIKIPDNYDNNKPYKLIFGLHWLSGSMNDVVNGQYYGLLPLSNNGVIFVAPNGLNNGWANSGDEDVAFIDALVSTVEAGLCVNPKLRFATGFSYGGGMSYSLACSRSNVFRAVAVIAGAQLSGCSGGTSPVPYLGIHGISDSVLNISQGRSLRDKFVSNNRCTSQSPPEPAKGSRSHIKTVYSGCTSGFPVWWIAHDGDHVATPQDGNGQYWAPGETWTFFSQFS","[[14, 1.0], [162, 0.7], [189, 0.6], [211, 0.6], [217, 0.6]…
178,"0.9070","MMKVQASLVLVASAIFGNVLGATAGCGKTPTNIKAGVNTVTVNGKTREWTLTLPENYDNTKPHRLIFGLHWLGGTMNDVVNGPAIQPYYGLPELVNSSTIFVAPNGLRAQIGTGWENKDGEDIAFMKEIVKATNENLCINEKLRFSMGFSYGAAMSYAIACELYQDFRAVAALSGGTMSGCVGGTNPVAYYGQHGISDTVLPLSLGKQIRDTFVRNNGCAAENTPDPAPGSKSHLVTKYSGCAADKPVWWTSFDGGHTATPADGGTNKNTTFTHPQVWEFFSQFT","[[29, 0.6], [71, 0.7], [80, 0.8], [111, 0.8], [146, 0.8], [151, 0.9], [167, 0.6], [168, 1.0], [18…	312,"0.9234","MTVNSTVREWILTLPSNYNNTYPYRLVFGLHWLSGSFTDVANGSVIQPYYGLPPLMNNTAIFIAPNGLNKGWANSGGQDITFIQQIMKAVESEYCVNEKLRFSLGFSYGAAMSYSVACTLGKDFRAVAALSGALLSGCSGGTDPIAYYGQHGISDQVLNITMGRQLRDTFVKNNGCSAQSPPEPTKGSKTHVLTKYAGCSTDKPVWWTAFDGDHTPIPADGGPTNKNTTFSVPQVWDFFSQFN","[[103, 1.0], [108, 0.8], [125, 0.6], [130, 0.9], [139, 0.6], [150, 0.6], [151, 0.6], [169, 0.6], [210, 0.9], [220, 0.6]]"	251,"0.9197","MKCLSNLSAALSALTFSSLPAAALAAAPSAGCGKDPTLLTSPTTTPYTVTVNSKAREFYVRLPEGYDRDRAYRLIFTFHALGGTAAQVVAGQGGYLPWYGLPAEDPDESAVYVAAQGLANQNFGGTTGWANLGGEDVALVDALLELVEADLCIDSEHRYSTGFSYGGAMSYALACERSAEFRAVAVLSGGPMSGCVGGNEPIAYYGQHGVSDQVLPVALGRDLRDRFVRNNGCTPQQPSEPAVGSGTHVKTEYQGCTHPVTWVAFDGDHTPQPRDAGASQTFAANETWAFFSQFTQT","[[106, 0.7], [122, 0.6], [125, 0.6], [160, 1.0], [165, 0.8], [182, 0.6], [183, 0.7], …
160,"0.9068","MVRSILPTLALGLLTTAYAADSPGCGKEPTLTSGIHNIDDREYILEVPEGYDSSKPYKLIFGLHWRGGNMNNIVDGQSVEPWYGLATRAEGSAIFVAPNGRDAGWANNGGEDIAFIDAIIEQVEADLCVDQSARFSTGFSWGGGMSYALACARASAFRAVSVLSGGVISGCDGGTDPIAYLAIHGINDPVLPFDGGVELANQFAQNNGCQPAEVAQPPPGSGQSARTDYECSERPVSVIAYDGGHDAAPLGVGNPLAPDATWEFFNAE","[[2, 0.7], [22, 0.6], [25, 0.6], [51, 0.6], [66, 0.7], [94, 0.7], [135, 0.7], [136, 1.0], [142, 0.6], [152, 0.8], …	253,"0.9232","MKPLSNLSAALSALTLSSLPAAALAAARSAGCGKDPTLLTSPTTTPYTVTVNSKAREFYVRLPEGYDRDRAYRLIFTFHALGGRATQVVAGEGGYLPWYGLPAQDPDESAVYVAAQGLVNQNDFGGTTGWANVGGEDVALVDALVELVEADLCIDSEHRHSTGFSYGGAMSYALACERSAEFRAVAVLSGGPMSGCVGGNEPIAYYGQHGLSDQVLPVDLGRDLRDRFVRNNGCTPQEPEEPAVGSGTHVKTEYEGCTHPVTWVAFDGDHVPQPKDAGASETFAAEETWAFFSQFTLT","[[15, 0.6], [82, 0.8], [106, 0.8], [123, 0.6], [126, 0.7], [160, 0.6], [161, 1.0], […	5,"0.9194","MCLSSLFVLGIAITTAGLTIAQSAGCGSGGITSGTYNVAVNGQSRSYILDVPSDYDNTRPYRLVFGYHWLGGSMQNVASAGYYGLQPLSEGSAIFVAPNGLNAGWANTNGEDIAFTDAILDTLTGGLCIDEAQIFATGFSYGGGMSFSVACSRPDVFRAVAPIAGAQLSGCSGGTTPVAYLGIHGVVDSVLPVDSGRQLRDRFLGLNGCAAQEAPEPAAGTGSHIKTEYQCTGPPVWWIAHSGDHVADPRDGDGTLWAPGETWDFFTNVA","[[31, 0.7], [37, 0.7], [70, 0.6], [123, 0.6], [135, 0.7], [136, 0.6], [142, 0.7], [158, 0.9], [163, 0.7], [164, 0.…
366,"0.9064","MHSPTHSPALRPLPVLLVLAAVLLLTAAALVVAAPRASAAELAPVPSFGADPGNLAMYEYVPDALPAGAPLVVLLHGCAQDAAAYHRHSGWAEQAEESGLALVYAEQSRANNATGCFNWFESGDVARGSGEAQSVASMVRHAVAEHGLDADRVYVSGLSAGGAMAAELLAAYPDLFAGGSIVAGIPVGCATSMVDAFICMNPGKTQTPEQWGDRVRAKLPDGAGLPRVAVWHGTSDTTVAPANGDASTAQWVNAWDLPTTPDSTVSLPGSTTAEYYGGGAGDAAVAYFSVSGMGHGTPVDPPAGCGTAGAYFLDTVCSTGYTAQFWGIGGPAGGEPTDPPTEEPTDPPTEEPTDPPTEEPTDPPAGECVTASNYAHVSDGRAEHR…	272,"0.9232","MISLVSILTFMVAANVVGATNSVGCGKEPTLASGVHSLTVNGKDREYTLKIPDNYDAANSYKLIFGFHWANGTMENITIGATTGGVVPGWSYYGLEQRANNTAILVAPNGLNKGWANTDGEDVAFVDAMIDAIETDLCVDQAQRYATGFSYGGSMTRTLACARANVFRAVAVLSGALLSGCDASTDPIPYLGIHGINDPLLPIARGRSLRDAFVANNGCTPQDPPEPANGTLTHVKTVYEGCRAEYPVWWIAYDGGHISAPHDGPPRDTDSGDSFAPTETWAFFSQFFE","[[64, 0.9], [82, 0.9], [93, 0.6], [124, 0.6], [145, 0.6], [146, 0.9], [151, 0.7], [168, 0.7],…	42,"0.9186","MQVQIRFIGAVVLLGLSLLGAALADKSAGCGKDPTMTNKQYTMTVNGKQREYIMKLPDHYDKNRPYRLIFTWHPRGGSATKIVQGEDIHHGGALPYYGLPPLANNSAIFVVPNGLNNGWANSGGEDLTFFDQMVKAVEADLCVDTTLRFSTGFSYGAAMSYAIACARPQVVRAVAILSGAQLSGCSGGTDPVPYYGQHGTSDSVLQTSMGRSLRDHFVKNNGCTPVSPEPMPNNGKSVKTVYQGCKQGYPVTWVIHKGDHNPSETDPGSSTPFAPGNTWEFFSQFTSV","[[8, 1.0], [90, 0.7], [149, 0.7], [150, 0.9], [172, 0.6], [177, 0.6], [256, 0.8], [274, 0.7]]"
308,"0.9058","MLSPASLLALSALFLLTLFNGVHAATDGCGKTPTLTSGAKTMVVNGKSRRWTLRIPDGYNNTQPYRLIFGLHWLTGDMTSVDNAAAPYYGLKALANNSAIFVSPEGLNKGWANQDGEDITFIDRLRAQIDNDLCVNEKLRFSLGFSYGGAMSYSIACSLAKDFRAIAVLSGALLSGCVGGNDPIAFYGQHGIKDSVLPIAMGRDIRDRFVKNNGCQSMQAQEPASGSKQHIQSVYQGCKSEYPTQWTAFDGDHLPLPGDTGGDAGANSWTPGDVWKFFSQFK","[[74, 1.0], [142, 0.6], [178, 0.7]]"	13,"0.9231","MVSKSNIVGAVLLQLASTALGMPATTSISNGLAASSLSSGCGASSGLASGTFTITSSGQERQYILALPENYDTNTPYKLIFGLHWLSGTMQDVSSGSFYGVQPLSDNGVIFVAPQGLDNGWANTGDRDITLIDDILATLSDALCIEQTQIYSMGWSYGGSMSYALACSRPDVFRGIAVMSGANLSGCSPGTQPVAYYGQHGGSDDVLAISMGREIRDTFVKNNGCAAQDPPEPSAGSGTHTKTEYEGCSDGHPVVWIPFDGPHEPLATDAGSNSPWTPGEIWSFFNQFS","[[8, 0.6], [123, 1.0]]"	94,"0.9186","MVHPAFVTGAVLLFFTSLATAKPVSIASSIASGTLIPGFPHHGGKFWNRATPVTALSTTVAVEAAESTEDEACDESEEIVTETTEDSCDLVEETDTTLSPAVSTTAPVEHNFEPTSATPLFVSVSPTDAVSTAVSSPGSGSSDGCGKQSSLTSGTYSVTVNGRTRSYILDVPKSYNSSKGYKLIFGLHWRGGTMEDVATGQTVEAGVWNYYGLKRLAEDSAIFVAPQGIDNGWGNSNGDDVKFIDAIMEHVEADLCVDQSQRFATGFSFGGAMTYSLACSRADKLRAVAVLSGAQLSGCEGGNDPVPYLGIHGVDDDILSISMGHSLRDKLVLNNGCQAQSAPEPSSGSLTHTKTTYTCNSGYPVTWIAFDGGHIASPQDGATTDS…
114,"0.9051","MKFAVVLTAIAAVAAKASAASCFSQKLGYPCCNGNIVVYTDSDGKWGVENGQWCGMPNGQAATSCWANALNYPCCKTTTEVVLTDNDGKWGIENNEWCGINSSSSSGNNNNNNQQQQQPQEPTYSFGYALKNTPVPSSGCGKNLSLPKTGSFEFKWGNNKRTVRIDIPDNYDKSKPYRLVFGMHCMGGWAGGVQQEGYYGLKPLDTGKTTIFVAPEGNGQQLPWGEADYYMFDELLAKLKGDLCIDESRVFSTGFSYGSMFSNGLSWNHQKVLRGVAVYETAERNIWLPKHTGEPIGWMGVLGFDDGLCTPEMGRHARDIILEHNSENGAAVKERAEEATPGGPHKCYDYKTVDQRFPVRWCTQSGGHLWDHKDPGQYQSWVPQA…	18,"0.9231","MVSKSNIVGAVLLQLASTALGMPATTSISNGLAASSLSSGCGASSGLASGTFTITSSGQERQYILALPENYDTNTPYKLIFGLHWLSGTMQDVSSGSFYGVQPLSDNGVIFVAPQGLDNGWANTGDRDITLIDDILATLSDALCIEQTQIYSMGWSYGGSMSYALACSRPDVFRGIAVMSGANLSGCSPGTQPVAYYGQHGGSDDVLAISMGREIRDTFVKNNGCAAQDPPEPSAGSGTHTKTEYEGCSDGHPVVWIPFDGPHEPLATDAGSNSPWTPGEIWSFFSQFS","[[8, 0.6], [123, 1.0]]"	362,"0.9185","MRRSSSTITRLVGGLAGLALALAGAVAIAAPAQAATLTQVTGFGSNPGNLAMYAYRPDNLPANSPAVVLLHGCTQNASGYFANSGWQKYADQWKFSLIVAQQPSGNNANSCFNFFESGDTTRGQGEALSIKQMVDHAKANFGVNGSRVFVSGLSAGGAMSAVMLATYPDVFAAGSIIAGIPYRCATSMVNAFSCMNPGADKTPAAWGDLVRGAYSGYTGPRPRVAIWHGTSDTTVTPLNGTESRDQWTNVRGVSQTPSSTSSLPGNTSLEVYGNDDVRLYRVSGMGHGTPVDPGSAAEQCGTAGAYFLDTICSTYRDALFFGLNGGGTNPTPTPTATPTPTATPTPTPTPTPTVPATCVTASNYAHVAAGRAYQSGGYAYANGSN…
2,"0.9049","MCLSSLFVLGVAITTAGLTIAQSAGCGSGGITSGTYNVAVNGQSRSYILDVPSDYDNTRPYRLVFGYHWLGGSMQNVASAGYYGLQPLSEGSAIFVAPNGLNAGWANTNGEDIAFTDAILDTLTGGLCIDEAQIFATGFSYGGGMSFSVACSRPDVFRAVAPIAGAQLSGCSGGTTPVAYLGIHGVVDSVLPVDSGRQLRDRFLSLNGCAAQEAPEPAAGTGSHIKTEYQCTGPPVWWIAHSGDHVADPRDGDGTLWAPGETWDFFTNVA","[[31, 0.7], [37, 0.7], [70, 0.6], [123, 0.6], [135, 0.8], [136, 0.7], [142, 0.7], [157, 0.6], [158, 0.9], [163, 0.…	61,"0.9231","MAAKSAGCGKAAGITSGTYSVTVNGKSRQYIIRVPSGYDSSRGYKLIFGLHWLSGTMTDVATGQTVQRDVWDWYGLRRLANEGAIFIAPQGLNNGWANNGGEDITFIDTLVKNAQDKLCVETSQIFATGFSYGGAMSYSLACSRPNVFRAVAVLSGGLLSGCNGGTSPIAYLGIHGLRDNVLSIAGGRTLRDKFVANNGCTAQSPREPNQGSYQHVSTTYSGCKAGYPVRWVAFDEGHIAAPRDGGPGDSGTAAFSPGETWNFFNQFSSGGGEEPGTTTVPPGTTPTTTANPPGPTGQCAPLYAQCGGQGWGGATCCSQGTCKASNQWYSQCL","[[127, 0.6], [246, 1.0], [292, 0.6], [294, 0.8]]"	526,"0.9184","MLSLTLALVLFLNLVLAARSPGCGKSATIKSQTYSTTINGKSRQYIIRLPNNYNNTRAYRLIFTWHQLGSSASSIAAGEDPNKGGVLAYYGLPPLANESAIFVVPNGISNGWANSGGEDVSFYDKMRDTVENDLCVDTSLRFHTGFSYGGGMSFAIACARGKETRAVAVISGSQLSGCAGGNDGVAYYGQHGTKDSVLPVANGRALRDKFVKNNGCTAVTETQPGSNGKSVKTVYKGCKEGLPLTWVIHGGDHNPSQTDSGSSKPFAPGNSWEFFEQFKSV","[[106, 0.6], [143, 1.0], [165, 0.8], [166, 0.7], [202, 0.7], [267, 0.6]]"
152,"0.9049","MFNSVLLGLAIVAHSQMMSHGASSVRAPYGSRTLATNSTSTGCGTSPTLTSGVYETTVNGQQRQYTLTLPQNYDPSNPYKLIFGYHWLDGTMNDVVGGSYYGVQPLSNDQVIFVAPQGLNNGWANSNGDDITFNDQMLDTLTAGLCIDESRIYSMGWSYGGSMSYALACARPDVYRAVAVMSGANLSGCSPGTQPVAYYAQHGVSDSVLPIDLGRQIRDTFVNDNQCASQSPQEPAAGSGTHIKTEYSGCSSGHPVWWIAFDGPHEPLATDAGASSPWTPDQIWEFFSQFD","[[39, 0.9], [49, 0.6], [81, 0.6], [88, 0.6], [96, 0.7], [97, 0.6], [101, 0.6], [126, 1.0], …	314,"0.9231","MLHVSSLLGAVLLGATSVLGAPGFYDECEFKLPPQVLVKRANSAGCGKAPTITSGSKSITVNGKSRQYTIRVPSGYDESKPYKLIFAFHWDGALWAYYGMQKKSAETAILVAPQGFSNGWANNGGEDIAFVDAMRNAIENDLCVDTTQRFATGFSYGGSMSFSIACSRAKDFRAVAVISGGQLSGCSGGNDPIAYLGIHGVSDGTLSISSGRTLRDRFVKNNGCTNQSPKEPTAGSKTHIKTTYSGCKAGYPVTWLAFDGGHAPAPVDDGNDSGARSYTPDEIWNFFNQFS","[[8, 1.0], [21, 0.6], [150, 0.7], [151, 0.7], [173, 0.6], [175, 0.6], [187, 0.6], [272, 0.8…	39,"0.9183","MHSFITAALALVAAVSPIAAAPSPGCGKNPPSSGTKSITVNGRQRQYILQLPGSYNSNTAHRLVFGYHWRDGSMNDVANGGFYGLRPLAGNSAIFVAPNGLNRGWANNGGEDIAFTDAILTSVKNDLCIDDAQIFATGWSYGGAMSHSVACARPNVFKAVSVIAGALLSGCSGGNTPVAYLGIHGSSDNVLPISMGRQLRDKWIGTNGCQSKNAPDPASGQQNHIKTTYTCSRAPVTWIGHGGGHVPDPSGANGVKFAPQETWTFFNAAVAPK","[[64, 0.6], [79, 0.6], [80, 0.8], [135, 1.0], [141, 0.6], [172, 0.8], [180, 0.6], [249, 0.6], [268, 0.7]]"
80,"0.9047","ASLQQVSNFGSNPTNINMHIYVPDRLASKPPIIVALHPCGGNAQQWFSGTRLPQYADSHGFILIYPSTPHMSNCWDVQNPASLTHGAGGDALGIVSMVNYAINRYGADRDRVYAMGFSSGGMMTNVLAGSYPDVFEAGAAYSGVPHACFLGAPAATPFSPNQTCAQGLQKTPEEWGNLVRNSYPGYNGRRPRMQITHGLNDWLVRPQCAYETLKQWSNVLGLELTRQVTSGQWTQHIYGDGTKLVGYFGQGVGHEPSVNEEQLLRFFGIIN","[[12, 0.7], [39, 0.8], [58, 0.6], [59, 1.0], [85, 1.0], [87, 0.7], [92, 0.6], [114, 0.6], [116, 0.7], [119, 0.7]…	139,"0.9230","MKTFIGFTVIAALVAKVSAECFSERLGYRCCYGNKVVLTDADGKWGVENNQWCGISDTPSNSACWANALGYPCCKTAYAIYYTDNDGNWSIENNEWCGIDESKNNNNNNNNNNNSNNNNNNNNNNNNNNNNNNNNNNNNNNNNNSNQQTYSFGYGLKNDPVPSKGCGKNPSLPKTGSFEFNWSGGKRTVRIDIPDNYDNKKAYRLVFGMHCMGGWAGGVQQEGYYGLKPLDTGKTTIFVAPEGNGQQAPWGQADYQLFDQLLEKLKNDLCIDESRVFSTGFSYGSMFSNGLSWNHQKVLRGVAVYETAERNIWLPKHTGEPIAWMGVLGLDDNLCTPEMGRKARDIILEHNSEGGKAKQEKAEEAQRNAPHKCYDYKTVDQRFPV…	82,"0.9181","MIYPETLLGALLLGSFVPAVLGGGMGWTGPNTCVSGACCTFSNDWYSQCIPGNCQGGGVTTASTTVGVTITATTQPGSTATSNPGPGSAGCGKNPGLTSGTKSITVNGKTRQYIIKVPDNYQSNRPYKLIFGLHWLSGSMNDVVSGQYYGLLPLSNNDVIFVAPNGLNNGWANSGGEDVAFIDALVSTVEAGLCVNPKLRFATGFSYGGGMSYSLACSRADVFKAVAVISGAELSGCSGGTSPVPYLGIHGISDSVLNISQGRSLRDKFVSNNRCTPQSPPEPAKGSRSHVKTVYSGCTPGFPVWWIAHDGDHVATPQDGNGQYWAPGETWTFFSQFF","[[3, 0.8], [27, 1.0], [83, 0.8], [201, 0.6], …
252,"0.9044","MVKLTALLSALLLAPSTLAATPGCGKSPPSSGTKTINNRQYVLQVPANYDPNKEYKLIFGFHWLGGSMNNVAPGYYGLRALAGESAIFVAPQGQNNGWANGGGSDLTFVDQILSQVEDQLCVDQSQRFATGFSYGGAMSYAVACARPNVFRAVSVIAGAQLSGCSGGNTPVAYLGIHGVVDDVLPIARGRELRDRYLRVNGCQSANAPEPPGGSNQHIKTTYTCSNQPVWWIGHGGGHVGDANDSQGNWMARETWAFFTQLGGGNPGNPANPGNPGNPGNPGNPGNPGNPNPTCATKWGQCGGQGWTGPTCCQSGSTCQAQNQWYSQCI","[[128, 0.6], [134, 0.6], [140, 0.6], [306, 1.0]]"	150,"0.9230","MHISFQNHISLTTPALLALTLLQAIPILAASAGCGQPPSLINGVNSIAVNGRVRNYMLQLPKNYDPNHPHRVVFTFHPMGATMSDIASGSLVEEGVWAYFGLQRKATAATAKSTSTASPCSPGSSSCSKETTNNSTSTIFVAPQGLNNAWRNQVNEDIIFITHLLAALESSLCIDPTLHFATGFSFGGAMTYSIACSLDFRAVAVLSGGAISGCEGGTRPVSYLGVHGVRDRSLPITAGRAMRDRFVRNNGCEAGDALEPAAGSLTHIKTSYKGCAAGRQVVWIAFDGGHNPAPVDGSLERSGSSYVVDETWAFFEQFG","[[168, 0.8], [180, 1.0], [181, 1.0], [185, 0.7], [186, 0.7], [2…	201,"0.9181","MKGRSNSLVAAGLLILGGLDGIFAAKPSPACGSASKLVTSGSVNTPLTMTVNGKSRNYFVKLPDNYDSSHPYRLIYTLHALGGTASQVIAGTNGYLPWYGIPPLANDNISAIYVAPNGLDNGWANNGGEDITFISQINDVLDHDLCIDRDLRFSTGFSYGGAMSYAIACALAKDFRAVAALSGNPQISGCAGGNDPIAYYGQHGVSDNVLPITAAHQMRDRFVKNNGCTGPQNAPEPAAGSGTHIKTKYTGCQADYPVVWVAFDGPHTPTPMDKGASQTFSNTETWEFFSQFT","[[154, 0.6], [159, 0.7], [176, 0.8], [228, 1.0], [268, 0.6]]"
457,"0.9043","MESQTFDHGEDGKFSSLEYILDESCSRKSGSICLSRHPRRHPESLFLVLVLDWTLFLLLRFHLSSPSAILTRSDYQLLHLFTLSCFANLPVPLSARHETKMVQFSLTSALALASSLFAASTLAAKSNGCGSVNATLTTGVRQINVNGLQRQYTLKLPDGYDGKTPMKLVFAWHWRFSRMEDVVTGVSIQPWYGLESRAKGSAIFVAPDGINKEWPNDGGRDVAFADAMIKELESGLCIDTDQLFSTGFSYGASMTFALACARPKVFRAVSIIGGGQVSGCEGGTDPVNFLQFHGTEDTVFPMDKGLELKDRFVKNNGCQAKDITMPTNPGQSTRTDFTCTKKKLSFVAYVGGHVGAPLGEQNPLAPDTTWDFFTKST","[[9, …	334,"0.9229","MFRSISSFALGVLILVVFLNSVHAATTGCGKTPTLKSGNQTTTINGKQRKWILRIPDNYNSTRPYRFIFGLHWLTGSMTSVDTGSTPYYGLKALAQNSAIFVAPDGLNNGWANSGGEDITFLDTIRQQIDNDLCVNEKLRFSLGFSYGGAMSFSLACSKAKDFRAIAVLSGATLSGCSGGNDPIAYYGQHGVKDSVLPIDLGRQIRDRFVKNNGCQAKTAPEPAKNSKQRITTVYDGCKYPTQYTAFDGDHLPLPDDAGNDAGANSFTPAEVWKFFQQFE","[[29, 0.6], [74, 0.6], [81, 0.9], [82, 0.6], [100, 0.6], [142, 1.0], [147, 0.7], [148, 0.6], [166, 0.7…	12,"0.9180","MMYSDTLLGGGQGWTGPKTCVSGTCCTFSNDWYSQCIPGNCSGGGVTTASTTVGVTTTTTSQPGSTATSSPESGSAGCGKSPGLTSGTKSITVNGKTRQYVIKIPDNYDSNKPYKLIFGLHWLSGSMNDVVNGQYYGLLPLSNNGVIFVAPNGLNAGWANSGDEDIAFIDALVSTIEAGLCVNPKLRFATGFSYGGGMSYSLACSRANVFRAVAVIAGAQLSGCSGGTSPVPYLGIHGISDSVLNISQGRSLRDKFVSNNRCTSQNPPEPARGSRSHIKTVYSGCTTGFPVWWIAHDGDHVGTPQDGNGQYWAPGETWTFFSQFF","[[14, 1.0], [162, 0.7], [296, 0.7]]"
269,"0.9042","MTVNGATRQYILTLPQGYDSSRPYKLIFGYHWLSGTMQNVVSGNYYGVQPLAGNSAIFVAPQGKNNGWANSGGEDITFTDQMLSTLQGDLCIDKTQIYSMGWSYGGSMSYALACARPNVFRGVAVMSGANLSGCSPGTQPVAYYAQHGVSDTVLSISLGRQIRDTFVKDNGCTAQNPPEPAAGSGTHIKTVYSGCSSGHPVWWIPFDGPHEPLATDSGASSSWTPGQIWDFISQFN","[[4, 0.6], [18, 0.7], [27, 0.6], [51, 0.7], [57, 0.6], [72, 0.8], [73, 0.7], [86, 0.8], [87, 0.8], [104, 0.8], [122, 0.9], [123, 1.0], [126, 0.7],…	98,"0.9228","MPYRRSTLILTVAQCALLAAAASSSGCGTTPSIGSGPNQADVNGQARDYILQLPENYDSSNPYKLVIGYHWLDGSMDTVVDGSFYGLAPLAADSTIFVAPQGLNAGWANTNGDDLTFTDQILDAIQSNFCIDQDRIFATGWSYGGAMSYSVACSRADVFRAVAVMSGAELSGCDGGSDPIAYFGQHGISDDVLPIDSGRQLRDHFVEVNGCDAADPEEPAPGSGTHSTTDYTGCSEGHPVEWVAFDGGHVPTPSDAGSSDSFTPGLIWDFFSQF","[[34, 0.9], [110, 0.9], [137, 0.8], [143, 1.0], [159, 0.7], [160, 0.8], [161, 0.6], [162, 0.8], [165, 0.8], […	20,"0.9180","MMYSDTLLGGGQGWTGPKTCVSGTCCTFSNDWYSQCIPGNCSGGGVTTASTTVGVTTTTTSQPGSTATSSPESGSAGCGKSPGLTSGTKSITVNGKTRQYVIKIPDNYDSNKPYKLIFGLHWLSGSMNDVVNGQYYGLLPLSNNGVIFVAPNGLNAGWANSGDEDIAFIDALVSTIEAGLCVNPKLRFATGFSYGGGMSYSLACSRANVFRAVAVIAGAQLSGCSGGTSPVPYLGIHGISDSVLNISQGRSLRDKFVSNNRCTSQNPPEPARGSRSHIKTVYSGCTTGFPVWWIAHDGDHVGTPQDGNGQYWAPGETWTFFSQFF","[[14, 1.0], [162, 0.7], [296, 0.7]]"
167,"0.9037","MQFFSCLTGLFVLLQSTTTLAANSPGCGKVLSFGGGTHTLTVNGKEREYIVKIPENYDPEHPYRLIFTFHALGGSAEQIANGGMGTQPYYGLVPFANETAIFISPNGQTAGSVGGFTGWANTGGEDILFVDAMIEAIEQELCINQDLRFTTGFSYGGAISYAIACARPDKFRAVAVLSSGPISGCDGGKDPIAYYHQHGTRDQVLPITMGRQMRDTFVKNNGCTPLADEPMPRGDSPTTEEYEGCKEGYPVKYVVFEGDHTPAAAEPGSTEPFGPPNTWEFFSRFDLDLRQHCLFSIKGLLHDEKYRTYRFNEESPQGDIGRKRKKIYEMLCGCCCPCIKPDPDSRKPFVADAIIAIILPLRLTTVLRSWDFLCT","[[7, 0.…	120,"0.9228","MKFTIALTTLTVLTAKVSAACFSENLGYKCCKGNTIYYTDNNGAWGIENGEWCGIENGNKDNLCFSVKLGFKCCKGNNIIYTDKDGDWGVEDDEWCGISNKSNNNNNSGQGGSQSSSSSSSSNTYPYPLKNDPVPSKGCGKNLSLPKTGSFEFNWSGGKRTVRIDLPDNYDNKKPYRLVFGMQCAGGWAGGVQQEGYYGLKPLDTGKTTIFIAPEGNGQQLPWGEADYKLFDELLDKLTNDLCIDISRVFSTGFSYGAMFSNGLSWNHQKVLRGVAVYETAERNIYLPKHTGDGIGWMGVLGFDDNICTPEMGRHARDIMLEHNSEGGKAVQEKAEEASRGGAHKCYDYKTTDEKFPVRWCTQSGGHLWDHKDPGQNQSWVPKAT…	24,"0.9180","MMYSETLLSGGQGWTGPNTCVSGTCCTFSNDWYSQCIPGNCQGGGVTTASTTVQVTATTTTQPGSTATSNPGSGSAGCGKNPGLTSGAKSITVNGKTRQYVIKIPDNYDNNKPYKLVFGLHWLSGSMNDVVNGQYYGLLPLSNNGVIFVAPNGLNNGWANSGDEDVAFIDALVSTVEAGLCLNPKLRFATGFSYGGGMSYSLACSRSNVFRAVAVIAGAQLSGCSGGTSPVPYLGIHGISDSVLNISQGRSLRDKFVSNNRCTSQSPPEPAKGSRSHIKTVYSGCTSGFPVWWIAHDGDHVATPQDGNGQYWAPGETWTFFSQFS","[[14, 1.0], [162, 0.7], [189, 0.6], [211, 0.6], [237, 0.6]…
255,"0.9036","MVYLNPLIKAFFFSTVVLLGKCLPSDTSPSVATSRNAPRQVVNGNSPGCGKTPTMTSGTKSITVNGQNRQYIIRVPNGYDKNKPHKLIFAFHWVGGTMTDVASGGSDGALWAYYGQQRMANETAILVAPQGLSNGWANSGGQDIMFVDQMRQAIENDLCINQGQRFAVGFSYGGSMSFSIACSRAKDFRAVAVISGGQLSGCSGGTDPIAYLGIHGISDGTLSISGGRVMRDKFVTNNGCTKITPREPAAGSKTHIKTDYPGCKGGYPVTWIAFDGGHAPAPVDGGGDSGAKSYTPMEMWNFFSQWP","[[49, 0.6], [51, 0.6], [141, 0.6], [166, 0.6], [167, 1.0], [190, 0.6], [215…	305,"0.9228","MFRSTSFFVLSVLSLFALFSTVNAATTGCGKASGLTSGVKTMTVNGKQRRWTLRVPNNYDSTRPYRFIFGLHWLNGDMTSVSGGSAPYYGLASLAQESAIFVAPDGLNRGWGNTNGEDITFLDAIRKEVEGNLCVNEKLRFTLGFSFGGAMSFSLACSHAKDFRAIAVLSGATLSGCAGGNDAVAFYGQHGVKDSILNIAQGRAIRDRFVKLNGCQAKNAPEPAKNSRQRITTVYEGCKYPTQWTAFDGDHVALPNDSGNDSGAQSFTPKDVWKFLSQFA","[[25, 0.6], [74, 0.6], [142, 1.0], [146, 0.6], [147, 0.7], [178, 0.6], [201, 0.7], [247, 0.8]]"	375,"0.9180","MLKKVISFASVVTYTLCWLPLCVHANTIGCDKTPSLYSGTHELTVNGTKRAYILQLPVDYDANTPHKIVLGLHWLHGTQEDVYANSWFGLQPLANGTATIFVAPQGIDNGWANPNGTDVAFIDALLWTLSNDFCLDDRHIFALGFSYGASMSRALACARPKVFRAVAALSAGPFSGCDSSTEPIAFLGQHGVNDTVIPIASGREIRDMFVKNNGCIVPEHEPAAPEPLRLNWNETVYEGCKPDYPVWWIAHGGGHWALPDGGAGGLSFAPALIWKFFSQFK","[[31, 0.6], [142, 0.8], [163, 0.6], [164, 0.7], [260, 1.0], [261, 0.6]]"
423,"0.9031","MTPHLPSPTALGRHRRLLAALACGLALAAAPPAYAATPAAAQTAVPRAALTPVPSFGDNPGALSMYAYLPDGLPAGAPLVVLLHGCTQNAADHFTHSGWQKYADQHKFALVLAEQPAVNNLRQCFNWFEPADSDRDRGEAASIRRMVAHAHGTYGTDPARTYLSGLSAGAGMAANLLADYPEVFAGGALHSGPPAKCARTVAQAFGCMSSDQRKTPQQWGDLVRSSAPGHTGPWPKVAIWQGTADTTVAPVNATELRDQWTNVHGLSQTPTETTTLPAGTTRRTYADAHGSTLVAEYSIAGMGHGLPVDPGSGDDQCGTTATYYLDTLCSTHHTARFWGLTP","[[55, 0.6], [168, 0.6], [185, 0.7], [230…	183,"0.9227","MAVAFIALASLDMVLAAKSAGCGKAPTITSKTYTATVNGKQRQYIMKLPSGYDQNRAYRLIFTWHQLGGSATKIVNGEDPNKGGVVPYYGLPPLSNNSAIFVVPDGLSNGWANSGGEDVTFFDTMVKTIEADLCVDTSLRFSTGFSYGGAMSYALACARPKDIRAVAVISGSLLSGCSGGKDPVAYYGQHGTADSVLNVSGGRSIRDTFVKNNGCTPLSPEPQPNGGNSVKTVYKGCKEGYPMTWVIHNGDHNPSQKNSGASAPFAPENTWEFFSQFKSIA","[[141, 0.7], [142, 1.0], [147, 0.6], [225, 0.7], [248, 0.7], [259, 0.6]]"	187,"0.9178","MFRSATSFALGALFLLALVNNVLAGTAGCGKTPTLKSGTQTMTVNGKQRRWILRIPDGYNNTTPYRFIFGLHWLNANMNAVDGGNAPYYGLKNLAKNTAIFVAPDGLNQGWGNSNGEDITFLDNIRQKIDEEFCVNENLRFSLGFSYGAAMSYSLACSKAKDFRAVAVLSGATLSGCAGGNDPIAFYGQHGVHDSVLNIAQGRQLRDRFVKNNGCQSKTAQEPSNGSRQRITTVYDGCKYPTQWTAFDGDHVALPGDNGADSGPNSFTVPAVWKFFSQFE","[[82, 0.6], [142, 0.9], [147, 0.6], [169, 0.7], [178, 0.6], [254, 1.0], [261, 0.6]]"
168,"0.9030","MPSLSSSFMAAALLVLASLSPVLGENSAGCGKNPTISSQQYTVTVNGKQREYIVRVPDNYDKDHPYRLIFTWHQLGGSATKIVNGENPNQGGALPFYGLLPHANDSAIFVVPNGLNAGWANQGGEDVLFFDEMLKAVESDLCVDTSLRFSTGFSYGGAMSYALACARSSDIRAVAVISGSLLSGCAGGTEPVAYYGQHGTSDSVLPVNGGRQLRDTFVRNNGCTPVAEPQPQGGMSVKTVYQGCTEGYPVTWVIHNGDHNPSQVDSGSSTPFAPGNTWEFFSQFESK","[[3, 0.6], [104, 0.6], [149, 0.7], [150, 1.0], [171, 0.6], [172, 0.6], [216, 0.6], [255, 0.7], …	79,"0.9226","MKFDLSTLALASALIPGSLAATPGCGKAPSSIKAGVNTFSVNGKTREWILTLPDNYDNKKPYRLVFGVHWLGGTMNDVANGGSIQPYYGLPALANGTTIFVAPNGLKSGSSTGWPNSNGEDITLMREILKATNENLCVDEKLRFSMGFSYGAAMSYSIACTLGSEFRAIAALSGGLLSGCAGGTDAVAYYGQHGISDQVLPISQGQQMRDKFVQNNGCAAQQPKEPAKGSKSHIVTKYAGCKEDKPVWWTAFDGDHTPVPTDGGSSKDTTFTGGAVWEFFSQFK","[[185, 0.6], [252, 0.7], [271, 0.8], [272, 0.9], [273, 1.0]]"	404,"0.9178","MQPVVNMIGVMLLTLALPVLGQQSLYGQCGGIGWNGPTQCAAGACCSYQNAYYSQCLPGNCTPTMTTTLVTTTTTSTTTISSASSTGLSQGCGKSPTLSSGTYTTTVNGVQRQYILTLPPNYDRNRPYKLIFGYHWLSGTMQDVVGGSYYGVQPLANGGAIFVAPQGLNNGWANSGGADITFTDQMLATLKTNLCIDENQIYSMGWSYGGSMSYALACARPEVFRGVAVMSGANLSGCSPGTQPVAYYAQHGVSDSVLPIALGRQIRDTFVTDNHCNPQNPQEPAAGSGTHIKTVYSGCSAGHPVWWIAFDGPHEPLATDAGASASWTPGQIWSFISQFN","[[30, 0.7], [34, 0.6], [49, 0.7], [84, 0.9…
480,"0.9019","MLHQLRLLALAAAAIILLVGTASAARSAGCGKTPTIRNGATATISGRQYIVKLPDNYDRNKAHKLVFTFHALGGTAQQVANGGGGTIAYYGLPPLSNNSAIFVSPNGISNGWANQGGQDITFVENIVKAVEADLCIETSLRFATGFSYGGGISFAWACARPKDVRAIAPLSGSQLSGCQGGTEPVAYYGQHGTSDSVLNVQGGRAMRDRFVRNNGCTAISEPQPNGGKHVKVEYKNCKEGYPVTWVIHNGDHNPSQSDQGSNVAFAPKYSWDFFNQFQAKE","[[25, 0.6], [26, 0.6], [38, 0.7], [71, 0.7], [117, 0.6], [128, 0.7], [142, 0.8], [143, 1.0], [202, 0.…	115,"0.9226","MKFITALTAITALVANVSAQKEDCFSLKLGYRCCERSKVVYSDADGLWGVENGQWCGIGKDLKKRQWWGNWNPWGQNNNNNNQQWAANPWDQNNNNNNNQWNQWGQNNNQGGNPWDQNNNNNNQWNQWGQNNNQGGNPWEQNNNNNNNQWGQNFNQGNPWEQNNNNNNNNQGGNPWEQNNNNNNNNQGGNPWEQNNNNNNNQGGNPWEQNNNNNNNQGGNSWEQNNNQQNNIQPDNNNTTNNAPAQGGSSSYPYPLKNSPVPSKGCGKNPSLNGQFDFKWSGGSRKVLIDIPENYDSSKPYRLVFGMQCMGGSAANVRSEGYYGLKPLDTGKTTIFVAPEGNGQQLPWGEADYKLFDELLEKLKGDLCIDESRVFSTGFSYGSMF…	324,"0.9176","MFHLTSLTTLTILYLYLSTFVHAGTTGCEKTPTLTNGPQTMTINGKQRHWILRIPSNYNATHPYRFIFGLHWLSGTMNSVDSGAAPYYGLQSLAQNSTIFVAPDGLNNGWANQNGEDITFLNAIRKQVEDDLCVNEKLRFSLGFSYGAAMSYSLACSAGKEFRAIAVLSGALLSGCAGGNDPVAFYGQHGVKDSVLPIESGRQIRDKFVKLNGCRPKTALEPVKGSRRRVTTVYEGCEYPTQFTAFDGDHVALPDDAGNDVGLNSFTPVEVWRFFSQFS","[[24, 0.7], [141, 1.0], [142, 0.6], [177, 0.8], [246, 1.0]]"
68,"0.9015","MARHPILGQLALLILGLLLVVPSASAASAGCGKAPGLTSGNKNINVNGMNRRYMIRLPDGYDQNRPYRLIFGLHWLDADYMAVDGGTAPYYGLRALSNNSAIFVAPDGLNRGWANQGGQDVAFIDAIVNTVKDSLCVDEERVFSLGFSYGGAMSYSLACSRPDVFRGIGVLSGALLSGCNGGNRPVAYYGQHGIRDGVLPIAMGRQLRDNFVRVNGCSPQNAQEPGRNSRQHIKTVYSGCTPGYPVQFIAFDEDHVALPQDSGGDGGPNSWTPREVWDFFSQF","[[27, 0.6], [81, 0.7], [144, 1.0], [145, 0.7], [149, 0.8], [165, 0.6], [166, 0.7], [171, 0.6], [180,…	244,"0.9226","MRSIFSIALVLLAAIVPNISARSAGCGKSPIASGTKSMTVNGKNRQYILQVPANYNPNTAYKLIFGYHWRDGTMNNVAPGYYGLRNLAKETAIFVAPQGLNNGWANSGGEDVTFTDQMVDTIKNALCVDERQIFATGWSYGGGMSFSLACSRPNVFRAVAVLSGAQLSGCAGGTTPVPYLGIHGVADSVLNINLGRQLRDKFLQLNGCAAKNAPEPARGSGSHIKTTYNCRAGYPVWWIAHSGDHVPDPRDANGQYWAPGETWNFFTQALGNSGSTLPRGDDNS","[[4, 0.6], [40, 0.6], [58, 0.7], [64, 0.6], [87, 0.7], [88, 0.6], [128, 0.7], [134, 1.0], [141, 0.…	32,"0.9171","MLPPSSIILGLAAMAGLVDAQTAGCGKQGLQSGVYNVQVNGRNRQYTLKVPNGYNNQRAHNLVFGYHWLGGSMQNVADGGYYGLDPVSQGSTIFVAPNGLNAGWANNGGEDITFTDAILANVNNNLCVDEKKIFATGFSYGGAMSFSVACARPNVFRAVAPIAGAELSGCNGGXXXXPVAYLGIHGVADSVLPVDRGRALRDRFLNVNGCASKNAPEPNRGSGTHIKTEYSCSKRPVWWIAHGGDHVGDPRDSNGSLWAPGEIWNFFSNVA","[[63, 0.6], [69, 0.6], [128, 0.6], [134, 0.8], [135, 0.9], [140, 1.0], [141, 0.6], [157, 0.9], [162, 0.6], [196,…
458,"0.9012","MKTSTLLSATLLGLLPGALGQAAHWGQCGGQGWSGPTTCASGSCCVASNQWYAQCIPGGNCGGGGTNPPTNPPTNPPTNPPTNPPTNPPTNPPTNPPSTGDRSAGCGKAPITSGTKSINVNGRNRQYILRVPNNYDSNKPYRLIFGFHWLGGNMDDVATGRTVQAGTWDYYGLRRLADENAIFVAPNGLNAGWGNAGGEDVAFVDALARNLEDDLCVNPRLRFATGFNFGGAINYAFACSRNSVFCAVSVIAGGPMSGCEGGTAPVPYLGIHGLRDNVLPIATGRQLRDRFVANNGCTPQNPPEPAQGSLRHVKTVYGGCRDGFPLTWIAYDGGHVAAPADGTAGDNGSTTFAPAETWAFFEQFS","[[98, 1.0], [225,…	89,"0.9224","MRHTLASFCVAAVELVIHAAAASSSGCGTNPSLSNGLNYMDVSGQPREYIIQVPDNYDASTPHKLVIGYHWRDGTMNNVVENGFYGMRNLAGDIPTIFIAPQGLGNGWANTNGDDITFTDQILDAIESSFCIDQDRRFATGWSWGGGMSYSVACSRADIFRAVAVLSGAEISGCDGGDLPIAYFGQHGISDSVLGVELGRTLRDHYAQVNGCDAVTPPEPAVGSGTHVVTDYSGCAEGYPVQWVAFDGDHVPLPSDVGSSDSFTPGLIWEFFSQF","[[81, 0.6], [82, 0.6], [93, 0.6], [138, 0.8], [145, 0.6], [161, 0.6], [162, 0.7], [166, 1.0], [176, 0.7], [1…	317,"0.9171","MKLLTPLALLSALITTASAATPGCGKSPTTIKAGVNRVTVNGKQREWILALPSDYDNTKPYRLIFALHWMTGTMNDVANGPQTNPYYGLQAEANGSAIFVSPNGLVGTNGMTGWANTGGEDITFMQEILKATNAELCINENLRFSTGFSYGGAMSHSIACTLAKDFRAVAIQSGSLLSGCAGGTDAVAYYIQHGISDSVLPIAGGRSLRDVFVKNNGCTQQSLPEPAKGSKTHVLTKYAGCKEDKPLWWTAFDGDHTPIPTDGGTTNKDTTFTTGQIWEFFSQFS","[[78, 0.7], [98, 0.6], [116, 0.6], [145, 0.9], [150, 1.0], [151, 0.6], [166, 0.7], [193, 0.6], [2…
527,"0.9012","MVSSNSLVGTFLSTVALLGQCIPSAYGHSVPIGIKSSRQVINGNSPGCGKTPTITSGTKSITVNGQNRQYIIRVPSGYDKNKPYKLIFGFHWVGGTMTDVASGGSDGALWAYYGQQRMANENAILVAPQGLGNGWANSGGQDINFVDQMRKAIENDLCVNQGQRFAVGFSYGGSMSFSITCSRAKDFRAVAVISGGQLSGCDGGTSPIAYLGIHGINDGTLPISTGRGLRDKFVANNGCTKISPKEPAAGSKTHVKTEYSGCKAGYPVTWIAFDGGHAPAPVDGGSDSGAKSYTPKEIWSFFSQW","[[48, 0.7], [87, 0.7], [92, 0.6], [106, 0.7], [140, 0.6], [144, 0.7], [165, 0…	323,"0.9223","MKFAKPIYLTGCLFPFGILATTSSGCGKTPSIIKPGINTMVINNKTREWILTLPDNYNNTKSHRVIFGLHWWTGTMTDVANDGVIQPYYGLQSLSDNNAIFIAPNGLVADGRSGWANSGGEDIQFIQEIVKTVDEELCVDENLRFSVGFSYGAAMSYSVACTLGKQFRAVAALSGGPLSGCEGGTDPVAYYGQHGVVDSVLPIALGRQLRDTFVKNNGCTSQQPSEPASGSKTHIVTKYAGCSTGKPVWWTAFDGDHTPTPADTGANKTSTYTGTAVWDFFSQFT","[[146, 1.0], [151, 0.8], [168, 0.7], [182, 0.6], [212, 0.6], [243, 0.7], [253, 0.9], [258, 0.6], …	23,"0.9170","MIYSETLLGALLLSSFIPAVLGGGMGWTGPNTCVSGACCTFSNDWYSQCIPGNCQGGGVTTASTTVGVTTTATTQPGSTATSNPGSGSAGCGKNPGLTSGTKSITVNGKTRQYIIKIPDNYQSNRPYKLIFGLHWLSGSMNDVVNGQYYGLLPLSNNDVIFVAPNGLNNGWANSGGEDVAFIDALVSTVEAGLCVNPKLRFATGFSYGGGMSYSLACSRANVFRAVAVIAGAEISGCSGGTSPVPYLGIHGISDSVLNISQGRSLRDKFVSNNRCNPQSPPEPARGSRSHIKTVYSGCTSGFPVWWIAHDGDHVPTPQDGNGQYWAPGETWTFFSQFF","[[27, 1.0], [250, 0.6], [309, 0.8]]"
227,"0.9010","MAKLTLLTLLGLLTPTALSLRPSPGCGKTPTLVTSSSTTTPLRITSNNKQREFFVRLPQNYNSSTPHRLIFTLHALGGTAQQVIAGQGGYLPYYGLPPLANSSTTPTVFVIPNGLNNGWQNSNGEDVTFLRSVLSTVESDLCVDQDLRFSTGFSYGAAMSYSLACSLGREIRAVAALSGNPQISGCAAGSEPVAYYGQHGTTDNVLPLAQARQMRDRFLKNNGCAAQAEPPVPAAGSQGKVKTVYTGCLPDKPVTFVVFDGGHVPTPRETGESETFAHKETWEFFSQFT","[[26, 0.7], [33, 0.6], [53, 0.7], [150, 0.8], [155, 0.7], [166, 0.6], [171, 0.7], [172, 1.0],…	506,"0.9223","MTRYFGQIFSAAVLLVAALHGVSAATPSKGCGNAPKLITDAAATTPLKLTSNGKNREFYVKLPANYDNTHPYRLIFTLHALGGNAQQVTVGTGGYLPWYGIPALANDTLGAVYIAPNGLNNGWANQGGEDITFLKSVMDTVEADLCIDQNLRFSTGFSYGAAMSYSLACSLGKQIRAVAVLSGNPQISGCTGGTEPVAYYGQHGTKDSVLPIAGGRQMRDRFVKNNGCAAKQPAEPAAGGKHIKTAYEGCGEYPVVWNAFDGDHTPQPVDPGTSGTFSAVESWAFFEQFT","[[81, 0.6], [109, 1.0], [135, 0.7], [154, 0.8], [176, 0.7], [177, 0.7], [260, 0.7]]"	84,"0.9170","MIYSETLLGALLLSSFIPAVLGGGMGWTGPNTCVSGACCTFSNDWYSQCIPGNCQGGGVTTASTTVGVTTTATTQPGSTATSNPGSGSAGCGKNPGLTSGTKSITVNGKTRQYIIKIPDNYQSNRPYKLIFGLHWLSGSMNDVVNGQYYGLLPLSNNDVIFVAPNGLNNGWANSGGEDVAFIDALVSTVEAGLCVNPKLRFATGFSYGGGMSYSLACSRANVFRAVAVIAGAEISGCSGGTSPVPYLGIHGISDSVLNISQGRSLRDKFVSNNRCNPQSPPEPARGSRSHIKTVYSGCTSGFPVWWIAHDGDHVPTPQDGNGQYWAPGETWTFFSQFF","[[27, 1.0], [250, 0.6], [309, 0.8]]"
260,"0.9010","MKRLSNISAALYALTLSSLPADAALAATRSAGCGKDPTLLTSPPTTPYTVTVNSKAREFYVRLPEGYDRDRAYRLIFTFHALGGRAAQVVAGEGGYLPWYGLPAQDPDESAVYVAAQGLVNENDFGGTTGWANVGGEDVALVDALVELVEADLCIDSEHRYSTGFSYGGAMSFALACERSAEFRAVAVLSGGPMSGCVGGNEPIAYYGQHGLSDRVLPVDLGRDLRDRFVRNNGCTPQEAVEPVVGSGTHVKTEYEGCTHPVTWLAFDGDHVPQPRDAGANETFAAEETWAFFSQFTLT","[[83, 0.7], [107, 0.7], [127, 0.6], [162, 1.0], [167, 0.8], [168, 0.6], [184, 0.6],…	522,"0.9223","MFRSASLFALGALLFLTFFDHVSAATAGCGKSPSLNSGVHTITVNGKQRRYTLRVPQNYDNKRQYRFIFGLHWLNGDMNAVVSNSYYGLAPLAQESTIFVAPDGLNRGWGNQGGEDITFLDAVRKQVEDALCVNEKLRFSLGFSYGGAMSFSLACSKAADFRGIAVLSGATLSGCAGGNTPIAFYGQHGTHDSVLPIASGRQIRDRFLSLNGCQAKNAPEPSNGSGTHIKTVYNGCKYPTQWTAFDGDHVALPGDRGAPSFTPKDVWTFFSQFT","[[140, 0.8], [252, 1.0], [253, 0.6]]"	308,"0.9167","MLSPASLLALSALFLLTLFNGVHAATDGCGKTPTLTSGAKTMVVNGKSRRWTLRIPDGYNNTQPYRLIFGLHWLTGDMTSVDNAAAPYYGLKALANNSAIFVSPEGLNKGWANQDGEDITFIDRLRAQIDNDLCVNEKLRFSLGFSYGGAMSYSIACSLAKDFRAIAVLSGALLSGCVGGNDPIAFYGQHGIKDSVLPIAMGRDIRDRFVKNNGCQSMQAQEPASGSKQHIQSVYQGCKSEYPTQWTAFDGDHLPLPGDTGGDAGANSWTPGDVWKFFSQFK","[[74, 1.0], [142, 0.6], [178, 0.7]]"
91,"0.9008","MVHPTVFTGAVLLFFTSLATAKPVSIASPIASRTLIPGFPHHGGKLLNRATPMTALSTTVAVEAAESTEDEACDESEEIVTETTEDSCDLAEETDTTLFLAVSTTAPVEQNFESTSTTPLFVSVTPTGAVSTPVSSPGSGGSDGCGKQSSLTSGTYSVTISGRTRSYILDVPNSYTSSKGYKLIFGLHWRGGTMEDVATGQTVEAGVWNYYGLKRLAEDSAIFVAPQGIDNGWGNTNGDDVKFIDAIMEHVEANLCVDQSQRFATGFSFGGAMTYSLACSRADKFRAVAVLSGAQLSGCDGGNDPVPYLGIHGIDDGILSISMGHSLRDKFVLNNGCQAQSAPEPSSGSLTHTKTTYTCNSGYPVTWIAFDGGHIASPQDGATTDS…	65,"0.9221","MVALQALSLFFSTLIPAVLSLTPSPGCGTTPRLISASSTTTPLRLTVNSKQREFFVALPENYDSSHPYRLIFTLHALGGSASQVIAGTGGYVPYYGLPPFLQQSNDTTGAIFVVPNGLNNGWANQGGEDITFLRTVMETVESDLCVDQDLRFSTGFSYGGAMSYSLACSLGEQMRAVAALSGNPMISGCSGGTGAVAYYGQHGTGDNVLPISGGRQMRDRFLRNNGCNTAQQEEPAPPRGSNGRVKTVYEGCAEDKPVVWVAFDGPHTPTPRETGASETWTPGEVWEFFSQFE","[[158, 0.6], [193, 0.6], [203, 1.0]]"	150,"0.9166","MHISFQNHISLTTPALLALTLLQAIPILAASAGCGQPPSLINGVNSIAVNGRVRNYMLQLPKNYDPNHPHRVVFTFHPMGATMSDIASGSLVEEGVWAYFGLQRKATAATAKSTSTASPCSPGSSSCSKETTNNSTSTIFVAPQGLNNAWRNQVNEDIIFITHLLAALESSLCIDPTLHFATGFSFGGAMTYSIACSLDFRAVAVLSGGAISGCEGGTRPVSYLGVHGVRDRSLPITAGRAMRDRFVRNNGCEAGDALEPAAGSLTHIKTSYKGCAAGRQVVWIAFDGGHNPAPVDGSLERSGSSYVVDETWAFFEQFG","[[168, 0.8], [180, 1.0], [181, 1.0], [185, 0.7], [186, 0.7], [2…
259,"0.9008","MKRLSNLSAALSALTLSSLSAVASAAARSTGCGKDPALLTSPTTTPYTVTVNSKAREFYVRLPEGYDRDRAYRLVFTFHALGGRAAEVVAGESGYLPWYGLPAQDPDESAVYVAAQGLVNENDFGGTTGWANVGGEDVALVDALVDLVEADLCIDSEHRYSTGFSYGGAMSYALACERSAEFRAVAVLSGGPMSGCVGGNEPIAYYGQHGLSDQVLPVDLGRDLRDRFVRNNGCTPQEPEEPAVGSGTHVKTEYEGCTHPVTWIAFDGDHVSQPKDAGASQTFAAEETWAFFSQFTQT","[[15, 0.6], [29, 0.6], [82, 0.8], [106, 0.9], [123, 0.7], [126, 0.7], [132, 0.6], [1…	161,"0.9221","MVRSILPTLALSLLTTAHAANSPGCGKEPTLTSGIHNIDDREYILEVPEGYDSSKPHKLIFGLHWRGGNMNNIVDGQSVEPWYGLATRAEGSAIFVAPNGRDAGWANNGGEDVALIDAIIEQVEADLCVDQTARFSTGFSWGGGMSYALACARASAFRAVSVLSGGVISGCDGGTDPIAYLAIHGINDAVLPFDGGVELANQFAQNNGCQPAEVAQPAPGSGQSARTDYECSERPVSVIAYDGGHDAAPLGVGNPLAPDATWEFFNDA","[[2, 0.6], [25, 0.6], [51, 0.6], [66, 0.7], [114, 0.6], [135, 0.7], [136, 1.0], [142, 0.6], [152, 0.6], [157, 0.6]…	369,"0.9166","MRRSSSTLTRLIGAVAGLVLAAAGAVAIAAPAQAATLTQVASFGSNPGNLSMYAYRPDNLPANAPAVVLLHGCVQNASGYFANSGWQKYADQWKFALIVAEQKSGNNANACFNFFEAGDTARGQGEALSIKQMVDHAKTNFGVNPSRVYVSGLSAGGAMSAVMLATYPDVFAAGSIIAGIPYRCATSMVNAFSCMNPGADKTPAAWGDLVRGAYAGYTGPRPRVAIWHGTSDTTVTPLNGTESRDQWTNVRGVSQTPTSTSSLPANTSLEVYGNDDVRLYRISGMGHGTPVDPGSGADQCGTAAAYFLDTICSTYRDALFFGLNSGGTTPTPTATPTASPTPTASPTPTASPTRTPTPSPTAAPTCVTASNYAHVVAGRAHQSGG…
240,"0.9003","MVKLTAFLSALLVAPSTLAATPGCGKSPPSSGTKTINNRQYVLQVPANYNPNNEYKLIFGFHWLGGSMNNVAPGYYGLRALAGESAIFVAPQGQNNGWANGGGSDVTFVDQILSQVEDQLCVDQSQRFATGFSYGGAMSYALACTRPNVFRAVSVIAGAQLSGCSGGNTPVAYLGIHGVVDDVLPIARGRELRDRYLQVNGCQSANAPEPPAGSNQHIKTTYTCSNQPVWWIAHGGGHVGDANDSQGNWMARETWAFFNQLGGGDPGNPGNPGNPGNPGNPGNPGNPNPTCAARWGQCGGQGWNGPTCCQSGSTCQEQNQWYSQCR","[[58, 0.7], [87, 0.6], [107, 0.6], [128, 0.8], [129, 1.0…	252,"0.9221","MVKLTALLSALLLAPSTLAATPGCGKSPPSSGTKTINNRQYVLQVPANYDPNKEYKLIFGFHWLGGSMNNVAPGYYGLRALAGESAIFVAPQGQNNGWANGGGSDLTFVDQILSQVEDQLCVDQSQRFATGFSYGGAMSYAVACARPNVFRAVSVIAGAQLSGCSGGNTPVAYLGIHGVVDDVLPIARGRELRDRYLRVNGCQSANAPEPPGGSNQHIKTTYTCSNQPVWWIGHGGGHVGDANDSQGNWMARETWAFFTQLGGGNPGNPANPGNPGNPGNPGNPGNPGNPNPTCATKWGQCGGQGWTGPTCCQSGSTCQAQNQWYSQCI","[[128, 0.6], [134, 0.6], [140, 0.6], [306, 1.0]]"	364,"0.9163","MHPPTPTLRRLAVVLTALTAVVATVAAVLLTAAPRASAATLTPVSSFGTNPGNLGMYTYVPDGLPDGAPLVVLLHGCTQSAADYHANSGWAEYADSDGFALVYAEQKSANNANACFNWFEPGDVARDSGEARSVRSMVEHAVAAEGLDADRVHVSGLSAGGAMAGELLAAYPDLFAGGSIVAGIPVGCADGMVDAFTCMNPGKTRTPEQWGDAVRAKNPGWSGPLPRVAVWHGTADYTVAPANGAASVSQWTNAHGLDGAADATEQLPGGTTADYHGGTAATADVAHFRVSGMGHGTPVDPGQGCGTAGAYFLDAVCSTGYTVDFWGLGEVTDPDPTGDPDPTPSPTEDPEPGECVKSSNYDHVRAGRAVQRSGLTYAVGSDDPL…
	283,"0.9221","MRPTLTSFCVAAAELAIHAAAASSSGCGTNPSLSNGLNYMDVNGQSREYIIQAPDNYDASTPHKLVIGYHWRDGTMNNVVENGFYGLSYLAGDVPTVFIAPQGLSNGWANTNGDDITFTDQLLEAIESSFCIDQDRRFATGWSWGGGMSYSVACSRADVFRAVAVLSGAEISGCDGGSLPIAYFGQHGISDSVLNVELGRTLRDHYVQVNGCDAATPPEPGVGSGTHVVTDYTGCAEGYPVQWVAFDGDHEPLPSDGGSSDSFTPGLIWDFFSQF","[[1, 0.6], [82, 0.7], [93, 0.6], [111, 0.6], [138, 0.9], [145, 0.7], [160, 0.7], [161, 0.7], [162, 0.8], [1…	61,"0.9162","MAAKSAGCGKAAGITSGTYSVTVNGKSRQYIIRVPSGYDSSRGYKLIFGLHWLSGTMTDVATGQTVQRDVWDWYGLRRLANEGAIFIAPQGLNNGWANNGGEDITFIDTLVKNAQDKLCVETSQIFATGFSYGGAMSYSLACSRPNVFRAVAVLSGGLLSGCNGGTSPIAYLGIHGLRDNVLSIAGGRTLRDKFVANNGCTAQSPREPNQGSYQHVSTTYSGCKAGYPVRWVAFDEGHIAAPRDGGPGDSGTAAFSPGETWNFFNQFSSGGGEEPGTTTVPPGTTPTTTANPPGPTGQCAPLYAQCGGQGWGGATCCSQGTCKASNQWYSQCL","[[127, 0.6], [246, 1.0], [292, 0.6], [294, 0.8]]"
	264,"0.9218","MLAYAMLLTSIELLIITTLNGVIATKPSSGCGNVPKLVGDPTIAQLVTVNGKSRQYYLKTPENYDNNHPYRLIFTLHALGGTASQVVAGEGGYYAWYGLPPLVNDTIGAIYVAPDGLNNGWANQGGEDVTFISQVIEQIEADLCIDQNLRFSTGFSYGAAMSYSLACSLGEEIRAVAVLSGNPQISGCGGGTKPVAYYGQHGVSDQVLPMTGGREMRDQFVKNNGCASQTPQEPASGSGEYIKTTYSGCSADHPVVWVAFDGDHTPRPLESESTQSFSPIETWEFFSQFK","[[39, 0.8], [78, 0.7], [151, 0.7], [152, 0.9], [153, 0.6], [157, 0.8], [172, 0.7], [174, 1.0…	178,"0.9162","MMKVQASLVLVASAIFGNVLGATAGCGKTPTNIKAGVNTVTVNGKTREWTLTLPENYDNTKPHRLIFGLHWLGGTMNDVVNGPAIQPYYGLPELVNSSTIFVAPNGLRAQIGTGWENKDGEDIAFMKEIVKATNENLCINEKLRFSMGFSYGAAMSYAIACELYQDFRAVAALSGGTMSGCVGGTNPVAYYGQHGISDTVLPLSLGKQIRDTFVRNNGCAAENTPDPAPGSKSHLVTKYSGCAADKPVWWTSFDGGHTATPADGGTNKNTTFTHPQVWEFFSQFT","[[29, 0.6], [71, 0.7], [80, 0.8], [111, 0.8], [146, 0.8], [151, 0.9], [167, 0.6], [168, 1.0], [18…
	525,"0.9215","MENITVGATTGGVVPGWSYYGLERQANNTAIFVAPNGLNKGWANEDGEDVAFVDSMISTIETSLCINQSQRFATGFSYGGSMTRTLACARASVFRAVSVLSGALLSGCDTSSDPIPYLGIHGTNDPLLSISRGCELRDEFVKNNGCTPKDAPEPANGTLSHVKTVYEGCSAGYPVWWIAYDGGHISAPHDGPPRDTDSGDSFAPPETWKFFSEFFE","[[6, 0.6], [9, 0.9], [31, 0.6], [44, 0.7], [51, 0.6], [72, 0.8], [73, 1.0], [74, 0.6], [78, 0.9], [89, 0.9], [94, 1.0], [95, 1.0], [100, 0.9], [101, 0.7], [109, 0.8],…	351,"0.9162","MRGLFNSACLLLASVPTIFAANSAGCGKAKTLTNKQYSMQVNGKNRNYFLNIPDNYDQSKPYRLIFTWHQLGGSAQKIVNGENPNAGGALPYYGLKAVADNSAIFVVPDGLNAGWGNQNGEDVTFFDQLVKTVEADLCVNTDLRFSTGFSYGGAMSYALACARPEMIRAVAVISGAQLSGCSGGSKPVAYYGQHGTSDSVLNVQMGRQLRDKFVANNGCTKLQSEPGPNGGNSVKTQYAGCKQGYPVTWVIHNGDHNPSQTNSGSTTPFAPGNSWEFFKQFT","[[145, 0.7], [146, 1.0], [173, 0.6], [225, 0.8], [252, 0.6]]"
	331,"0.9214","MKVAGVLAAIVSSAALVQGQVALWGQCGGTGYTGSTTCAAGAVCNKQNDYYSQCIPSANVPSSNPTTAPTTEPSTPSSASPSSSTPPSNGGNKSSGCGKPAGITSGTYTLTVNGKSRQYILRVPQNYNPSNGYKLIFTLHWYGGSMQDAAAIEGGYYGLQAQAKESAIFVSPNGLNQGWGNTGGEDVTLIDTILDKVSSNLSVDTTQVFATGFSYGAAFCYTLACYRPDKFRGVALYAGGQLGPCDGTPKPVAFWATHGVYDRVVDIAKGRALRDHFVQVNGCQAKNAPEPTSGQPHTKTVYSCKAGYTVWYYGNEGGHVADPKDPGQSQSWAPAEVWSFFSQLS","[[32, 0.9], [39, 0.7], [40, 1.0], [89…	468,"0.9161","MLSLTLALVLFLNLVLAARSPGCGKSATIKSQTYSTTINGKSRQYIIRLPNNYNNTRAYRLIFTWHQLGSSASSIAAGEDPNKGGVLAYYGLPPLANESAIFVVPNGISNGWANSGGEDVSFYDKMRDTVENDLCVDTSLRFHTGFSYGGGMSFAIACARGKETRAVAVISGSQLSGCAGGNDGVAYYGQHGTKDSVLPVANGRALRDKFVKNNGCTAVTETQPGSNGKSVKTVYKGSPPKRE","[[106, 0.6], [143, 1.0], [165, 0.7], [166, 0.7], [179, 0.6], [202, 0.7]]"
	90,"0.9213","MRLLRSLTKMAAMAGLAAGASLQPVTNFGDNPTGLQMYVYVPDKVAVSPAIIVALHPCGGSAQGWYSQTRLPSYADQLGFILIYAGTTKMSNCWDVQNPASLTHNGGGDAGGIVSMVKYALKQYNGDASRVYVMGGSSGAMMTNVLAGSYPDVFEAGAAFSGVAHACFLGADSATPFSPNQTCAQGRIQRSAREWGDLVRNSFPAYDGRRPRMQIFHGNADFLVHPECAHQALAQWADVLGLQLTQTNKGVPSAEYTQEVYGDGTQLQGFFGDGVGHIAPVNEPVMLRFFGLMN","[[31, 1.0], [77, 0.6], [78, 0.6]]"	381,"0.9158","MIYTVSFLLLAAFLQGAVARSAGCGKSPLSSGTRTVSGRQYILQVPSNYDSNKEYKLIFGFHWLGGNMNNVAPGYYGLRALAGETAIFVAPNGIDNGWANTNNRDNTFVDNILSEVKDNLCVDEKQVFATGFSYGGGMSYNLACSKPTVFRSVSVIAGAQLSGCSGGETKIPYLGIHGVVDSVLNVSNGRSLRDRFLRVNGCASKNAPEPSRGSDSTYIKTEYSCSPGFPVWWIAHGGDHVGSPSSGTNWMAQQTWDFWTRAINEGSSSTTVVPTTSATTTRSTTSVPTTTTPSGNCAARWVLVEVINRECLGTNIL","[[15, 1.0], [16, 0.7], [58, 0.6], [92, 0.6], [128, 0.6], [129, 0.…
	419,"0.9213","MKSIANTKGVVLLALALPVLGQQSLYGQCGGNGWSGPTECTAGACCQVQNPWYSQCLPGDCKPSSPTTTLVTSTTASTTTVTAPGGHSTGCGKTPSMNSGTYTMTVNGIQRQYTLTLPQNYDRSKPYKLIFGYHWLGGTMQNVAGGAYYGVQPLSGNSAIFVAPQGLDNGWANKNGDDITFNDQLVAKLTTEFCIDDSQIYSMGWSYGGSMSYALACARPDVFRGVAVMSGANLSGCSPGTKPVGYYGQHGGSDDVLSISLGRQIRDTFVKDNQCTPQNPSEPAKGSGKHIKTVYSGCSTDHPVWWIAFDGPHEPLATDAGSSSSWTPGELWSFISQFN","[[34, 0.6], [57, 1.0], [83, 0.6], [87, 0.7]…	83,"0.9156","MIYSETLLGALLLSSFIPAVLGGGMGWTGPNTCVSGACCTFSNDWYSQCIPGNCQGGGVTTASTTVGVTTTATTQPGSTATSNPGSGSAGCGKNPGLTSGTKSITVNGKTRQYIIKIPDNYQSNRPYKLIFGLHWLSGSMNDVVNGQYYGLLPLSNNDVIFVAPNGLNNGWANSGGEDVAFIDALVSTVEAGLCVNQKLRFATGFSYGGGMSYSLACSRANVFRAVAVIAGAEISGCSGGTSPVPYLGIHGISDSVLNISQGRSLRDKFVSNNRCNPQSPPEPARGSRSHIKTVYSGCTSGFPVWWIAHDGDHVATPQDGNGQYWAPGETWTFFSQFF","[[27, 1.0], [309, 0.8]]"
	504,"0.9211","MRGLFNSACLLLALSNSAGCGKAKTLTNKQYSMQVNGKNRNYFLNIPDNYDQSKPYRLIFTWHQLGGSAQKIVNGENPNAGGALPYYGLKAVADNSAIFVVPDGLNAGWGNQNGEDVTFFDQLVKTVEADLCVNTDLRFSTGFSYGGAMSYALACARPEMIRAVAVISGAQLSGCSGGSKPVAYYGQHGTSDSVLNVQMGRQLRDKFVANNGCTKLQSEPGPNGGNSVKTQYAGCKQGYPVTWVIHNGDHNPSQTNSGSTTPFAPGNSWEFFKQFT","[[139, 0.7], [140, 1.0], [167, 0.6], [219, 0.9], [246, 0.6]]"	198,"0.9156","MVHPTFVTGAVLLFFTSLATAKPGSIASSIASGTLIPGFPHHGGKFWNRATPVTALSTTVAVEAAESTKDEACDESEEIVTETTEDSCDLVEETDTTLSPAVSTTAPVEHNFETTSATPLFASVSPTDAVSTAVSSPGSGSSDGCGKQSSLTSGTYSVTVNGRTRSYILDVPKSYNSSKGYKLIFGLHWRGGTMEDVATGQTVEAGVWNYYGLKRLAEDSAIFVAPQGIDNGWGNSNGDDVKFIDAIMEHVEADLCVDQSQRFATGFSFGGAMTYSLARSRADKLRAVAVLSGAQLSGCEGGNDPVPYLGIHGVDDGILSISIGHSLRDKFVLNNGCQAQSAPEPSSGSLTHTKTTYTCNSGYPVTWIAFDGGHIASPQDGATTD…
	129,"0.9210","MKVITALTAIAAITAKVSASCFSEKLGYKCCEGNVVEYIDEDGKWGIENDQWCGISDSALKKRQWWGQNNNWGQNQWNPWGQNNNQGGNPWGQNNNQGGNPWGQNNNQGGNPWGQNNNQGGNPWGQNNNQGGNPWGQNNNQGGNPWGQNNNQGGNPWEQNNNNQGGQDNAPPAQQGQNNAPPAQQGQNNAPPAQQGQGNTAPAQGGSASYPYPLKNAPVPSKGCGKNPSLNGEFNFNWSGGSRKVLIDIPQNYDSSHPYRLVFGMQCMGGSAGNVRNEGYYGLKPLDTGKTTIFVAPEGNGQQLPWGEADYKLFDELLEKLKGDLCIDESRVFSTGFSYGSMFSNGLSWNHQKVLRGVAVYETAERNIYLPTHTGDGIGWMGVLG…	76,"0.9149","MSRSITFFTFGLFFLCTLLQGIHAGTAGCGKTPTLKSGTQTVTVNGKQRRWIVRIPNNYNSTQPYRFIFGLHWLSADMNAVDTGSAPYYGLKNLAKESAIFVAPDGLNKGWGNQGGEDITFLNTIRKTVEDDLCVNENLRFSLGFSYGGAMSFSLACSNAKDFRAIAVLSGATLSGCAGGNDPIALYSQHGVRDSVLPIASGREIRDRFIKNNGCTPKTAAEPGRNSGQRITTVYDGCKYPTQFTAFDGDHVALPGNNGADAGPNSFTPGEVWKFFSQFT","[[78, 0.6], [81, 0.8], [82, 0.8], [142, 1.0], [247, 0.8]]"
	289,"0.9210","MRPTLASFCVAAAELAIHAAAASSSGCGTNPTLSNGLNYMDVNGQPREYIIQAPDNYDASTPHKLVIGYHWRDGTMNNVVENGFYGLSSLAGDAPTIFIAPQGLGNGWANSNGDDITFTDQILEAIESSFCIDQDRRFATGWSWGGGMSYSVACSRADVFRAVAVLSGAEISGCDGGSLPIAYFGQHGISDSVLGVELGRTLRDHYAQVNGCDAATPPEPGVGSGTHVVTDYTGCAEGYPVQWVAFDGDHEPLPSDGGSSDSFTPGLIWKFFSQF","[[1, 0.6], [81, 0.6], [82, 0.7], [91, 0.6], [138, 0.8], [145, 0.7], [160, 0.6], [161, 0.7], [162, 0.8], [16…	81,"0.9146","MRSPLAFCLALLGAAQLGDAASAGCGKAPQSSGTKSMQVNGKNRQYILQLPNNYQNNKPHRLVFGYHWRDGNMNNVAQGGFYGLQGLSGDSTIFIAPNGLNAGWANQGGEDITFTDQMLKFAKDNLCIDEKQVFATGWSYGGSMSHSVACSRPNDFAAVAVISGAQLSGCNGGNSPVAYLGIHGAADNVLGINLGRQLRDKWIGTNGCQQKNVNDPGAGAQNHVKTTYQCSRKPVTWIAHGGGHVPDPSGTNGAKFAPGETWQFFNAAVGGSRSTAGRRC","[[16, 0.9], [17, 0.6], [21, 0.6], [69, 0.6], [78, 0.8], [79, 0.9], [128, 0.6], [134, 0.9], [150, 0.6], …
	240,"0.9209","MVKLTAFLSALLVAPSTLAATPGCGKSPPSSGTKTINNRQYVLQVPANYNPNNEYKLIFGFHWLGGSMNNVAPGYYGLRALAGESAIFVAPQGQNNGWANGGGSDVTFVDQILSQVEDQLCVDQSQRFATGFSYGGAMSYALACTRPNVFRAVSVIAGAQLSGCSGGNTPVAYLGIHGVVDDVLPIARGRELRDRYLQVNGCQSANAPEPPAGSNQHIKTTYTCSNQPVWWIAHGGGHVGDANDSQGNWMARETWAFFNQLGGGDPGNPGNPGNPGNPGNPGNPGNPNPTCAARWGQCGGQGWNGPTCCQSGSTCQEQNQWYSQCR","[[58, 0.7], [87, 0.6], [107, 0.6], [128, 0.8], [129, 1.0…	397,"0.9146","MKSLLTLTLALFASAGLGDAASAGCGKQPPSSGVKTMQVNGKNREYTLQLPNNYQNNKPHRLVFGYHWLSGNMNNVVQGGYYGLRNLAGDSTIFIAPNGLNAGWANQGGEDITFTDQMLAFAKQNLCIDEKQVFATGFSYGGAMSHSVACSRPNDFAAVAVISGALLSGCNGGNTPVSYLHIHGSADNVLPIQQGRQLRDKWIGTNGCQQKQVNDPAPGAQNYVKTSYTCSRKPVTWIAHGGGHVGDPTANGQKFAPGETWNFFNAAAGKSAKLRC","[[16, 0.6], [134, 0.8], [135, 1.0], [140, 0.6], [157, 0.7], [158, 0.6], [159, 0.9], [171, 0.7], [246, 0.6]…
	281,"0.9208","MRPTLTSLCVAAAELAIHAAAASSSGCGTNPSLSNGLNYMDVNGQSREYIIQAPDNYDASTPHKLVIGYHWRDGTMNNVVENGFYGLSSLAGDVPTVFIAPQGLSNGWANTNGDDITFTDQLLEAIESSFCIDQDRRFATGWSWGGGMSYSVACSRADVFRAVAVLSGAEISGCDGGSLPIAYFGQHGISDSVLNVELGRTLRDHYAQVNGCDAATPPEPGVGSGTHVVTDYTGCAEGYPVQWVAFDGDHEPLPSDGGSSDSFTPGLIWDFFSQF","[[1, 0.6], [82, 0.7], [93, 0.6], [111, 0.6], [138, 0.9], [143, 0.6], [145, 0.7], [160, 0.7], [161, 0.7], [1…	11,"0.9144","MVSRASIIGVLLLELAITVLGQQPLYGQCGGSDWTGPTECAAGACCSPVNPYYSQCLPGDCTGGGTTSTVRETPTNSSGPGIPTATSGSGLPTNSSGLKVPTATSGSGLPTVISISSGCGASAGLSSGTFSITSSGQERQYILALPENYDPNTSYKLIFGLHWLGGTMQDVASGSYYGVMPLSDNKVIFVAPQGLDNGWANTGGQDIVLIDDILATLDEALCIEKTQIYSMGWSYGGSMSYALACSRPDVFRGIAVMSGANLSGCSPGTEPVAYYGQHGGSDDVLAIAMGRQIRDTFVKNNGCSSQNPPEPNAGSGTHIKTEYSGCSADHPVWWIPFDGPHEPLATDAGSNSPWTPTEIWNFFKQFN","[[34, 0.7], [57,…
	363,"0.9208","MDSAVPSTHRPPPLPSPGRGRAALSLTAALATVAVAVAALLIAPAPRASAATLTQVSSFGTNPGNLSMYAYVPDGLPADAPLVVLLHGCAQDAAAYHGHSGWAEHADEHGFALVYPEQKSANNSTSCFNWFERGDTARDSGEARSVRSMVEHAVSSHGLDADRVYVSGLSAGGAMAGELLAAYPDLFAGGGIVAGIPVGCASSMIDAFSCMNPGKTRTAQQWGDAVRAKNPGWSGPWPRVAVWHGTSDTTVAPANGEAGVSQWTNVHGLSGGPDATEQLTGSTSAAYYGGDADSASVAHYTVSGMGHGTPVDPSEGCGTAGAYFLDTVCSTGYTVDFWGLGDGGGDPGTDPTDPPTEEPTEEPTDPPTEEPEPGVCVTDDNYGHV…	229,"0.9143","MRTGKVKKTSQPIHHQPPIRPSSLPKPKMPRRSNLLTVLSLLVLGLLGAVMAERSAGCGKANTIRSQQYTITINGKQRQYIMKIPDRYDNNFAHKLIFTWHQLGGSAQKIVNGENINQGGALPYYGLNALANNTAIFVVPNGLNAGWANQGGEDVTFFDELVKRVEADLCVETTQRFSTGFSYGGAMSYAVACARPTMIRAIAVISGSQLSGCNGGNSPVAFYGQHGTSDSVLNVSGGRQLRDRFVKNNGCTPVNPEPQPNGQNSVKTVYQGCREGYPVTWVIHRGDHNPSQTDSGSSTPFAPRNTWEFFSQFS","[[1, 0.7], [2, 0.8], [47, 1.0], [178, 0.7], [189, 0.6], [214, 0.6]]"
	410,"0.9207","MVFMAVAFIALASLDMVLAAKSAGCGKAPTITSKTYTATVNGKQRQYIMKLPSGYDQNRAYRLIFTWHQLGGSATKIVNGEDPNRGGVVPYYGLPPLSNNSAIFVVPDGLSSGWANSGGEDVTFFDTMVKTIEADLCVDTSLRFSTGFSYGGAMSYALACARPKDIRAVAVISGSLLSGCSGGKDPVAYYGQHGTADSVLNVSGGRSIRDTFVRNNGCTPLSPEPQPNGGNSVKTVYKGCKEGYPMTWVIHNGDHNPSQKNSGASAPFAPENTWEFFSQFKSIA","[[144, 0.7], [145, 1.0], [150, 0.6], [228, 0.7], [251, 0.7], [262, 0.6]]"	379,"0.9143","MKSLLTLTLALFASAGLGDAASAGCGKQPPSSGVKTMQVNGKNREYTLQLPNNYQNNKPHRLVFGYHWLSGNMGNVVQGGYYGLRNLAGDSTIFIAPNGLNAGWANQGGEDITFTDQMLAFAKQNLCIDEKQVFATGFSYGDDFAAVAVISGALLSGCNGGNTPVSYLHIHGSADNVLSIQQGRQLRDKWISTNGCQQKQVNDPAPGAQNYVKTSYTCSRKPVTWIGHGGGHVGDPTANGQKFAPGETWSFFNAAAGTSAKLRC","[[134, 0.7], [135, 1.0], [145, 0.6], [146, 0.6], [147, 0.9], [150, 0.6], [159, 0.7], [234, 0.6]]"
	274,"0.9206","MQFLVSAALLFLSSLAPALADQSAGCGKSPTITSKTYSMSVNGKNREYIMKLPDNYDKSHPYRLVFLWHQLGGSATKIVQGEDINRGGALPYYGLNAVANNSAIFVVPNGLNNGWGNSGGEDVTFFDQLVKTIEADLCVDTTLRFSTGFSYGGAMSYSLACSRPKMLRAVAVLSGGVLSGCSGGSDPVAYYGQHGTSDSVLNVSGGRQMRDKFVKNNGCTPLASEPQPNGSKSVKTVYQGCKPGYPVTWVIHNGDHNPSQTDNNSGKPFAPGNSWEFFTQFT","[[11, 0.6], [86, 0.7], [145, 0.8], [146, 1.0], [151, 0.7], [169, 0.6], [242, 0.6], [252, 0.8], [270,…	305,"0.9142","MFRSTSFFVLSVLSLFALFSTVNAATTGCGKASGLTSGVKTMTVNGKQRRWTLRVPNNYDSTRPYRFIFGLHWLNGDMTSVSGGSAPYYGLASLAQESAIFVAPDGLNRGWGNTNGEDITFLDAIRKEVEGNLCVNEKLRFTLGFSFGGAMSFSLACSHAKDFRAIAVLSGATLSGCAGGNDAVAFYGQHGVKDSILNIAQGRAIRDRFVKLNGCQAKNAPEPAKNSRQRITTVYEGCKYPTQWTAFDGDHVALPNDSGNDSGAQSFTPKDVWKFLSQFA","[[25, 0.6], [74, 0.6], [142, 1.0], [146, 0.6], [147, 0.7], [178, 0.6], [201, 0.7], [247, 0.8]]"
	14,"0.9205","MVFKPNIIRAIMLELAITAVSGGLANATPSSGCGTSSGLNSGTFTITSNGQERQYILALPENYDTDTPYKLMFGLHWLSGTMQDVASGSYYGVQPLSDNTAIFVAPQGLDNGWANTGDRDITLIDDILATLEDALCIEKTQVYSMGWSYGGSMSYALACSRPDVFRGVAVMSGANLSGCSPGTQPVAYYGQHGGSDDVLGIAMGRQIRDTFVTNNGCTSQNPPEPNAGSGTHIKTEYSGCSDGHPVWWIPFDGPHEPLATDAGSNSPWTPGEIWKFFSQFN","[[115, 1.0]]"	135,"0.9140","MKNITLLPLIATVFAGKALADCFSTKLGYPCCTSTSDVVYTDDDGDWGIENNNWCGIETCWSLKLGYPCCQNTNVVYYTDDDGDWSVENNDWCGIVKGKQQPTPPKTTQKQPQTTQKVQPTQAQVVDCSGKTLKSNTNLSIGGRKVIVKFPNGYRGDKPTPLLINYHPIMGSASQWEGGSQTAKAALNDGAIVAFMDGAQGPMGQAWNVGPCCTDADDVKFTRDFIKEITNKACVDPKRIYAAGFSMGGGMSNYAGCYLSDVIAAAAPSAFDLAKEIVDAGKCKPSRPFPILNFRGTSDQIVMYNGGLSQVVPGKPITFMGAKNNLKEWAKMNGCSGSPKQNTPGNNCEMYENCNGGVKVGLCTINGGGHNEGDGKMGWDFVKQF…
	127,"0.9205","MPRHHSIVTLSTLFLLALFTTTIQAATAGCGKAATITSGTKSVTVNGKNRQYIVRVPNNYNSSHPYRLIFGLHWRDADMGAVDGGSAPYYGLKNLAKDSAIFVAPNGLNKGWANSGGEDITLIDTIRTTIADGLCVNEKLVFSLGFSYGAAMSYSLGCSRAKDFRAIAVLSGALLSGCSGGNDPIAFYGQHGVRDSVLPIASGRDIRDRFVKNNGCTSQTAQEPGRNSNKHITTVYQGCKTDYPTQWTAFDADHVALPGDNGADAGANSFTIPAVWKFFEQFT","[[79, 0.8], [143, 0.8], [179, 0.6], [257, 1.0]]"	223,"0.9140","MVHPAFVTEAVLLFFTSLATAKPVSIASSTASGTLIPGFPHQLKDGGKFWNRATPVTALSTTVAVEAAESTKDEACDESEEIVTETTEDSCDLVEETDTTLSPAVSTTAPVEHNFEPTSATPLFASVSPTDAVSTAVSSPGSGSSDGCGKQSSLTSGTYSVTVNGRTRSYILDVPKSYNSSKGYKLIFGLHWRGGTMEDVATGQTVEAGVWNYYGLKRLAEDSAIFVAPQGIDNGWGNSNGDDVKFIDAIMEHVEADLCVDQSQRFATGFSFGGAMTYSLACSRADKLRAVAVLSGAQLSGCEGGNDPVPYLGIHGVDDGILSISIGHSLRDKFVLNNGCQAQSAPEPSSGSLTHTKTTYTCNSGYPVTWIAFDGGHIASPQAGA…
	182,"0.9205","MAVALIALASLDMVLAAKSAGCGKAPTITSKTYTATVNGKQRQYIMKLPSGYDQNRAYRLVFTWHQLGGSATKIVNGEDPNKGGVVPYYGLPPLSNNSAIFVVPDGLSNCWANSGGEDVTFFDTMVKTIEADLCVDTSLRFSTGFSYGGAMSYALACARPKDIRAVAVISGSLLSGCSGGKDPVAYYGQHGTADSVLNVSGGRSIRDTFVKNNGCTPLSPEPQPNGGNSVKTVYKGCKEGYPMTWVIHNGDHNPSQKNSGASAPFAPENTWEFFSQFKSIA","[[141, 0.7], [142, 1.0], [147, 0.6], [166, 0.6], [225, 0.7], [248, 0.7], [259, 0.6]]"	385,"0.9140","MKSLLTLTLALLASAGLGDAASAGCGKQPPSSGVKTMQVNGKNREYTLQLPNNYQNNKPHRLVFGYHWLSGNMGNVVQGGYYGLRNLAGDSTIFIAPNGLNAGWANQGGEDITFTDQMLAFAKQNLCIDEKQVFATGFSYGGAMSHSVACSRPNDFAAVAVISGALLSGCNGGNTPVSYLHIHGSADNVLSIQQGRQLRDKWIGTNGCQQKTVNDPAPGATNYVKTSYTCSRKPVTWIGHGGGHVGDPTANGQKFAPGETWSFFNAAAGTSAKLRC","[[16, 0.6], [134, 0.7], [135, 1.0], [140, 0.6], [157, 0.6], [158, 0.6], [159, 0.9], [171, 0.7], [246, 0.6]…
	381,"0.9205","MIYTVSFLLLAAFLQGAVARSAGCGKSPLSSGTRTVSGRQYILQVPSNYDSNKEYKLIFGFHWLGGNMNNVAPGYYGLRALAGETAIFVAPNGIDNGWANTNNRDNTFVDNILSEVKDNLCVDEKQVFATGFSYGGGMSYNLACSKPTVFRSVSVIAGAQLSGCSGGETKIPYLGIHGVVDSVLNVSNGRSLRDRFLRVNGCASKNAPEPSRGSDSTYIKTEYSCSPGFPVWWIAHGGDHVGSPSSGTNWMAQQTWDFWTRAINEGSSSTTVVPTTSATTTRSTTSVPTTTTPSGNCAARWVLVEVINRECLGTNIL","[[15, 1.0], [16, 0.7], [58, 0.6], [92, 0.6], [128, 0.6], [129, 0.…	19,"0.9139","MVSRASIIGVLLLELAITVLGQQPLYGQCGGSDWTGPTECAAGACCSPVNPYYSQCLPGDCTGGGTTSTVRETPTNSSGPGIPTATSGSGLPTNSSGLGVPTATSGSGLPTAISISSGCGASAGLSSGTFSITSSGQERQYILALPENYDPNTSYKLIFGLHWLGGTMQDVASGSYYGVMPLSDNKVIFVAPQGLDNGWANTGGQDIVLIDDILATLDEALCIEKTQIYSMGWSYGGSMSYALACSRPDVFRGIAVMSGANLSGCSPGTEPVAYYGQHGGSDDVLAIAMGRQIRDTFVKNNGCSSQNPPEPNAGSGTHIKTEYSGCSADHPVWWIPFDGPHEPLATDAGSNSPWTPTEIWNFFKQFN","[[34, 0.7], [57,…
	154,"0.9204","MRPTLASFCVAAAELAIHAAAASSSGCGTNPSLSNGLNYMDVNGQSREYIIQAPDNYDASTPHKLVIGYHWRDGTMNNVVENGFYGLSYLAGDVPTVFIAPQGLSNGWANTNGDDITFTDQLLEAIESSFCIDQDRRFATGWSWGGGMSYSVACSRADVFRAVAVLSGAEISGCDGGSLPIAYFGQHGISDSVLNVELGRTLRDHYAQVNGCDAATPPEPGVGSGTHVVTDYTGCAEGYPVQWVAFDGDHEPLPSDGGSSDSFTPGLIWDFFSQF","[[1, 0.6], [82, 0.7], [93, 0.6], [111, 0.6], [138, 0.9], [145, 0.7], [160, 0.7], [161, 0.7], [162, 0.8], [1…	27,"0.9139","MMYPETLLGGGMGWTGPNTCVSGACCTFSNDWYSQCIPGNCQGGGVTTASTTVGVTTTATTQPGSTATSNPGSGSSGCGKNPGLTSGTKSITVNGKTRQYIIKIPDNYQSNRPYKLIFGLHWLSGSMNDVVNGQYYGLLPLSNNDVIFVAPNGLNNGWANSGGEDVAFIDALVSTVEAGLCVNPKLRFATGFSYGGGMSYSLACSRADVFRAVAVIAGAEISGCSGGTSAVPYLGIHGISDSVLNISQGRSLRDKFVSNNRCTKQSPPEPARGSRSHIKTVYSGCTSGFPVWWIAHDGDHVPTPQDGNGQYWAPGETWTFFSQFF","[[3, 0.7], [14, 1.0], [237, 0.6], [296, 0.9], [301, 0.6]]"
	429,"0.9204","MVALTHLLTSLLTLSTSLAHALPSATPGTVLAPRQLSNPSPGCGKSPFGSGVRTVNVNGRQRQFIVRVPNNYNPNRSYRLIFAFHWVGGTMNDISSGGTDRELWSYYGMQRNAGESAILVAPQGINNGWANNGGEDVAFVDTMIRHIEDALCVNQRQRFSLGFSYGGSMTFSLACSRAREFRGVAVIGGGQLSGCSGGNDPVAYLGIHGVWDGTLNVGQGRAMRDRFVRNNGCQNTNAPEPARGSGIHIKTNFNGCRSGYPVTWIPFDGGHWPGAVDNGPESGARSWVPGEIWSFFTQSQLAN","[[160, 0.9], [196, 0.6], [219, 0.6], [273, 1.0], [278, 0.6], [281, 0.8]]"	504,"0.9137","MRGLFNSACLLLALSNSAGCGKAKTLTNKQYSMQVNGKNRNYFLNIPDNYDQSKPYRLIFTWHQLGGSAQKIVNGENPNAGGALPYYGLKAVADNSAIFVVPDGLNAGWGNQNGEDVTFFDQLVKTVEADLCVNTDLRFSTGFSYGGAMSYALACARPEMIRAVAVISGAQLSGCSGGSKPVAYYGQHGTSDSVLNVQMGRQLRDKFVANNGCTKLQSEPGPNGGNSVKTQYAGCKQGYPVTWVIHNGDHNPSQTNSGSTTPFAPGNSWEFFKQFT","[[139, 0.7], [140, 1.0], [167, 0.6], [219, 0.9], [246, 0.6]]"
	306,"0.9202","MHWQSAALLLSTALTSVLAAKASPGCGNAPKLVTPDASKTPLNITVGGKSRSFYVKLPDAYDNKHPYRLIFTLHALGGTAQQVTLGTGGYLPFYGLPAVINDTIGAIYVAPDGINNGWANTGGQDVTFISQLVKTLNDDLCIDENLRFSTGFSYGSAMSYAIACSLAKDFRAVAALSGNPQISGCAGGNDPIAFYGQHGVSDQVLPISGGREMRDRFVKNNGCTPQTAAEPAVGSGKHIKTTYSGCDPKYPVVWIAFDGAHTSQPKDSGASETFSHTETWAFFKQFT","[[45, 0.6], [86, 0.6], [111, 0.7], [112, 0.7], [119, 0.6], [120, 0.6], [142, 0.6], [149, 1.0], …	426,"0.9134","MKAKPDFAAFMSPRPLRLYIERPIYLTTRLKSDHAALTHGNLTSSHPNVHKTPSSNPSHHHDPFNHHRSTTNKLPQSIMAKLTLLTLLGLLTPTALSLRPSPGCGKTPALVTSSSTTTPLRITSNNKQREFFVRLPQNYNSSTPHRLIFTLHALGGTAQQVIAGQGGYLPYYGLPPLANSSTTPTVFVIPNGLNNGWQNSNGEDVTFLRSVLSTVESDLCVDQDLRFSTGFSYGAAMSYSLACSLGKEIRAVAALSGNPQISGCAAGSEPVAYYGQHGTTDNVLPLAQARQMRDRFLKNNGCAAQAEPPVPAAGSQGKVKTVYTGCLPDKPVTFVVFDGGHVPTPRETGESETFAHKETWEFFSQFT","[[104, 0.7], [1…
	172,"0.9201","MRPTLASFCVAVAELVIHAAAASSSGCGTNPSLSNGLNYMDVNGQSREYIIQAPDNYDASTPHKLVIGYHWRDGTMNNVVENGFYGLSSLAGDVPTVFIAPQGLSNGWANTNGDDITFTDQLLEAIESSFCIDQDRRFATGWSWGGGMSYSVACSRADVFRAVAVLSGAEISGCDGGSVPIAYFGQHGISDSVLNVELGRTLRDHYAQVNGCDAATPPEPGVGSGTHVVTDYTGCAEGYPVQWVAFDGDHEPLPSDGGSSDSFTPGLIWDFFSQF","[[1, 0.6], [82, 0.7], [93, 0.6], [111, 0.6], [138, 0.9], [143, 0.6], [145, 0.7], [160, 0.7], [166, 1.0], [1…	349,"0.9133","MVQFMLLPAALALSLVTSVQAANSPGCGKQPTLASGVQNINDREYILQLPDGYDPAQPHHLIFALHWRGGNMNSIVDGQSVEPWYGLDTRAEGSAILVAPNGRDAGWANPNGEDVALIDAIIEQVEDDLCVDQSSRFSTGFSWGGGMSYALACARASEFRAVSVLSGGVISGCDGGSDPIAYLGIHGINDPVLPLDGGVTLAEQFAANNGCSPTEIGRPDAGSASSVRTDFTGCSRPVSFVAYDGGHDAAPLGVGNPLAPDATWEFFMAA","[[68, 0.8], [116, 0.6], [137, 0.6], [138, 1.0], [144, 0.6], [154, 0.8], [159, 0.7], [160, 0.9], [216, 0.8]]"
	378,"0.9201","MQQWSIPLAGLALLLLTSFNGVSAAKPSPGCGNSPKLVTTNSTTTPLTMTVNGKKREYFVKLPDNYDKSHPYRFIYTLHALSGTASQVVAGTNGYLPWYGIPPLVKDAVGAIYVAPNGLDKGWANTGGDDITFIKQINAALDNDLCIDQNLRFSTGFSYGAAMSFSIACSLAKDFRAVAVLSGNPNISGCAGGNDPIAYYGQHGVSDTVLPIDDARSMRDRFVKNNGCTAQSPQEPAAGSGKHIKTTYSGCSTDHPVVWVAFDGPHTPTPKDSGASQTFTNTETWEFFSQFT","[[107, 0.7], [125, 0.9], [126, 0.6], [153, 0.6], [154, 1.0], [159, 0.8], [176, 0.7], [177,…	392,"0.9132","MKSLLTLTLALFASAGLGDAASAGCGKQPPSSGVKTMQVNGKNREYTLQLPNNYQNNKPHRLVFGYHWLSGNMGNVVQGGYYGLRNLAGDSTIFIAPNGLNAGWANQGGEDITFTDQMLAFAKQNLCIDEKQVFATGFSYGGAMSHSVACSRPNDFAAVAVISGALLSGCNGGNTPVSYLHIHGSADNVLPIQQGRQLRDKWIGTNGCQQKTVNDPAPGATNYVKTSYTCSRKPVTWIGHGGGHVGDPTANGQKFAPGETWSFFNAAAGTSAKLRC","[[16, 0.6], [134, 0.7], [135, 1.0], [157, 0.6], [158, 0.6], [159, 1.0], [171, 0.7], [246, 0.6]]"
	501,"0.9198","MRYSAATLAASAAGLAANVAANSAGCGTTPSLSSGLNSLTVNGQNREYIIQTPDNYDSSTPHKLVIGYHWRDGTMNNVVDGGFYGLSYLAGDVPTIFVAPQGIDNGWANSNGDDIAFTDAILEAVESSYCIDEERRFATGWSWGGGMSYSVACSRADVFRAVAVLSGAEISGCDGGSVPIAYFGQHGVSDSVLPIDLGRQLRDHFVQVNGCDAASPQEPAAGSGTHTVTDYTGCSDGHPVQWVAFDGDHEPTPSDAGAQNSFTGGLIWDFFSQF","[[22, 0.6], [51, 0.6], [80, 0.8], [81, 0.8], [100, 0.6], [101, 0.7], [110, 0.6], [137, 0.9], [144, 0.8], [15…	519,"0.9130","MAIPLVLVLAWLLPVVLAASLTQVNNFGDNPGSLQMYIYVPNKLASKPAIIVAMHPCGGSATEYYGMYDYHSPADQYGYILIYPSATRDYNCFDAYSSASLTHNGGSDSLSIVNMVKYVISTYGADSSKVYMTGSSSGAIMTNVLAGAYPDVFAAGSAFSGMPYACLYGAGAADPIMSNQTCSQGQIQHTGQQWAAYVHNGYPGYTGQYPRLQMWHGTADNVISYADLGQEISQWTTIMGLSFTGNQTNTPLSGYTKMVYGDGSKFQAYSAAGVGHFVPTDVSVVLDWFGITSGTTTTTTPTTTPTTSTSPSSTGGCTAAHWAQCGGIGYSGCTACASPYTCQKANDYYSQCL","[[26, 1.0], [132, 0.8], [136,…
	6,"0.9197","MPSFLTLAVLLLTASLQTVLAQTPGCGRSPLASGTRTIGNRRYILQVPANYNPNNEYMLIFGFHWLNGNMNTVAPGYYGLRALAAESAIFVAPDGLNAGWANSNGADVTFVDQILNEVQNGLCVDTARRFATGFSYGGAMSNAVACARPNIFRAVSVIAGAQLSGCAGGTTPVAYLGIHGSADNVLSISQGRSLRDRFLQVNGCQSRNAPEPSPGSTQRIKTEYTCRDGYPVWWIAHGGGHVGDANDNQGNWMARETWTFFTQTINGGTPPDEENPPENPPTNCAARWGQCGGQGWTGATCCVSGSTCTVSNQWYSQCI","[[7, 0.6], [60, 0.8], [109, 0.6], [130, 1.0], [131, 1.0], [136, 0…	393,"0.9128","MKSLLTLTLALFASAGLGDAASAGCGKQPPSSGVKTMQVNGKNREYTLQLPNNYQNNKPHRLVFGYHWLSGNMGNVVQGGYYGLRNLAGDSTIFIAPNGLNAGWANQGGEDITFTDQMLAFAKQNLCIDEKQVFATGFSYGGAMSHSVACSRPNDFAAVAVISGALLSGCNGGNTPVSYLHIHGSADNVLSIQQGRQLRDKWIGTNGCQQKTVNDPAPGATNYVKTSYTCSRKPVTWIGHGGGHVADPTGNGQKFAPGETWSFFNAAAGTSAKLRC","[[135, 0.8], [159, 0.7], [247, 1.0]]"
	351,"0.9197","MRGLFNSACLLLASVPTIFAANSAGCGKAKTLTNKQYSMQVNGKNRNYFLNIPDNYDQSKPYRLIFTWHQLGGSAQKIVNGENPNAGGALPYYGLKAVADNSAIFVVPDGLNAGWGNQNGEDVTFFDQLVKTVEADLCVNTDLRFSTGFSYGGAMSYALACARPEMIRAVAVISGAQLSGCSGGSKPVAYYGQHGTSDSVLNVQMGRQLRDKFVANNGCTKLQSEPGPNGGNSVKTQYAGCKQGYPVTWVIHNGDHNPSQTNSGSTTPFAPGNSWEFFKQFT","[[145, 0.7], [146, 1.0], [173, 0.6], [225, 0.8], [252, 0.6]]"	101,"0.9127","MPSTTLTTAVATSSETTTKTTTTTTSLPTNLSGGCGRVPTLNSGTYTTTVNGQQRQYILTLPSGYDQNKPYKLIFGYHWLGGDMQAVAGGSYYGVLPLSSNSAIFVAPQGIDNGWANTNGQDITFNDQIVANVENNLCVDKNQVYSMGWSYGGSMSYALACARPNVFRGVAVMSGANLSGCSPGTQPVAYYAQHGVHDSVLNIGLGRGIRDTFVRDNHCTAQNPPEPAVGSGTHIKTVYSGCSSGHPVWWIPFDGDHVPLPNDAGSSSSWTPGELWKFITQFS","[[7, 0.6], [11, 0.6], [79, 0.7], [109, 0.7], [120, 0.6], [169, 0.7], [170, 0.6], [173, 0.9], [174, …
	533,"0.9197","MLRPASIFALGALLFLSLLDSVSAATAGCGKTPRLNSGVHTITVNNKQRRYTLRVPQNYDNKRQYRFIFGLHWLNGDMNAVASGAAPYYGLAALAGESTIFVAPDGLNRGWGNQNGEDIAFLDAVRKQIDDEFCVNEKLRFSLGFSYGGAMSFSLACSKAADFRGIAVLSGATLSGCAGGNTPIAFYGQHGVKDSVLPISSGKQIRDRFVQLNGCQSKNAPDPSPNSRQRVKTVYDGCKYPTQWTSFDGDHVALPGDAGNDVGAQSFTPKEVWAFFSQFT","[[25, 0.6], [83, 0.6], [142, 0.8], [147, 0.6], [178, 0.7], [208, 0.6], [254, 1.0]]"	485,"0.9127","MIGNSLTSAAAAVLGMAALITSTRADSAGCGKPPSLYTGTHSLTVNGTERTYILQLPDGYDANTPHKLYFGFHWLHGTQEAVYANSWYGLQPLANGTATIFVAPQGIDNGWANPNGTDVSLFDAILATLSETLCIDDRHVYSIGFSYGAAFTHALACARPNVLRAAAVLSAAELSGCDGGTEPVAFLGQHGVNDTVLPIARGREVRDRWVRNNGCELPSEEPPAPEPLSLQWNETVYAACLPDKPVWWIAHGGGHWALPDGGAGGLSFAPARFWEFFSQFQ","[[36, 0.6], [37, 0.7], [69, 0.6], [100, 0.6], [105, 0.6], [142, 0.7], [260, 1.0], [261, 0.6]]"
	537,"0.9197","MLRPASIFALGALLFLSLLDSVSAATAGCGKTPRLNSGVHTITVNNKQRRYTLRVPQNYDNKRQYRFIFGLHWLNGDMNAVASGAAPYYGLAALAGESTIFVAPDGLNRGWGNQNGEDIAFLDAVRKQIDDEFCVNEKLRFSLGFSYGGAMSFSLACSKAADFRGIAVLSGATLSGCAGGNTPIAFYGQHGVKDSVLPISSGKQIRDRFVQLNGCQSKNAPDPSPNSRQRVKTVYDGCKYPTQWTSFDGDHVALPGDAGNDVGAQSFTPKEVWAFFSQFT","[[25, 0.6], [83, 0.6], [142, 0.8], [147, 0.6], [178, 0.7], [208, 0.6], [254, 1.0]]"	493,"0.9127","MRDAAALVVVLHGCTQNAAGYDHGSGWSQLAAEEGFAVLFPEQQRANNPNLCFNWFMPGEVKRDSGEAHSVRQMIEVAIVVHGLDRERIFITGLSAGGAMANVMLAAYPEVFGGGAIIAGLAYGSASTIPEAFDRMRGYSSPSKQELQRRLREASPHKGVWPKISIWQGSSTTRSCRPTRIPFLPNGKGFMTWASAPPERNPSMDKRGKCGVTSTAIG","[[33, 0.6], [34, 1.0], [36, 0.7], [40, 0.6], [57, 0.7], [82, 0.7], [90, 0.9], [91, 0.8], [94, 0.6], [96, 0.9], [97, 0.7], [110, 0.7], [111, 0.6], [113, 0.9], [129, …
	73,"0.9196","MRSLLTSACLLLASLPDVLAANSTGCDNYDQNKPYRLVFTWHQLGSSAQSIVNGEDIKNNGVLPYYGVKAIANSSAIFVVPDGINNGWANQGGEDVTYGGAMSYALACARPDMISGIAVISGGLLSGCSGGTTPVAFYGQHGTRDSVLNVGMGRQLRGKFVTTNGCTRLASEPQPNVGNAVKSVYTGCKQGHPVTWVIHDDYHDPSQVNQSSTNPFAPGYTWEFFTQST","[[98, 1.0], [178, 0.7], [217, 0.6]]"	543,"0.9127","MRSLLTLTLALFASAGLGDAASAGCGKQPPSSGVKTMQVNGKNREYTLQLPNNYQNNKPHRLVFGYHWLSGNMGNVVQGGYYGLRNLAGDSTIFIAPNGLNAGWANQGGEDITFTDQMLAFAKQNLCIDEKQVFATGFSYGGAMSHSVACSRPNDFAAVAVISGALLSGCNGGNTPVSYLHIHGSADNVLSIQQGRQLRDKWIGTNGCQQKQVNDPAPGAQNYVKTSYTCSRKPVTWIGHGGGHVADPTANGQKFAPGETWSFFNAAAGKSAKLRY","[[16, 0.7], [134, 0.7], [135, 1.0], [140, 0.7], [157, 0.7], [158, 0.6], [159, 0.9], [171, 0.7], [246, 0.6]…
	41,"0.9195","MRPTLTSFCVAAAELAIHAAAASSSGCGTNPSLSNGLNYMDVNGQSREYIIQAPDNYDASTPHKLVIGYHWRDGTMNNVVENGFYGLSSLAGDVPTVFIAPQGLGNGWANTNGDDITFTDQLLEAIESSFCIDQDRRFATGWSWGGGMSYSVACSRADVFRAVAVLSGAEISGCDGGSLPIAYFGQHGISDSVLNVELGRTLRDHYAQVNGCDAATPPEPGVGSGTHVVTDYTGCAEGYPVQWVAFDGDHEPLPSDGGSSDSFTPGLIWDFFSQF","[[1, 0.6], [82, 0.7], [93, 0.6], [111, 0.6], [138, 0.9], [143, 0.6], [145, 0.7], [160, 0.6], [161, 0.7], [16…	35,"0.9126","MRSLLTLTLALFASAGLGDAASAGCGKQPPSSGVKTMQVNGKNREYTLQLPNNYQNNKPHRLVFGYHWLSGNMGNVVQGGYYGLRNLAGDSTIFIAPNGLNAGWANQGGEDITFTDQMLAFAKQNLCIDEKQVFATGFSYGGAMSHSVACSRPNDFAAVAVISGALLSGCNGGNTPVSYLHIHGSADNVLSIQQGRQLRDKWIGTNGCQQKQVNDPAPGAQNYVKTSYTCSRKPVTWIGHGGGHVADPTANGQKFAPGETWSFFNAAAGKSAKLRC","[[16, 0.7], [134, 0.7], [135, 1.0], [140, 0.6], [157, 0.7], [158, 0.6], [159, 0.9], [171, 0.7], [246, 0.6]]"
	71,"0.9195","MLVPVSFFALGALFLHLLDGVHAGTAGCGKSPTLTSGTKTVTVNGKQRRWILRIPEGYNSSQPYRLIFGLHWRDADMTGVDGGSAPYYGLKALAKNSAIFVAPDGLNKGWANQGGEDITFIDTIRQQIEDGLCVNENLRFSLGFSYGGAMSYSLACSRAKDFRAIAVLSGALLSGCSGGNDPIAFYGQHGVRDSVLPISMGRDIRDRFVKNNGCQTMQAKEPGKNSRQHIVNVYQNCNSSYPTQWTAFDADHVALPGDNGGDAGVNSFTISDVWKFFSQFQ","[[77, 0.6], [141, 0.8], [146, 0.6], [255, 1.0]]"	155,"0.9126","MRSLLTLTLALFASAGLGDAASAGCGKQPPSSGVKTMQVNGKNREYTLQLPNNYQNNKPHRLVFGYHWLSGNMGNVVQGGYYGLRNLAGDSTIFIAPNGLNAGWANQGGEDITFTDQMLAFAKQNLCIDEKQVFATGFSYGGAMSHSVACSRPNDFAAVAVISGALLSGCNGGNTPVSYLHIHGSADNVLSIQQGRQLRDKWIGTNGCQQKQVNDPAPGAQNYVKTSYTCSRKPVTWIGHGGGHVADPTANGQKFAPGETWSFFNAAAGKSAKLRC","[[16, 0.7], [134, 0.7], [135, 1.0], [140, 0.6], [157, 0.7], [158, 0.6], [159, 0.9], [171, 0.7], [246, 0.6]…
	174,"0.9195","MLSFGKLALLLLAVSLQEAAASLSSGCGKVSGTSSGTKSMTVNGKTRQYILQLPANYNATTGYKLIFGYHWRDGTMNNVAPGYYGLRDLARETAIFVAPQGLNNGWANNGGEDLTFTDQMLDYITSNACVDKDQIFSTGWSYGGAMTFELACSRPNVFKAVAVIAGAQLSGCDGGTTPIPYLGIHGVVDSVLPISLGRGLRDRFLQLNGCASKNAPEPAGGSGTHIKSTYDCRPGYPVWWIAHSGDHVPDPKDAGQRVERAERQQQQQRINDIDYHNLLHHSDNNSRWW","[[12, 0.8], [32, 0.8], [43, 0.8], [59, 0.8], [60, 0.7], [142, 1.0], [143, 0.8], [152, 0.7], […	157,"0.9126","MRSLLTLTLALFASAGLGDAASAGCGKQPPSSGVKTMQVNGKNREYTLQLPNNYQNNKPHRLVFGYHWLSGNMGNVVQGGYYGLRNLAGDSTIFIAPNGLNAGWANQGGEDITFTDQMLAFAKQNLCIDEKQVFATGFSYGGAMSHSVACSRPNDFAAVAVISGALLSGCNGGNTPVSYLHIHGSADNVLSIQQGRQLRDKWIGTNGCQQKQVNDPAPGAQNYVKTSYTCSRKPVTWIGHGGGHVADPTANGQKFAPGETWSFFNAAAGKSAKLRC","[[16, 0.7], [134, 0.7], [135, 1.0], [140, 0.6], [157, 0.7], [158, 0.6], [159, 0.9], [171, 0.7], [246, 0.6]…
	214,"0.9195","MVRMWCQLAQRIEMRYLTSLAGALLLGAVSVLGAPGYYQDSPVSESLTAGFDTAHGLVKRANSAGCGKTPALTSGVKTINVNGKSRQYTIRVPSGYDKSKPYKLIFAFHWVGGTMGDVSSGGSDGALWAYYGMQRKSNEGAILVAPQGLNNGWANSGGEDLAFVDAMRKAIEADLCVDTTKRFATGFSYGGSMSFSIACSRAKDFRAVAVISGGQISGCDGGNEPIAYLGIHGVSDGTLNISGGRALRDRFVRNNGCTNQSPREPAAGSKTHVTTNYSGCKSGYPVEWLAFDGGHAPAPVDGGSDSGARSYTPDVIWGFFNQF","[[26, 1.0], [48, 0.7], [49, 0.8], [183, 0.7], [184, 0.8], […	210,"0.9126","MRSLLTLTLALFASAGLGDAASAGCGKQPPSSGVKTMQVNGKNREYTLQLPNNYQNNKPHRLVFGYHWLSGNMGNVVQGGYYGLRNLAGDSTIFIAPNGLNAGWANQGGEDITFTDQMLAFAKQNLCIDEKQVFATGFSYGGAMSHSVACSRPNDFAAVAVISGALLSGCNGGNTPVSYLHIHGSADNVLSIQQGRQLRDKWIGTNGCQQKQVNDPAPGAQNYVKTSYTCSRKPVTWIGHGGGHVADPTANGQKFAPGETWSFFNAAAGKSAKLRC","[[16, 0.7], [134, 0.7], [135, 1.0], [140, 0.6], [157, 0.7], [158, 0.6], [159, 0.9], [171, 0.7], [246, 0.6]…
	296,"0.9195","MRPTLTSFCVAAAELAIQAAAASSSGCGTNPSLSNGLNYMDVNGQSREYIIQAPDNYDASTPHKLVIGYHWRDGTMNNVVENGFYGLSYLAGDVPTVFIAPQGLSNGWANTNGDDITFTDQLLEAIESSFCIDQDRRFATGWSWGGGMSYSVACSRADVFRAVAVLSGAEISGCDGGSVPIAYFGQHGISDSVLNVELGRTLRDHYAQVNGCDAATPPEPGVGSGTHVVTDYTGCAEGYPVQWVAFDGDHEPLPSDGGSSDSFTPGLIWDFFSQF","[[1, 0.6], [82, 0.7], [93, 0.6], [111, 0.6], [138, 0.9], [143, 0.6], [145, 0.7], [160, 0.7], [161, 0.7], [1…	265,"0.9126","MRSLLTLTLALFASAGLGDAASAGCGKQPPSSGVKTMQVNGKNREYTLQLPNNYQNNKPHRLVFGYHWLSGNMGNVVQGGYYGLRNLAGDSTIFIAPNGLNAGWANQGGEDITFTDQMLAFAKQNLCIDEKQVFATGFSYGGAMSHSVACSRPNDFAAVAVISGALLSGCNGGNTPVSYLHIHGSADNVLSIQQGRQLRDKWIGTNGCQQKQVNDPAPGAQNYVKTSYTCSRKPVTWIGHGGGHVADPTANGQKFAPGETWSFFNAAAGKSAKLRC","[[16, 0.7], [134, 0.7], [135, 1.0], [140, 0.6], [157, 0.7], [158, 0.6], [159, 0.9], [171, 0.7], [246, 0.6]…
	509,"0.9195","MRPTLASFCVAAAELAINAAAASSSGCGTNPSLSNGLNYMDVNGQSREYIIQAPDNYDASTPHKLVIGYHWRDGTMNNVVENGFYGLSSLAGDVPTVFIAPQGLSNGWANANGDDITFTDQLLEAIESSFCIDQDRRFATGWSWGGGMSYSVACSRADVFRAVAVLSGAEISGCDGGSVPIAYFGQHGISDSVLNVELGRTLRDHYAQVNGCDAATPPEPGVGSGTHVVTDYTGCAEGYPVQWVAFDGDHEPLPSDGGSSDSFTPGLIWDFFSQF","[[1, 0.6], [17, 0.6], [82, 0.8], [93, 0.6], [111, 0.6], [138, 0.9], [145, 0.7], [160, 0.7], [161, 0.7], [16…	268,"0.9126","MRSLLTLTLALFASAGLGDAASAGCGKQPPSSGVKTMQVNGKNREYTLQLPNNYQNNKPHRLVFGYHWLSGNMGNVVQGGYYGLRNLAGDSTIFIAPNGLNAGWANQGGEDITFTDQMLAFAKQNLCIDEKQVFATGFSYGGAMSHSVACSRPNDFAAVAVISGALLSGCNGGNTPVSYLHIHGSADNVLSIQQGRQLRDKWIGTNGCQQKQVNDPAPGAQNYVKTSYTCSRKPVTWIGHGGGHVADPTANGQKFAPGETWTFFNAAAGKSAKLRC","[[16, 0.7], [134, 0.7], [135, 1.0], [140, 0.6], [157, 0.6], [158, 0.6], [159, 0.9], [171, 0.7], [246, 0.6]…
	125,"0.9194","MFARLFSVGAVFLLLSLINNVTANSAGCGKTPTLTSGTKTMTISGKQRQYILRVPDNYDKSKPYRLVFGFHWYGGTMTDVASGQTVQRNVWDYYGLRRLANESTIFVAPQGLDNGWGNVNGDDDTFVDQLLKTIESDLCVNEKLRFAAGFSYGGWMSHHLGCIRASVFRAVAVYSGGSPSGLDTACKDPIAYMMVFGVSDRIEGGRAARDARVKINGCTAQNAPEPARGSLTHVKTEYKGCKEGYPVTWIAFDGGHIAAPQDGKSSDSGTNSFSPGETWKFFTQFT","[[8, 1.0], [24, 0.6], [67, 0.7], [119, 0.7], [147, 0.7], [169, 0.8], [260, 0.6]]"	495,"0.9126","MRSLLTLTLALFASAGLGDAASAGCGKQPPSSGVKTMQVNGKNREYTLQLPNNYQNNKPHRLVFGYHWLSGNMGNVVQGGYYGLRNLAGDSTIFIAPNGLNAGWANQGGEDITFTDQMLAFAKQNLCIDEKQVFATGFSYGGAMSHSVACSRPNDFAAVAVISGALLSGCNGGNTPVSYLHIHGSADNVLSIQQGRQLRDKWIGTNGCQQKQVNDPAPGAQNYVKTSYTCSRKPVTWIGHGGGHVADPTANGQKFAPGETWTFFNAAAGKSAKLRC","[[16, 0.7], [134, 0.7], [135, 1.0], [140, 0.6], [157, 0.6], [158, 0.6], [159, 0.9], [171, 0.7], [246, 0.6]…
	480,"0.9194","MLHQLRLLALAAAAIILLVGTASAARSAGCGKTPTIRNGATATISGRQYIVKLPDNYDRNKAHKLVFTFHALGGTAQQVANGGGGTIAYYGLPPLSNNSAIFVSPNGISNGWANQGGQDITFVENIVKAVEADLCIETSLRFATGFSYGGGISFAWACARPKDVRAIAPLSGSQLSGCQGGTEPVAYYGQHGTSDSVLNVQGGRAMRDRFVRNNGCTAISEPQPNGGKHVKVEYKNCKEGYPVTWVIHNGDHNPSQSDQGSNVAFAPKYSWDFFNQFQAKE","[[25, 0.6], [26, 0.6], [38, 0.7], [71, 0.7], [117, 0.6], [128, 0.7], [142, 0.8], [143, 1.0], [202, 0.…	541,"0.9126","MRSLLTLTLALFASAGLGDAASAGCGKQPPSSGVKTMQVNGKNREYTLQLPNNYQNNKPHRLVFGYHWLSGNMGNVVQGGYYGLRNLAGDSTIFIAPNGLNAGWANQGGEDITFTDQMLAFAKQNLCIDEKQVFATGFSYGGAMSHSVACSRPNDFAAVAVISGALLSGCNGGNTPVSYLHIHGSADNVLSIQQGRQLRDKWIGTNGCQQKQVNDPAPGAQNYVKTSYTCSRKPVTWIGHGGGHVADPTANGQKFAPGETWSFFNAAAGKSAKLRC","[[16, 0.7], [134, 0.7], [135, 1.0], [140, 0.6], [157, 0.7], [158, 0.6], [159, 0.9], [171, 0.7], [246, 0.6]…
	519,"0.9194","MAIPLVLVLAWLLPVVLAASLTQVNNFGDNPGSLQMYIYVPNKLASKPAIIVAMHPCGGSATEYYGMYDYHSPADQYGYILIYPSATRDYNCFDAYSSASLTHNGGSDSLSIVNMVKYVISTYGADSSKVYMTGSSSGAIMTNVLAGAYPDVFAAGSAFSGMPYACLYGAGAADPIMSNQTCSQGQIQHTGQQWAAYVHNGYPGYTGQYPRLQMWHGTADNVISYADLGQEISQWTTIMGLSFTGNQTNTPLSGYTKMVYGDGSKFQAYSAAGVGHFVPTDVSVVLDWFGITSGTTTTTTPTTTPTTSTSPSSTGGCTAAHWAQCGGIGYSGCTACASPYTCQKANDYYSQCL","[[26, 1.0], [132, 0.8], [136,…	542,"0.9126","MRSLLTLTLALFASAGLGDAASAGCGKQPPSSGVKTMQVNGKNREYTLQLPNNYQNNKPHRLVFGYHWLSGNMGNVVQGGYYGLRNLAGDSTIFIAPNGLNAGWANQGGEDITFTDQMLAFAKQNLCIDEKQVFATGFSYGGAMSHSVACSRPNDFAAVAVISGALLSGCNGGNTPVSYLHIHGSADNVLSIQQGRQLRDKWIGTNGCQQKQVNDPAPGAQNYVKTSYTCSRKPVTWIGHGGGHVADPTANGQKFAPGETWSFFNAAAGKSAKLRC","[[16, 0.7], [134, 0.7], [135, 1.0], [140, 0.6], [157, 0.7], [158, 0.6], [159, 0.9], [171, 0.7], [246, 0.6]…
	270,"0.9193","MRYSAATLAASAAGLAANVAANSAGCGTTPSLSSGVNSLTVNGQNREYIIQTPDNYDSSTPHKLVIGYHWRDGTMNNVVDGGFYGLSYLAGDVPTIFVAPQGIDNGWANSNGDDIAFTDAILEAVESSYCIDEERRFATGWSWGGGMSYSVACSRADVFRAVAVLSGAEISGCDGGSVPIAYFGQHGVSDSVLPIDLGRQLRDHFVQVNGCDAASPQEPAAGSGTHTVTDYTGCSEGHPVQWVAFDGDHEPTPSDAGAQDSFTGGLIWDFFSQF","[[22, 0.6], [51, 0.6], [80, 0.8], [81, 0.8], [100, 0.6], [101, 0.7], [110, 0.6], [137, 0.9], [144, 0.9], [15…	544,"0.9126","MRSLLTLTLALFASAGLGDAASAGCGKQPPSSGVKTMQVNGKNREYTLQLPNNYQNNKPHRLVFGYHWLSGNMGNVVQGGYYGLRNLAGDSTIFIAPNGLNAGWANQGGEDITFTDQMLAFAKQNLCIDEKQVFATGFSYGGAMSHSVACSRPNDFAAVAVISGALLSGCNGGNTPVSYLHIHGSADNVLSIQQGRQLRDKWIGTNGCQQKQVNDPAPGAQNYVKTSYTCSRKPVTWIGHGGGHVADPTANGQKFAPGETWTFFNAAAGKSAKLRC","[[16, 0.7], [134, 0.7], [135, 1.0], [140, 0.6], [157, 0.6], [158, 0.6], [159, 0.9], [171, 0.7], [246, 0.6]…
	8,"0.9191","MKRLVTLFLAGAIGVAAAPSAGCGQAPSLESGPQTVNVNGQDRNFIVRVPEGYDNNNPYRLIFGVHWWGGSMEDVAYGQTVEPGVWNYYGLERLAEETAIFVAPQGIDGNWYNDGGSDYAFFDEINRLVEGSLCVDTDLRFSIGFSWGGSTSVGIACRDGEFPFRAITAIAAAGPFECNPGTAPVGYLGIHGIADNPDNGRSMRDRFLQNNGCSGEENPPPGSGSLSHVRTDYECSGPPVSWITFDGGHTPAPWDGGQGDNGSESYVPGYAWDLFSSF","[[9, 0.7], [100, 0.6], [105, 0.6], [107, 0.6], [122, 0.6], [142, 1.0], [246, 0.6], [257, 0.7]]"	389,"0.9122","MKSLLTLTLALFASAGLGDAASAGCGKQPPSSGVKTMQVNGKNREYTLQLPNNYQNNKPHRLVFGYHWLSGNMGNVVQGGYYGLRNLAGDSTIFIAPNGLNAGWANQGGEDITFTDQMLAFAKQNLCIDEKQVFATGFSYGGAMSHSVACSRPNDFAAVAVISGALLSGCNGGNTPVSYLHIHGSADNVLSIQQGRQLRDKWIGTNGCQQKQVNDPAPGAQNYVKTSYTCSRKPVTWIGHGGGHVGDPTANGQKFAPGETWSFFNAAARTSAKLRC","[[16, 0.6], [134, 0.7], [135, 1.0], [140, 0.6], [157, 0.6], [158, 0.6], [159, 0.9], [171, 0.7], [246, 0.6]…
	9,"0.9190","MPSVTGIVTSLAAAAGLAAAQSAGCGQDPLQSGVQTVNVNGQNREYTLKVPDNYDPSNPHRLIFGFHWLNGNMQNVVDGGYYGLEQLAQGSAIFVAPNGIDAGWANTGGRDIAFVDAILETVLGGLCVDESQIFATGFSYGGAMSYSVACSRPADVFRAVAPIAGAELSGCDGGNTPVAYLGIHGVVDSVLPIDAGRALRDKFLGLNGCQAQDAPEPQPGSGSHIKTEYSCADGYPVWWIAHSGDHVADPSDGDGSYWAPGETWTFFTETVQGR","[[4, 0.8], [21, 0.6], [62, 0.6], [63, 0.8], [98, 0.7], [106, 1.0], [113, 0.6], [128, 0.7], [134, 0.8], [135, 0…	306,"0.9121","MHWQSAALLLSTALTSVLAAKASPGCGNAPKLVTPDASKTPLNITVGGKSRSFYVKLPDAYDNKHPYRLIFTLHALGGTAQQVTLGTGGYLPFYGLPAVINDTIGAIYVAPDGINNGWANTGGQDVTFISQLVKTLNDDLCIDENLRFSTGFSYGSAMSYAIACSLAKDFRAVAALSGNPQISGCAGGNDPIAFYGQHGVSDQVLPISGGREMRDRFVKNNGCTPQTAAEPAVGSGKHIKTTYSGCDPKYPVVWIAFDGAHTSQPKDSGASETFSHTETWAFFKQFT","[[45, 0.6], [86, 0.6], [111, 0.7], [112, 0.7], [119, 0.6], [120, 0.6], [142, 0.6], [149, 1.0], …
	527,"0.9189","MVSSNSLVGTFLSTVALLGQCIPSAYGHSVPIGIKSSRQVINGNSPGCGKTPTITSGTKSITVNGQNRQYIIRVPSGYDKNKPYKLIFGFHWVGGTMTDVASGGSDGALWAYYGQQRMANENAILVAPQGLGNGWANSGGQDINFVDQMRKAIENDLCVNQGQRFAVGFSYGGSMSFSITCSRAKDFRAVAVISGGQLSGCDGGTSPIAYLGIHGINDGTLPISTGRGLRDKFVANNGCTKISPKEPAAGSKTHVKTEYSGCKAGYPVTWIAFDGGHAPAPVDGGSDSGAKSYTPKEIWSFFSQW","[[48, 0.7], [87, 0.7], [92, 0.6], [106, 0.7], [140, 0.6], [144, 0.7], [165, 0…	92,"0.9119","MKSLLTLTLALFASAGLGDAASAGCGKQPPSSGVKTMQVNGKNREYTLQLPNNYQNNKPHRLVFGYHWLSGNMGNVVQGGYYGLRNLAGDSTIFIAPNGLNAGWANQGGEDITFTDQMLAFAKQNLCIDEKQVFATGFSYGGAMSHSVACSRPNDFAAVAVISGALLSGCNGGNTPVSYLHIHGSADNVLSIQQGRQLRDKWIGTNGCQQKQVNDPSPGAQNYVKTSYTCSRKPVTWIGHGGGHVADPTANGQKFAPGETWSFFNAAAGTSAKLRC","[[16, 0.7], [134, 0.7], [135, 1.0], [140, 0.6], [157, 0.6], [158, 0.6], [159, 0.9], [171, 0.7], [246, 0.6]]"
	521,"0.9188","MKTSIVLSIVALFLTSKASADCWSERLGWPCCSDSNAEVIYVDDDGDWGVENNDWCGIQKEEENNNSWDMGDWNQGGNQGGGMPWGDFGGNQGGGMQWGDFGGNQGGGMPWGDFGGNQGGGMPWGDFGGNQGGNQGGGMPWGDFGGNQGGNQGGGMPWGDFGGNQGGGMQWGDFGGNQGGNQGGGMPWGDFGGNQGGGMQWGDFGGNQGGNQGGGMPWGDFGGNQGGGMQWGDFGGNQGGGMQWGDFGGNQGGNQDWGNQGGNSGPTVEYSTDVDCSGKTLKSNTNLNINGRKVIVKFPSGFTGDKAAPLLINYHPIMGSASQWESGSQTAKAALNDGAIVAFMDGAQGPMGQAWNVGPCCTDADDVQFTRNFIKEITSKACVDP…	527,"0.9119","MVSSNSLVGTFLSTVALLGQCIPSAYGHSVPIGIKSSRQVINGNSPGCGKTPTITSGTKSITVNGQNRQYIIRVPSGYDKNKPYKLIFGFHWVGGTMTDVASGGSDGALWAYYGQQRMANENAILVAPQGLGNGWANSGGQDINFVDQMRKAIENDLCVNQGQRFAVGFSYGGSMSFSITCSRAKDFRAVAVISGGQLSGCDGGTSPIAYLGIHGINDGTLPISTGRGLRDKFVANNGCTKISPKEPAAGSKTHVKTEYSGCKAGYPVTWIAFDGGHAPAPVDGGSDSGAKSYTPKEIWSFFSQW","[[48, 0.7], [87, 0.7], [92, 0.6], [106, 0.7], [140, 0.6], [144, 0.7], [165, 0…
	505,"0.9185","MLGTRNLAAAAMLALAWAGAVIAESSAGCGKTPTIKSQQYTMQVNGKQREYIMKLPDNYDQNHPYRLVFLWHQRGGSATKIVQGENPNAGGVVPYYGLPPLANNSAIFVVPNGLNSGWANNGGEDTTFFDQMVKTIEADLCVDTKLRFATGFSWGGGMSYSLACSRPDMIRAVAVLSGAELSGCQGGTSPVAYYAQHGTSDSVLNVAMGRQLRDRFVKNNGCTPLSSEPQPNGGNSVKTEYKGCKEGFPVTWVIHNGDHNPSQVNQGQSYPFAPANSWEFFSQFT","[[18, 1.0], [23, 0.6], [148, 0.8], [149, 0.8], [164, 0.6], [171, 0.7], [176, 0.7], [232, 0.6], [2…	165,"0.9118","MKSLLTLTLALFASAGLGDAASAGCGKQPPSSGVKTMQVNGKNREYTLQLPNNYQNNKPHRLVFGYHWLSGNMGNVVQGGYYGLRNLAGDSTIFIAPNGLNAGWANQGGEDITFTDQMLAFAKQNLCIDEKQVFATGFSYGGAMSHSVACSRPNDFAAVAVISGALLSGCNGGNTPVSYLHIHGSADNVLSIQQGRQLRDKWIGTNGCQQKQVNDPAPGAQNYVKTSYTCSRKPVTWIAHGGGHVGDPTANGQKFAPGETWSFFNAAAGKSAKLRC","[[16, 0.6], [134, 0.7], [135, 1.0], [140, 0.6], [157, 0.7], [158, 0.6], [159, 0.8], [171, 0.7], [246, 0.6]…
	213,"0.9183","MRPTLASFCVAAAELAINAAAASSSGCGTNPSLSNGLNYMDVNGQSREYIIQAPDNYDASTPHKLVIGYHWRDGTMNNVVENGFYGLSSLAGDVPTVFIAPQGLSNGWANTNGDDITFTDQLLEAIESSFCIDQDRRFATGWSWGGGMSYSVACSRADVFRAVAVLSGAEISGCDGGSVPIAYFGQHGISDSVLNVELGRTLRDHYAQVNGCDAATPPEPGVGSGTHVVTDYTGCAEGYPVQWVAFDGDHEPLPSDGGSSDSFTPGLIWDFFSQF","[[1, 0.6], [17, 0.6], [82, 0.8], [93, 0.6], [111, 0.6], [138, 0.9], [143, 0.6], [145, 0.7], [160, 0.7], [16…	376,"0.9118","MKSLLTLTLALFASAGLGDAASAGCGKQPPSSGVKTMQVNGKNREYTLQLPNNYQNNKPHRLVFGYHWLSGNMGNVVQGGYYGLRNLAGDSTIFIAPNGLNAGWANQGGEDITFTDQMLAFAKQNLCIDEKQVFATGFSYGGAMSHSVACSRPNDFAAVAVISGALLSGCNGGNTPVSYLHIHGSADNVLSIQQGRQLRDKWIGTNGCQQKQVNDPAPGAQNYVKTSYTCSRKPVTWIAHGGGHVGDPTANGQKFAPGETWSFFNAAAGKSAKLRC","[[16, 0.6], [134, 0.7], [135, 1.0], [140, 0.6], [157, 0.7], [158, 0.6], [159, 0.8], [171, 0.7], [246, 0.6]…
	230,"0.9183","MVALTHLLTSLLTLSTSLAHALPSTTPETVLVPRQLSNLSPGCGKSPFGSGVRTVNVNGRQRQFIVRVPNNYNPNRSYRLIFAFHWVGGTMNDISSGGTDRELWSYYGMQRNAGESAILVAPQGVNNGWANNGGEDVAFVDAMIRHIEDALCVNQRQRFSLGFSYGGSMTFSLACSRAREFRGVAVIGGGQLSGCSGGNDPVAYLGIHGVWDGTLNVGQGRAMRDRFVRNNGCQNTNAPEPARGSGIHIKTNFNGCRSGYPVTWIPFDGGHWPGAVDNGPESGARSWVPGEIWSFFTQSQLAN","[[26, 0.7], [160, 0.9], [196, 0.7], [219, 0.6], [273, 1.0], [278, 0.6], [281, 0…	405,"0.9118","MLLTLALPVLGQQSLYGQCGGIGWNGPTQCAAGACCSYQNAYYSQCLPGNCTPTMTTTLVTTTTTSTTTISSASSTGLSQGCGKSPTLSSGTYTTTVNGVQRQYILTLPPNYDRNRPYKLIFGYHWLSGTMQDVVGGSYYGVQPLANGGAIFVAPQGLNNGWANSGGADITFTDQMLATLKTNLCIDENQIYSMGWSYGGSMSYALACARPEVFRGVAVMSGANLSGCSPGTQPVAYYAQHGVSDSVLPIALGRQIRDTFVTDNHCNPQNPQEPAAGSGTHIKTVYSGCSAGHPVWWIAFDGPHEPLATDAGASASWTPGQIWSFISQFN","[[20, 0.7], [39, 0.6], [74, 0.9], [75, 0.6], [210, 0…
	468,"0.9182","MLSLTLALVLFLNLVLAARSPGCGKSATIKSQTYSTTINGKSRQYIIRLPNNYNNTRAYRLIFTWHQLGSSASSIAAGEDPNKGGVLAYYGLPPLANESAIFVVPNGISNGWANSGGEDVSFYDKMRDTVENDLCVDTSLRFHTGFSYGGGMSFAIACARGKETRAVAVISGSQLSGCAGGNDGVAYYGQHGTKDSVLPVANGRALRDKFVKNNGCTAVTETQPGSNGKSVKTVYKGSPPKRE","[[106, 0.6], [143, 1.0], [165, 0.7], [166, 0.7], [179, 0.6], [202, 0.7]]"	33,"0.9117","MQVQIRFIGAVVLLGLSLLGTALADKSAGCGKDPTMTNKQYTMTVNGKQREYIMKLPDHYDKNRPYRLIFTWHPRGGSATKIVQGEDIHHGGALPYYGLPPLANNSAIFVVPNGLNNGWANSGGEDLTFFDQMVKAVEADLCVDTTLRFSTGFSYGAAMSYAVACARPQVVRAVAILSGAQLSGCSGGTDPVPYYGQHGTSDSVLQTSMGRSLRDHFVKNNGCTPVSPEPTPNNGKSVKTVYQGCKQGYPVTWVIHKGDHNPSETDPGSSTPFAPGNTWEFFSQFTSV","[[8, 1.0], [90, 0.8], [149, 0.7], [150, 0.9], [177, 0.6], [229, 0.7], [256, 0.9], [274, 0.8]]"
	3,"0.9181","MASLLTLAVLLLTASLQTVLAQTPGCGRSPLASGTRTIGNRRYILQVPANYNPNNEYMLIFGFHWLNGNMNTVAPGYYGLRALAAESAIFVAPDGLNAGWANSNGADVTFVDQILTEVQNGLCVDTARRFATGFSYGGAMSNAVACARPNIFRAVSVIAGAQLSGCAGGTTPVAYLGIHGSADNVLSISQGRSLRDRFLQVNGCQSRNAPEPSPGSTQRIKTEYTCRDGYPVWWIAHGGGHVGDANDSQGNWMARETWTFFTETINGGTPPGEENPPENPPTDCAARWGQCGGQGWTGATCCVSGSTCTVSNQWYSQCL","[[60, 0.8], [109, 0.6], [130, 1.0], [131, 1.0], [136, 0.8], [142,…	50,"0.9117","MKSLLTLTLALFASAGLGDAASAGCGKQPPSSGVKTMQVNGKNREYTLQLPNNYQNNKPHRLVFGYHWLSGNMGNVVQGGYYGLRNLAGDSTIFIAPNGLNAGWANQGGEDITFTDQMLAFAKQNLCIDEKQVFATGFSYGGAMSHSVACSRPNDFAAVAVISGALLSGCNGGNTPVSYLHIHGSADNVLSIQQGRQLRDKWIGTNGCQQKQVNDPSPGAQNYVKTSYTCSRKPVTWIGHGGGHVGDPTANGQKFAPGETWSFFNAAAGTSAKLRC","[[16, 0.6], [134, 0.7], [135, 1.0], [140, 0.6], [157, 0.6], [158, 0.6], [159, 0.9], [171, 0.7], [246, 0.6]]"
	110,"0.9181","MMILPVLLALELLSSANAAASSGCGKQPTLTNGVHTINGREYILKVPDNYDPNKPHHLVFGLHWRGGNMNSVANGDSIQPWYGLESRAQGSAILVSPNGKNAGWANTNGEDVALIDAIIQQVEGDLCVDSSSRFATGFSWGGGMSYALACSRAKEFKAVSVLSGGLISGCEGGSDPIAYLGIHGINDQVLPFDGGVTLANKFVGNNKCQPTNIGKPASGSGGFVRSDFEGCSKPVSFIAYDGGHVGAPLGVGSSLAPDATWEFFMAA","[[65, 0.6], [73, 0.6], [134, 0.7], [135, 0.9], [157, 0.6], [221, 1.0], [244, 0.6], [245, 0.7]]"	93,"0.9117","MKSLLTLTLALFASAGLGDAASAGCGKQPPSSGVKTMQVNGKNREYTLQLPNNYQNNKPHRLVFGYHWLSGNMGNVVQGGYYGLRNLAGDSTIFIAPNGLNAGWANQGGEDITFTDQMLAFAKQNLCIDEKQVFATGFSYGGAMSHSVACSRPNDFAAVAVISGALLSGCNGGNTPVSYLHIHGSADNVLSIQQGRQLRDKWIGTNGCQQKQVNDPSPGAQNYVKTSYTCSRKPVTWIGHGGGHVGDPTANGQKFAPGETWSFFNAAAGTSAKLRC","[[16, 0.6], [134, 0.7], [135, 1.0], [140, 0.6], [157, 0.6], [158, 0.6], [159, 0.9], [171, 0.7], [246, 0.6]]"
	263,"0.9180","MARRLNLIAAVGLLVLACISLVAADKSAGCGKNPTIKSQQYTIQVNGKQRQYFMKLPDRYDKDRAYRLVFLWHQLNGSAQKIVNGEDPNRGGALAYYGLPPLSNNSAIFVVPNGLNAGWGNQGGEDVMFFDQLVKTIEADLCVDTKLRFSTGFSYGGAMSFALACARPKDIRAVAVLSGGMLSGCAGGNDPVAYYGQHGTSDSVLNVNGGRQMRDRFVKNNGCTPVSPEPQPNGGQSVKTVYKGCKEGYPVTWVIHNGDHNPSQVNSGSSTPFAPANTWEFFSQFS","[[9, 0.6], [149, 0.6], [150, 1.0], [172, 0.6], [186, 0.6], [256, 0.7]]"	197,"0.9117","MKSLLTLTLALFASAGLGDAASAGCGKQPPSSGVKTMQVNGKNREYTLQLPNNYQNNKPHRLVFGYHWLSGNMGNVVQGGYYGLRNLAGDSTIFIAPNGLNAGWANQGGEDITFTDQMLAFAKQNLCIDEKQVFATGFSYGGAMSHSVACSRPNDFAAVAVISGALLSGCNGGNTPVSYLHIHGSADNVLSIQQGRQLRDKWIGTNGCQQKQVNDPSPGAQNYVKTSYTCSRKPVTWIGHGGGHVGDPTANGQKFAPGETWSFFNAAAGTSAKLRC","[[16, 0.6], [134, 0.7], [135, 1.0], [140, 0.6], [157, 0.6], [158, 0.6], [159, 0.9], [171, 0.7], [246, 0.6]…
	224,"0.9179","MTANGKSRTFYVNTPENYDKDHPYRLILTLHALGGTASQVVAGTGGYYAWYGIPPFVNDTVNAIYVAPDGLNNGWANQGGEDVTFLSQLITSVEADLCVDQNLRFSTGFSYGGAMSYALACSMGQEIRAVAVLSGNPQISGCADGSKPVAYYGQHGVSDQVLPISGGREMRDRFIKNNGCTAQTAEEPSAGSGKYMKTTFSNCSADHPVVWVAFDGPHTPTPLENAAGKSFTPSETWAFFSQFN","[[32, 0.6], [43, 0.9], [77, 0.6], [106, 0.7], [111, 1.0], [112, 0.6], [128, 0.7], [219, 0.6]]"	388,"0.9117","MKSLLTLTLALFASAGLGDAASAGCGKQPPSSGVKTMQVNGKNREYTLQLPNNYQNNKPHRLVFGYHWLSGNMGNVVQGGYYGLRNLAGDSTIFIAPNGLNAGWANQGGEDITFTDQMLAFAKQNLCIDEKQVFATGFSYGGAMSHSVACSRPNDFAAVAVISGALLSGCNGGNTPVSYLHIHGSADNVLSIQQGRQLRDKWIGTNGCQQKQVNDPSPGAQNYVKTSYTCSRKPVTWIGHGGGHVGDPTANGQKFAPGETWSFFNAAAGTSAKLRC","[[16, 0.6], [134, 0.7], [135, 1.0], [140, 0.6], [157, 0.6], [158, 0.6], [159, 0.9], [171, 0.7], [246, 0.6]…
	68,"0.9177","MARHPILGQLALLILGLLLVVPSASAASAGCGKAPGLTSGNKNINVNGMNRRYMIRLPDGYDQNRPYRLIFGLHWLDADYMAVDGGTAPYYGLRALSNNSAIFVAPDGLNRGWANQGGQDVAFIDAIVNTVKDSLCVDEERVFSLGFSYGGAMSYSLACSRPDVFRGIGVLSGALLSGCNGGNRPVAYYGQHGIRDGVLPIAMGRQLRDNFVRVNGCSPQNAQEPGRNSRQHIKTVYSGCTPGYPVQFIAFDEDHVALPQDSGGDGGPNSWTPREVWDFFSQF","[[27, 0.6], [81, 0.7], [144, 1.0], [145, 0.7], [149, 0.8], [165, 0.6], [166, 0.7], [171, 0.6], [180,…	391,"0.9117","MKSLLTLTLALFASAGLGDAASAGCGKQPPSSGVKTMQVNGKNREYTLQLPNNYQNNKPHRLVFGYHWLSGNMGNVVQGGYYGLRNLAGDSTIFIAPNGLNAGWANQGGEDITFTDQMLAFAKQNLCIDEKQVFATGFSYGGAMSHSVACSRPNDFAAVAVISGALLSGCNGGNTPVSYLHIHGSADNVLSIQQGRQLRDKWIGTNGCQQKQVNDPSPGAQNYVKTSYTCSRKPVTWIGHGGGHVGDPTANGQKFAPGETWSFFNAAAGTSAKLRC","[[16, 0.6], [134, 0.7], [135, 1.0], [140, 0.6], [157, 0.6], [158, 0.6], [159, 0.9], [171, 0.7], [246, 0.6]…
	45,"0.9176","MLSYGKLALILLAASLQEAVASLSSGCGKAVGLSSGTKSMTVNGKTRQYILQLPANYNANTGYKLIFGYHWLGGTMNDVAPGYYGLRNLAQETAIFLAPQGLNNGWANSGGEDLTFTDQMLDYITSNACVDNDQIFSTGWSYGGAMTFELACSRPNVFKAVAVISGAQLSGCDGGTTPIPYLGIHGVVDSVLPISRGRDLRGKFLQLNGCASKNAPEPAGGSGTHIKTTYDCKPGYPVWWIAHSGDHVPDPKDAGQSQSWAPGETWSFFTQPGLKGDGGGGSSSSVTTSKMTLTTSSTTPTTTAGGGFGSA","[[60, 0.7], [71, 0.6], [142, 0.7], [160, 0.7], [164, 0.6], [274, 0.7], […	400,"0.9117","MKSLLTLTLALFASAGLGDAASAGCGKQPPSSGVKTMQVNGKNREYTLQLPNNYQNNKPHRLVFGYHWLSGNMGNVVQGGYYGLRNLAGDSTIFIAPNGLNAGWANQGGEDITFTDQMLAFAKQNLCIDEKQVFATGFSYGGAMSHSVACSRPNDFAAVAVISGALLSGCNGGNTPVSYLHIHGSADNVLSIQQGRQLRDKWIGTNGCQQKQVNDPSPGAQNYVKTSYTCSRKPVTWIGHGGGHVGDPTANGQKFAPGETWSFFNAAAGTSAKLRC","[[16, 0.6], [134, 0.7], [135, 1.0], [140, 0.6], [157, 0.6], [158, 0.6], [159, 0.9], [171, 0.7], [246, 0.6]…
	102,"0.9176","MRPTLASFCVAAAELAINAAAASSSGCGTNPSLSNGLNYMDVNGQSREYIIQAPDNYDASTPHKLVIGYHWRDGTMNNVVENGFYGLSSLAGDVPTVFIAPQGLSNGWANTNGDDITFTDQLLEAIESSFCIDQDRRFATGWSWGGGMSYSVACSRADVFRAVAVLSGAEISGCDGGSVPIAYFGQHGISDSVLNVELGRTLRDHYAQVNGCDAATPPEPGVGSGTHVVTDYTGCAEGYPVQWVAFDGDHEPLPSDGGSSDSFTPGLIWEFFSQF","[[1, 0.6], [17, 0.6], [82, 0.8], [93, 0.6], [111, 0.6], [138, 0.9], [145, 0.7], [160, 0.7], [161, 0.7], [16…	56,"0.9116","MRPGLSTQTGATRRAADSLSRTPRTTSPEPLPERDKRVSNSPGRALRSLCGALLLLLTAALLTAPAASARPQASAPVPAATLTEVTGFGANPSNLQMYVYAPANVTAHPSVLVAVHWCGGSGPAMYSGTEYSQLADQYGFVIVYPSVTRSSKCFDVSSPQALRRGGGSDPVGVKSMIDWVTAAYAADPGRVYATGISSGAMMTNVLLGDYPDVFAAGSAFSGVPFGCFATTDGSEWNSACSGGTVIRTAQEWGDLVRAAHPGYTGSRPRMQVWHGTEDDVLRYPNFGEEIKQWTDVRGVSQTPAATDSPVSDWTRTRYGGTGDQAPVEAVSLQGVGHNLYAWGMAARVITFFGLDAAGPGPQPQPGGCRVTATANAWNTGLTASVT…
	285,"0.9176","MRPTLASFCVAAAELAINAAAASSSGCGTNPSLSNGLNYMDVNGQSREYIIQAPDNYDASTPHKLVIGYHWRDGTMNNVVENGFYGLSSLAGDVPTVFIAPQGLSNGWANTNGDDITFTDQLLEAIESSFCIDQDRRFATGWSWGGGMSYSVACSRADVFRAVAVLSGAEISGCDGGSVPIAYFGQHGISDSVLNVELGRTLRDHYAQVNGCDAATPPEPGVGSGTHVVTDYTGCAEGYPVQWVAFDGDHEPLPSDGGSSDSFTPGLIWEFFSQF","[[1, 0.6], [17, 0.6], [82, 0.8], [93, 0.6], [111, 0.6], [138, 0.9], [145, 0.7], [160, 0.7], [161, 0.7], [16…	237,"0.9113","MRSLLTLTLALFASAGLGDAASAGCGKQPPSSGVKTMQVNGKNREYTLQLPNNYQNNKPHRLVFGYHWLSGNMGNVAQGGYYGLRNLAGDSTIFIAPNGLNAGWANQGGEDITFTDQMLAFAKQNLCIDEKQVFATGFSYGGAMSHSVACSRPNDFAAVAVISGALLSGCNGGNTPVSYLHIHGSADNVLSIQQGRQLRDKWIGTNGCQQKQVNDPAPGAQNYVKTSYTCSRKPVTWIGHGGGHVADPTANGQKFAPGETWSFFNAAAGKSAKLRC","[[16, 0.7], [134, 0.7], [135, 1.0], [140, 0.7], [157, 0.7], [158, 0.6], [159, 0.9], [171, 0.7], [246, 0.6]…
	439,"0.9176","MRPTLASFCVAAAELAINAAAASSSGCGTNPSLSNGLNYMDVNGQSREYIIQAPDNYDASTPHKLVIGYHWRDGTMNNVVENGFYGLSSLAGDVPTVFIAPQGLSNGWANTNGDDITFTDQLLEAIESSFCIDQDRRFATGWSWGGGMSYSVACSRADVFRAVAVLSGAEISGCDGGSVPIAYFGQHGISDSVLNVELGRTLRDHYAQVNGCDAATPPEPGVGSGTHVVTDYTGCAEGYPVQWVAFDGDHEPLPSDGGSSDSFTPGLIWEFFSQF","[[1, 0.6], [17, 0.6], [82, 0.8], [93, 0.6], [111, 0.6], [138, 0.9], [145, 0.7], [160, 0.7], [161, 0.7], [16…	386,"0.9110","MKSLLTLTLALFASAGLGDAASAGCGKQPPSSGVKTMQVNGKNREYTLQLPNNYQNNKPHRLVFGYHWLSGNMGNVVQGGYYGLRNLAGDSTIFIAPNGLNAGWANQGGEDITFTDQMLAFAKQNLCIDEKQVFATGFSYGGAMSHSVACSRPNDFAAVAVISGALLSGCNGGNTPVSYLHIHGSADNVLSIQQGRQLRDKWIGTNGCQQKTVNDPSPGAQNYVKTSYTCSRKPVTWIGHGGGHVADPTANGQKFAPGETWSFFNAAAGTSAKLRC","[[16, 0.7], [134, 0.7], [135, 1.0], [140, 0.6], [157, 0.6], [158, 0.6], [159, 0.9], [171, 0.7], [246, 0.6]…
	477,"0.9176","MRPTLASFCVAAAELAINAAAASSSGCGTNPSLSNGLNYMDVNGQSREYIIQAPDNYDASTPHKLVIGYHWRDGTMNNVVENGFYGLSSLAGDVPTVFIAPQGLSNGWANTNGDDITFTDQLLEAIESSFCIDQDRRFATGWSWGGGMSYSVACSRADVFRAVAVLSGAEISGCDGGSVPIAYFGQHGISDSVLNVELGRTLRDHYAQVNGCDAATPPEPGVGSGTHVVTDYTGCAEGYPVQWVAFDGDHEPLPSDGGSSDSFTPGLIWEFFSQF","[[1, 0.6], [17, 0.6], [82, 0.8], [93, 0.6], [111, 0.6], [138, 0.9], [145, 0.7], [160, 0.7], [161, 0.7], [16…	464,"0.9108","MSRYLLGRLIVATVAITVASLRGVTAATPSPGCGKTPTLITDGSATTPLTLTSNGKTRRFYVKLPDDYDNSHPYRLIFALHALGGTAQQVTTGTGGYLPWYGIPDLAANDTVGAVYVAPDGLNNGWANQGGEDVAFLEAVMETVEQDVCVDRDLRFSTGFSYGAAMSYTLACALGRRIRAVAVLSGSPVISGGCAGAGSGASEPVAYYGQHGMSDPVLPVAGGREMRDHFVRTNGCDAGRGPPREPARGSGTHVKTVYDGCDPDYPVVWNAFDGDHTPQPVDRGATTTFSAVETWEFFSQFK","[[35, 0.6], [82, 0.6], [90, 0.6], [93, 0.9], [101, 0.6], [112, 1.0], [157, 0.9],…
	72,"0.9175","MFRPTSFFALGALLFLAILDHASAVTAGCGKSPRLTNGVQRTTVNGKQRQWTLRIPKNYDNSHPYKFIFGLHWLNGDMTSVSGGSAPYYGLAALANETAIFIAPDGINKGWGNQNGEDITFLDTIRKQVEDDLCVDETQRFSLGFSYGGAMSFSLACSRAKEYRAIAVLSGATLSGCAGGNDPIALYQQHGVKDSVLPIASGREIRDRFVRLNGCQAKNAPEPAKNSRQRIKTVYDGCKYPTQWTAFDGDHVALPGDAGNDVGPQSFTPGEVWKFFSQF","[[142, 0.7], [254, 1.0]]"	340,"0.9107","MFRSASFFALGALLILALLENVAAASAGCGKTPKLTNGVHTTTINGKQRRWTLRIPNGYDKSRQYRFIFGIHWLNGDMNAVAGGSAPYYGLAALGGDSTIFVAPDGINRGWANQGGEDITFLNTIRKQVEDDLCINENLRFSVGFSYGAAMSYSLACSNAKDYRGIAVLSGAQLSGCSGGSDPIAFYGQHGIKDSVLNISNGRQIRDRFVKNNGCQAKNAPEPAANSRQHIKTVYDGCKYPTQWTAFDGDHVALPGDGQSFTPGDVWKFFSQFT","[[2, 0.8], [29, 0.7], [78, 0.6], [79, 0.7], [93, 0.7], [105, 0.6], [116, 0.6], [142, 1.0], [143, 0.6], [147,…
	187,"0.9175","MFRSATSFALGALFLLALVNNVLAGTAGCGKTPTLKSGTQTMTVNGKQRRWILRIPDGYNNTTPYRFIFGLHWLNANMNAVDGGNAPYYGLKNLAKNTAIFVAPDGLNQGWGNSNGEDITFLDNIRQKIDEEFCVNENLRFSLGFSYGAAMSYSLACSKAKDFRAVAVLSGATLSGCAGGNDPIAFYGQHGVHDSVLNIAQGRQLRDRFVKNNGCQSKTAQEPSNGSRQRITTVYDGCKYPTQWTAFDGDHVALPGDNGADSGPNSFTVPAVWKFFSQFE","[[82, 0.6], [142, 0.9], [147, 0.6], [169, 0.7], [178, 0.6], [254, 1.0], [261, 0.6]]"	445,"0.9107","MFRSASFFALGALLILALLENVAAASAGCGKTPKLTNGVHTTTINGKQRRWTLRIPNGYDKSRQYRFIFGIHWLNGDMNAVAGGSAPYYGLAALGGDSTIFVAPDGINRGWANQGGEDITFLNTIRKQVEDDLCINENLRFSVGFSYGAAMSYSLACSNAKDYRGIAVLSGAQLSGCSGGSDPIAFYGQHGIKDSVLNISNGRQIRDRFVKNNGCQAKNAPEPAANSRQHIKTVYDGCKYPTQWTAFDGDHVALPGDGQSFTPGDVWKFFSQFT","[[2, 0.8], [29, 0.7], [78, 0.6], [79, 0.7], [93, 0.7], [105, 0.6], [116, 0.6], [142, 1.0], [143, 0.6], [147,…
	238,"0.9175","MFRPTSFFALGALLFLAILDHASAVTAGCGKSPRLTNGVQRTTVNGKQRQWTLRIPKNYDNSHPYKFIFGLHWLNGDMTSVSGGSAPYYGLAALANETAIFIAPDGINKGWGNQNGEDITFLDTIRKQVEDDLCVDETQRFSLGFSYGGAMSFSLACSRAKEYRAIAVLSGATLSGCAGGNDPIALYQQHGVKDSVLPIASGREIRDRFVRLNGCQAKNAPEPAKNSRQRIKTVYDGCKYPTQWTAFDGDHVALPGDAGNDVGPQSFTPGEVWKFFSQF","[[142, 0.7], [254, 1.0]]"	387,"0.9106","MKSLLTLTLALFASAGLGDAASAGCGKQPPSSGVKTMQVNGKNREYTLQLPNNYQNNKPHRLVFGYHWLSGNMGNVVQGGYYGLRNLAGDSTIFIAPNGLNAGWANQGGEDITFTDQMLAFAKQNLCIDEKQVFATGFSYGGAMSHSVACSRPNDFAAVAVISGALLSGCNGGNTPVSYLHIHGSADNVLSIQQGRQLRDKWIGTNGCQQKTVNDPAPGATNYVKTSYTCSRKPVTWIGHGGGHVGDPTANGQKFAPGETWSFFNAAAGTSAKLRC","[[16, 0.6], [134, 0.7], [135, 1.0], [140, 0.6], [157, 0.6], [158, 0.6], [159, 0.9], [171, 0.7], [246, 0.6]…
	239,"0.9175","MFRPTSFFALGALLFLAILDHASAVTAGCGKSPRLTNGVQRTTVNGKQRQWTLRIPKNYDNSHPYKFIFGLHWLNGDMTSVSGGSAPYYGLAALANETAIFIAPDGINKGWGNQNGEDITFLDTIRKQVEDDLCVDETQRFSLGFSYGGAMSFSLACSRAKEYRAIAVLSGATLSGCAGGNDPIALYQQHGVKDSVLPIASGREIRDRFVRLNGCQAKNAPEPAKNSRQRIKTVYDGCKYPTQWTAFDGDHVALPGDAGNDVGPQSFTPGEVWKFFSQF","[[142, 0.7], [254, 1.0]]"	319,"0.9105","MKFTTSLALLLSTLSSEVLAATAGCGKPPSTIKAGLNTVTVNGKTREWTLALPSNYDNSKPYRLIFALHWLGGSMNDVVTGNVIKPYYGLPELANNTAIFVAPNGLGNRGSQGWPNTGGEDIAFMREIVKATDENLCIDEKLRFSTGFSYGGGMSYSIACTLSKEFRAVAVQSGALLSGCAGGTEPVAYYAQHGVSDQVLPIASGRQLRDNFVKVNGCTAQQAPEPAKGSKQRIVTKYTGCKDDKPVWWTAFDGDHTPVNSEGGSSRENTWTYKAVWEFFSQFN","[[70, 0.7], [78, 0.6], [116, 0.9], [145, 0.9], [151, 0.6], [167, 0.8], [168, 0.7], [172, 0.9], [17…
	408,"0.9175","MFRPTSFFALGALLFLAILDHASAVTAGCGKSPRLTNGVQRTTVNGKQRQWTLRIPKNYDNSHPYKFIFGLHWLNGDMTSVSGGSAPYYGLAALANETAIFIAPDGINKGWGNQNGEDITFLDTIRKQVEDDLCVDETQRFSLGFSYGGAMSFSLACSRAKEYRAIAVLSGATLSGCAGGNDPIALYQQHGVKDSVLPIASGREIRDRFVRLNGCQAKNAPEPAKNSRQRIKTVYDGCKYPTQWTAFDGDHVALPGDAGNDVGPQSFTPGEVWKFFSQF","[[142, 0.7], [254, 1.0]]"	363,"0.9104","MDSAVPSTHRPPPLPSPGRGRAALSLTAALATVAVAVAALLIAPAPRASAATLTQVSSFGTNPGNLSMYAYVPDGLPADAPLVVLLHGCAQDAAAYHGHSGWAEHADEHGFALVYPEQKSANNSTSCFNWFERGDTARDSGEARSVRSMVEHAVSSHGLDADRVYVSGLSAGGAMAGELLAAYPDLFAGGGIVAGIPVGCASSMIDAFSCMNPGKTRTAQQWGDAVRAKNPGWSGPWPRVAVWHGTSDTTVAPANGEAGVSQWTNVHGLSGGPDATEQLTGSTSAAYYGGDADSASVAHYTVSGMGHGTPVDPSEGCGTAGAYFLDTVCSTGYTVDFWGLGDGGGDPGTDPTDPPTEEPTEEPTDPPTEEPEPGVCVTDDNYGHV…
	21,"0.9172","MVSRPSIIGGVLLGLAFTVFGQQPLYGQCGGKEWTGPTECVAGACCSTGNEWYSQCLPGNCSTGVPSIPGTPTNSSGPGIPTTPPTNSSGPGIPTTIPTNSSGPGIPTATPSPIRLVTNSISSGCGKSSGLESGTFSITSGGQEREYTLSLPENYETNSPYKLIFGLHWLDGTMQDVVSGSYYGVQPLSDNKVIFVAPQGLDNGWANTGGNDVTLIDDILATLQDALCIESTQIYSMGWSYGGSMSYALACSRPDVFRGVAVMSGANLSGCSPGTEPVAYYAQHGVSDDVLSIAMGRQIRDTFVTNNGCSAQDAPEPNAGSGTHTKTEYSGCSADHPVWWTAFDGGHIPLGTDAGSNSPWTPTELWDFFVQFT","[[34, 1.0]…	382,"0.9104","MLYTTSFWLTLFAALHYALGASTPGCGKNPPASGTKTIGSNRQYILQVPANYNTSRPYKLIFGFHWLGGNMNNVAPGYYGLRDLAQEGAIFVAPNGLDNGWANTGDRDTTLVNQILAEIKNNMCVDDTQIFATGFSYGGGMSYSLACSNAKDFRAVSVIAGAQLSGCTGGETRIAYLGIHGVVDSVLNISNGRTLRDRYLRVNGCQSKNAPEPGRGADSNFMKTEYSCTAGYPVWWMAHGGDHVGSPSSGQNWMATHTWDFWTKAIYVGVENPTPTSTSITSTTTSTTTTQQPTPTGNCVARYGQCGGQGWNGASCCQSGSTCTVVNSFYHQCL","[[103, 1.0], [294, 0.6]]"
	22,"0.9172","MVSRPSIIGGVLLGLAFTVFGQQPLYGQCGGKEWTGPTECVAGACCSTGNEWYSQCLPGNCSTGVPSIPGTPTNSSGPGIPTTPPTNSSGPGIPTTIPTNSSGPGIPTATPSPIRLVTNSISSGCGKSSGLESGTFSITSGGQEREYTLSLPENYETNSPYKLIFGLHWLDGTMQDVVSGSYYGVQPLSDNKVIFVAPQGLDNGWANTGGNDVTLIDDILATLQDALCIESTQIYSMGWSYGGSMSYALACSRPDVFRGVAVMSGANLSGCSPGTEPVAYYAQHGVSDDVLSIAMGRQIRDTFVTNNGCSAQDAPEPNAGSGTHTKTEYSGCSADHPVWWTAFDGGHIPLGTDAGSNSPWTPTELWDFFVQFT","[[34, 1.0]…	204,"0.9103","MRSPLAFCLALLGAAQLGEAASAGCGKAPQSSGTKSMQVNGKNRQYILQLPNNYQNNKPHRLVFGYHWRDGNMNNVAQGGFYGLQGLAGDSTIFIAPNGLNAGWANQGGEDITFTDQMLKFAKDNLCIDEKQVFATGWSYGGAMSHSVACSRPNDFAAVAVISGAQLSGCNGGNSPVAYLGIHGAADNVLGINLGRQLRDKWIGTNGCQQKNVNDPGAGAQNHVKTTYQCSRKPVTWIGHGGGHVPDPTGTNGAKFAPGETWQFFNAAVGGSRSTGRRS","[[79, 0.6], [171, 0.6], [216, 0.6], [247, 1.0], [267, 0.6]]"
	113,"0.9171","MKNIYFSLVLLVASYVSASVANLKDGWYFIKNPSTGKYLQVRDEEGKNVANIEIGSGRKSDGQKWKLTNVGDGYVTLTSALGEYNIDIANGEDKNGANVQIYEAYGGDAQQFVIMTTSTDNAYSIGTKASSGDKVIDIEGGYSTDGTNVCQWKSNSGPNQVWIFESAGCWAEALGYECCSTCQPSQYKDESGEWGVENGEWCGITNDNCCALGYPCCQSTSSVVFTDNTGKWGIENNDWCEIKEKPKTTTTNSPAPAPTSSDNNNEQTYSFGYALKNKPVPSKGCGKSLSLPKTGSFEFSWSGGRRTVRIDIPDNYNNNNPYRLIFGMHCMGGWAGGVQQEGYYGLKPLDTGKTTIFVAPEGNGNQAPWGQGDYTLFDELLSKLT…	428,"0.9103","MRTGKVKKTSQPIHHQPPIRPSSLPKPKMPRRSNLLTVLSLLVLGLLGAVMAERSAGCGKANTIRSQQYTITINGKQRQYIMKIPDRYDNNFAHKLIFTWHQLGGSAQKIVNGENINQGGALPYYGLNALANNTAIFVVPNGLNAGWANQGGEDVTFFDELVKRVEADLCVETTQRFSTGFSYGGAMSYAVACARPTMIRAIAVISGSQLSGCNGGNSPVAFYGQHGTSDSVLNVSGGRQLRDRFVKNNGCTPVNPEPQPNGQNSVKTVYQGCREGYPVTWVIHRGDHNPSQTDAGSSTPFAPRNTWEFFSQFS","[[1, 0.7], [2, 0.8], [47, 1.0], [178, 0.7], [189, 0.6], [214, 0.6]]"
	64,"0.9169","MMILPVLLALGLLSSADAAASSGCGKQPTLTNGVHTINGRQHILKVPDNYDSNKPHHLVFGLHWRGGNMNSVANGDSIQPWYGLESRAQGSAILVSPDGKNAGWANTNGEDVALIDAIIQQVEGDLCVDSSSRFATGFSWGGGMSYALACSRAKEFKAVSVLSGGLISGCEGGYDPIAYLGIHGIDDQVLPIDGGVTLANKFVGNNKCQPTNIGKPASGSGGFVRSDFQGCSKPVSFIAYDGGHVGAPLGVGSSLAPDATWEFFMAA","[[65, 0.6], [134, 0.6], [135, 0.9], [141, 0.6], [221, 1.0], [245, 0.7]]"	539,"0.9103","MKSLLTLTLALFASAGLGDAASAGCGKQPPSSGVKTMQVNGKNREYTLQLPNNYQNNKPHRLVFGYHWLSGNMGNVVQGGYYGLRNLAGDSTIFIAPNGLNAGWANQGGEDITFTDQMLAFAKQNLCIDEKQVFATGFSYGGAMSHSVACSRPNDFAAVAVISGALLSGCNGGNTPVSYLHIHGSADNVLSIQQGRQLRDKWIGTNGCQQKQVNDPAPGAQNYVKTSYTCSRKPVTWIAHGGGHVGDPTANGQKFAPGETWSFFNAAAGTSAKLRC","[[16, 0.6], [134, 0.7], [135, 1.0], [140, 0.6], [157, 0.6], [158, 0.6], [159, 0.9], [171, 0.7], [246, 0.6]…
	134,"0.9169","MKICITIAVLAALAAKTSAECFSEKLGYKCCYGTRVVLTDSDGKWGVENNQWCGISDKPRSDSCWANELGYACCKSAKTVYATDKDGKWSVENNEWCGIVESNKNNNNNNNNNSNNNNNKNNNNNNSNQQTYSFGYGLKNDPVSSKGCGKNLSLPKTGSFEFNWSGGKRTVRIDIPNNYDNKHPYRLVFGMHCMGGWAGGVQQEGYYGLKPLDTGKTTIFVAPEGNGQQAPWGQADYQLFDQLLEKLKNDLCIDESRVFSTGFSYGSMFSNGLSWNHQKVLRGVAVYETAERNIWLPKHTGEPIAWMGVLGLDDGLCTPEMGRKARDIILEHNSEGGKAKQEKAEEAQRNGPHKCYDYKTVDQRFPVRWCTQSGGHIWDHKDPGQ…	415,"0.9102","MRSLLTLTLALFASAGLGDAASAGCGKQPPSSGVKTMQVNGKNREYTLQLPNNYQNNKPHRLVFGYHWLSGNMGNVVQGGYYGLRNLAGDSTIFIAPNGLNAGWANQGGEDITFTDQMLAFAKQNLCIDEKQVFATGFSYGGAMSHSVACSRPNDFAAVAVISGALLSGCNGGNTPVSYLHIHGSADNVLSIQQGRQLRDKWIGTNGCQQKQVNDPAPGAQNYVKTSYTCSRKPVTWIGHGGGHVADPTANGQKFAPGETWSFFNAAAGTSAKLRC","[[16, 0.7], [134, 0.7], [135, 1.0], [140, 0.7], [157, 0.6], [158, 0.6], [159, 1.0], [171, 0.7], [246, 0.6]…
	434,"0.9169","MMILPVLLALGLLSSADAAASSGCGKQPTLTNGVHTINGRQHILKVPDNYDSNKPHHLVFGLHWRGGNMNSVANGDSIQPWYGLESRAQGSAILVSPDGKNAGWANTNGEDVALIDAIIQQVEGDLCVDSSSRFATGFSWGGGMSYALACSRAKEFKAVSVLSGGLISGCEGGYDPIAYLGIHGIDDQVLPIDGGVTLANKFVGNNKCQPTNIGKPASGSGGFVRSDFQGCSKPVSFIAYDGGHVGAPLGVGSSLAPDATWEFFMAA","[[65, 0.6], [134, 0.6], [135, 0.9], [141, 0.6], [221, 1.0], [245, 0.7]]"	496,"0.9102","MRSLLTLTLALFASAGLGDAASAGCGKQPPSSGVKTMQVNGKNREYTLQLPNNYQNNKPHRLVFGYHWLSGNMGNVVQGGYYGLRNLAGDSTIFIAPNGLNAGWANQGGEDITFTDQMLAFAKQNLCIDEKQVFATGFSYGGAMSHSVACSRPNDFAAVAVISGALLSGCNGGNTPVSYLHIHGSADNVLSIQQGRQLRDKWIGTNGCQQKQVNDPAPGAQNYVKTSYTCSRKPVTWIGHGGGHVADPTANGQKFAPGETWSFFNAAAGTSAKLRC","[[16, 0.7], [134, 0.7], [135, 1.0], [140, 0.7], [157, 0.6], [158, 0.6], [159, 1.0], [171, 0.7], [246, 0.6]…
	145,"0.9168","MRNITLLTLVASVFTGKALADCWATALGYPCCKFTKEVVYSDADGDWGVENNNWCGIEADCWAEKLGYPCCVSTTDAVYVDNDGKWGVENNNWCGIIIGSQPQPPTTTRTTTRTTTTTQKPTPTGVDCSGKTLKSNTTLNIGGRKVIVKFPSGFRGDKATPLLINYHPIMGSASQWEGGSQTAKAALNDGAIVAFMDGAQGPMGQAWNVGPCCTDADDVTFTRNFIKEITSKACVDPKRIYAAGFSMGGGMSNYAGCFLADVIAAAAPSAFDLAKEVVDAGRCKPARPFPILNFRGTQDNIVMYNGGLSQVVPGKPITFMGAKNNMKEWAKMNGCTGSPKQNTPGNNCEMYENCNGGVKVGLCTINGGGHSEGDGKMGWNFLKQF…	396,"0.9100","MKSLLTLTLALFASAGLGDAASAGCGKQPPSSGVKTMQVNGKNREYTLQLPNNYQNNKPHRLVFGYHWLSGNMGNVVQGGYYGLRNLAGDSTIFIAPNGLNAGWANQGGEDITFTDQMLAFAKQNLCIDEKQVFATGFSYGGAMSHSVACSRPNDFAAVAVISGALLSGCNGGNTPVSYLHIHGSADNVLSIQQGRQLRDKWIGTNGCQQKTVNDPAPGAQNYVKTSYTCSRKPVTWIGHGGGHVGDPTANGQKFAPGETWSFFNAAAGTSAKLRC","[[16, 0.6], [134, 0.7], [135, 1.0], [140, 0.6], [157, 0.6], [158, 0.6], [159, 0.9], [171, 0.7], [246, 0.6]…
	158,"0.9168","MMILPVVLALGLLSSADAAASSGCGKQPTLTNGVHTINGRQYILKVPDNYDSNKPHHLVFGLHWRGGNMNSVANGDSIQPWYGLESRAQGSAILVSPDGKNAGWANTNGEDVALIDAIIQQVEGDLCVDSSSRFATGFSWGGGMSYALACSRAKEFKAVSVLSGGLISGCEGGYDPIAYLGIHGIDDQVLPIDEGVTLANKFVGNNKCQPTNIGKPASGSGGFVRSDFQGCSKPVSFIAYDGGHVGAPLGVGSSLAPDATWEFFMAA","[[65, 0.6], [73, 0.6], [134, 0.7], [135, 1.0], [141, 0.6], [221, 1.0], [245, 0.7]]"	260,"0.9096","MKRLSNISAALYALTLSSLPADAALAATRSAGCGKDPTLLTSPPTTPYTVTVNSKAREFYVRLPEGYDRDRAYRLIFTFHALGGRAAQVVAGEGGYLPWYGLPAQDPDESAVYVAAQGLVNENDFGGTTGWANVGGEDVALVDALVELVEADLCIDSEHRYSTGFSYGGAMSFALACERSAEFRAVAVLSGGPMSGCVGGNEPIAYYGQHGLSDRVLPVDLGRDLRDRFVRNNGCTPQEAVEPVVGSGTHVKTEYEGCTHPVTWLAFDGDHVPQPRDAGANETFAAEETWAFFSQFTLT","[[83, 0.7], [107, 0.7], [127, 0.6], [162, 1.0], [167, 0.8], [168, 0.6], [184, 0.6],…
	295,"0.9167","MRPTLTSFCVAAAELAIHAAAASSSGCGTNPSLSNGLNYMDVNGQSREYIIQAPDNYDASTPHKLVIGYHWRDGTMNNVVENGFYGLSSLAGDVPTVFIAPQGLSNGWANTNGDDITFTDQLLEAIESSFCIDQDRRFATGWSWGGGMSYSVACSRADVFRAVAVLSGAEISGCDGGSLPIAYFGQHGISDSVLNVELGRTLRDHYAQVNGCDAATPPEPAVGSGTHVVTDYTGCAEGYPVQWVAFDGDHEPLPSDGGSSDSFTPGLIWDFFSQF","[[1, 0.6], [82, 0.7], [93, 0.6], [111, 0.6], [138, 0.9], [143, 0.8], [145, 0.7], [161, 0.6], [162, 0.8], [1…	247,"0.9093","MKRLSNLSAALSALTLSSLPAAALAAARSAGCGKDPTLLTSPTTTPYTVTVNSKAREFYVRLPEGYDRDRAYRLVFTFHALGGRAAEVVAGQGGYLPWYGLPEQDPDESAVYVAAQGLVNQNDFGGLTGWANAGGEDVALVDALVELVEADLCIDSEHRYSTGFSYGGAMSYALACERSAEFRAVAVLSGGPMSGCVGGNEPIAYYGQHGISDQVLPVALGRDLRDRFVRNNGCTPRQPQEPARGSGTHVKTEYEGCTHPVTWIAFDGDHDPQPKDAGESQTFAAEETWAFFSQFTLT","[[82, 0.7], [106, 0.7], [160, 0.6], [161, 0.8], [166, 1.0], [183, 0.6], [184, 0.7], …
	534,"0.9166","MLYLKSLAGALLLGAATVLGAPGYYQDCNSDATHGLVKRANSAGCGKTPTLTSGVKSINVNGKNRQYTIRVPSGYDKSKPYKLIFAFHWVGGTMGDVSSGGSDGAQWAYYGMQKKSNEGAILVAPQGLNNGWPNSGGEDIAFLDAMRNSIEADLCVDTTKRFATGFSYGGSMSFSIACSRAKDFRAVAVISGGQLSGCNGGNDPIAYLGIHGISDGTLNIAGGRALRDRFVKNNGCTSQSPREPAAGSKTHVTTKYSGCKSGYPVTWLAFDGGHAPAPVDGGGDSGARSYIPDEIWGFFNQF","[[13, 0.7], [21, 0.7], [41, 0.6], [45, 0.6], [162, 0.8], [163, 1.0], [173, 0.6],…	471,"0.9093","MFRHRFTSGSIALAALLVVAAGATTLNGGLGATTPVADVGTAATTAGCGKAPTLRSGTQTIQSNGKSRSYILRIPSNYNNTNPYRLIFAFHWRGGTATEVDSGGTSGRPWSYYGQLEQSNDTAILVAPQGFGNGWGNAGGEDVTFVDDMIRRIEGDLCVDTTQRFALGFSWGGGMSYALACARATTFRAVAVFSGAQISGCSGGTQPIAYFGLHGITDNVLNISQGRALRDTFVRNNGCTAQSPREPAAGSRSHITTTYSGCRAGYPVQWAAFDNGHMPGPVDGTYAESGITTWTKGEVWKFFAQFQGTTPPTTPPPTTAPPTTPPPTTPPPTTPPPIPGGCSASVSLNSWNGGFVATVKVTAGSAGTNGWAVGMTLPSGASVTN…
	191,"0.9165","MYGLFTTACLLLASVTSVIAANSPGCGKAKTITNKQYSMTVNGKNRNYFVWVPSNYNQNNPYRIVYEWHQLGGSAQKIVNGENPNAGGVLPYYGLRDISNNTAIFVVPDGLSQGWGNQNGEDVTFFDQLVKTVESDLCVNDKLRFSTGFSYGGAMSYALACARPDMIRAVAVISGAQLSGCSGGNTPVAYYGQHGTSDSVLNVSMGRQLRDKFVGLNGCQKPASEPQPNGGNSVKTVYQGCKAGYPLTWVIHNGDHNPSQVNSGSSTPFAPANSWEFFTQFT","[[145, 0.7], [146, 1.0], [151, 0.6], [168, 0.7], [252, 0.7]]"	181,"0.9089","MRSPIAFCLALLGAAQLGDAASAGCGKAPQSSGTKSMQVNGKNRQYILQLPNNYQNNKPHRLVFGYHWRDGNMNNVAQGGFYGLKGLAGDSTIFIAPNGLNAGWANNGGEDITFTDQMLKFAKDNLCIDEKQVFATGWSYGGSMSHSVACSRPNDFAAVAVISGAQLSGCNGGNSPVAYLGIHGAADNVLGINLGRQLRDKWIGTDGCQQKNVNDPGPGAQNHVKTTYQCSRKPVTWIAHGGGHVPDPTGTNGVKFAPGETWSFFNAAVGGGRSTGRRC","[[16, 0.6], [78, 0.6], [79, 0.6], [158, 0.6], [162, 0.7], [171, 0.7], [190, 0.6], [215, 1.0], [216, 0.7…
	69,"0.9164","MFSKTSSTLSIPVSLLAKRANSAGCGKAPATTSGTKSITVNGKNRQYIIRVPSGYDKGKPYKLIFAFHWVGGTMNDVAGGGSDGALWAYYGMQKKSAETAILVAPQGLNNGWGNSGGEDLAFVDAMRKAIEADLCVDTTQRFATGFSYGGSMSFSIACSRAKDFRAVAVISGGQLSGCDGGNDPIAYLGIHGISDGTLPISGGRNLRDRFVKNNGCTNMNPKEPSAGSKTHVKTSYSGCKAGYPVTWLAFDGGHAPAPVDGGSDSGARSYTPDEIWGFFNQFS","[[4, 0.6], [142, 0.8], [143, 1.0], [165, 0.6], [166, 0.6], [179, 0.7], [191, 0.6], [264, 0.8], [272,…	16,"0.9087","MVSKRNIIGVVLLELAFTVLGQQPLYGQCGGNDWDGPTDCVAGACCTVGNEWYSQCLPGDCGPGGGMPTNSTGPGIPTTSSGPGMPTNSTGPGIPTTSSGPGMPTNSTGPGMPTMTSVTRLPTNSTGPGIPTSTSGSGMPTTTPITGGLAAADVSTGCGKTSGLESGTFTITSSGQEREYILSLPENYDSASPYKLIFGLHWLSGTMQNVVDDSFYGVQPLSENKVIFVAPQGLDNGWANTDDQDITLIDDILATLEEELCIEKTQIFSMGFSYGGAMSYSLACSRPEVFRGVAVMSGALLSGCAPGTEPVGYYGQHGGSDDVLAIAMGRQIRDTFVTNNGCIPQETEEPSAGSGTHVKTEYEGCSDDHPVWWVPFDGPHVATGTD…
	130,"0.9164","MKTTIAFVTFSALATKVFATCFSEKLGYPCCVNNSQVIYTDSDGKWGMQDGDWCGLGGKPSGNCFSVKFGWSCCSGNNKEVVYTDKDGKWGVENGGWCGIGGNGTPTTKVVPTTAKSQPTYPYMLKNDPVKSSGCGKNPSLPKNGSFDFNSSAGRRKVFVDVPDNYDNSKPYRLIFGMMCMGGSASNVHNENYYGLRPLDTGKTTIFVAPEGNGQMLPWGQADYKLFDELLAKLKSEYCIDVSRVFSTGFSYGAMFTNGLSWDHQKDLRAVAVYETAERNIWLPKNTGLPIGWMGVLGFDDTTCTPEMGRNARDIILKNNYKKGASNERAQEANRGGAHLCYDYKNVDENFPVRWCTQSGGHMWDHKDPGQWQSWVPKATWEFFA…	525,"0.9087","MENITVGATTGGVVPGWSYYGLERQANNTAIFVAPNGLNKGWANEDGEDVAFVDSMISTIETSLCINQSQRFATGFSYGGSMTRTLACARASVFRAVSVLSGALLSGCDTSSDPIPYLGIHGTNDPLLSISRGCELRDEFVKNNGCTPKDAPEPANGTLSHVKTVYEGCSAGYPVWWIAYDGGHISAPHDGPPRDTDSGDSFAPPETWKFFSEFFE","[[6, 0.6], [9, 0.9], [31, 0.6], [44, 0.7], [51, 0.6], [72, 0.8], [73, 1.0], [74, 0.6], [78, 0.9], [89, 0.9], [94, 1.0], [95, 1.0], [100, 0.9], [101, 0.7], [109, 0.8],…
	304,"0.9163","MLRSISILTLSTLLLLLTLLNNVKASTGGCNKTPRLTSGVQTTTVNGKHRRWTLRIPSNYNNRRPYRFIFGLHWLNGDMTAVAGGSAPYYGLESLANESAIFVAPDGLNKGWANQNGEDVTFLDTIRKQVDEELCVDETLRFSVGFSYGGAMSFSLACSHAQEYRAIAVLSGATLSGCAGGNEPIAFYGQHGVKDSVLPIDLGSQIRDRFVRMNGCQAKTALEPARGSRRRITTVYEGCEYPTQWTAFDGDHVALPGEAGNDGGAQSWTPREVWRFFSQF","[[25, 0.6], [26, 0.9], [143, 1.0], [170, 0.6], [179, 0.8], [248, 0.7]]"	540,"0.9082","MRSLLTLTLALFASAGLGDAASAGCGKQPPSSGVKTMQVNGKNREYTLQLPNNYQNNKPHRLVFGYHWLSGNMGNVVQGGYYGLRNLAGDSTIFIAPNGLNAGWANQGGEDITFTDQMLAFAKQNLCIDEKQVFATGFSYGGAMSHSVACSRPNDFAAVAVISGALLSGCNGGNIPVSYLHIHGSADNVLSIQQGRQLRDKWIGTNGCQQKQVNDPAPGAQNYVKTSYTCSRKPVTWIGHGGGHVADPTANGQKFAPGETWSFFNAAAGKSAKLRC","[[16, 0.6], [134, 0.7], [135, 1.0], [140, 0.6], [157, 0.6], [158, 0.6], [159, 0.8], [171, 0.7], [246, 0.6]…
	322,"0.9163","MKFSLAVTAVVSALSSGVLAGTAGCGKAPSTIRAGQNQVTVNGKQRTYTVTLPQNYDNTKEYKLIFGIHWLGGNMNDVVQGTSIQPYYGLPALANNTAIFVAPEGLRPNGQSGWANSGGEDIAFMREIIKATDANFCINEKLRFSTGFSYGGGMSYSIACTLGDQFRAVAVLSGAQLSGCQGGSTPVAYYGQHGTFDSVLNIQMGRQLRDNFVRVNGCQNTNAPEPARNSRGRIQTKYTGCQADKPVWWTAFDGDHTPIQSNQGGGTDKFNTFTGPSVWEFFSQFQ","[[65, 0.6], [70, 0.6], [71, 0.7], [145, 0.7], [168, 0.6], [172, 0.8], [173, 0.6], [252, 0.8], [2…	460,"0.9079","MRSLLTVCLLLAAATIDGVLARSSGCGKSPPSSGTKTMTVNGKNREYILQVPNNYDSNKAYKLIFGFHWLNGNMNNVAPGYYGLRNLAGESAIFVAPNGLNSGWGNNGGEDITFVDNMISTIESQLCVDETQRFATGFSYGGAMSYSLACSRPNVFRAVAVIAGAQLSGCNGGTQPIAYLGIHGVVDSVLNISNGRQLRDKFLSNNGCASKNAPEPSSGSGTHIKTTYTCRAGYP","[[64, 0.9], [78, 0.6], [134, 0.9], [135, 1.0], [140, 0.8], [157, 0.6], [159, 0.8], [179, 0.6]]"
	148,"0.9162","MYTQLATILGLVASATLSTAQSAGCGGSPVQSGTKTVTVNGQPRQYILKVPDNYDSSTPHRLIFGYHWLGGSMQNVADMGYYGLEPLAQGSAIFVAPQGIDNGWANPNGNDIAFTDAILETVNGELCIDEAQIFATGFSYGGAMSYSVACSRPDVFRAVAPIAGAELSGCDGGNTPVAYLGIHGVVDSVLNINMGRALRDKFLQLNGCQNQNAPEPQPGSGSHIKTEYSCQPGYPVWWIAHSGDHVADPKDADGSWWSPEETWTFFTEAINA","[[21, 0.6], [54, 0.6], [62, 0.6], [68, 0.6], [98, 0.6], [134, 1.0], [135, 1.0], [140, 0.9], [156, 0.6], [157, …	29,"0.9078","MAIPLVLVLAWLLPAVLAASLTQVNNFGDNPGSLQMYIYVPNTLASKPAVIVAMHPCGGSATEYYGMYDYHSPADQYGYILIYPSATRDYNCFDAYSSSSLTHNGGSDSLSIVNMVKYVISTYGADSSKVYMTGSSSGAIMTNVLAGAYPDVFAAGSAFSGMPYACLYGAGAADPIMSNQTCSQGQIQHTGQQWAAYVHNGYPGYTGRYPRLQMWHGTADNVISYADLGQEISQWTTVMGLSFTGNQTNTPLSGYTKMVYGDGSQFQAYSAAGVGHFVPTDVSVVLDWFGITSGTTTTTTSKTTSATTSTTSSAPSSTGGCTAAHWAQCGGIGYTGCTACVSPYTCQKSNDYYSQCL","[[26, 1.0], [132, 0.7], [1…
	340,"0.9162","MFRSASFFALGALLILALLENVAAASAGCGKTPKLTNGVHTTTINGKQRRWTLRIPNGYDKSRQYRFIFGIHWLNGDMNAVAGGSAPYYGLAALGGDSTIFVAPDGINRGWANQGGEDITFLNTIRKQVEDDLCINENLRFSVGFSYGAAMSYSLACSNAKDYRGIAVLSGAQLSGCSGGSDPIAFYGQHGIKDSVLNISNGRQIRDRFVKNNGCQAKNAPEPAANSRQHIKTVYDGCKYPTQWTAFDGDHVALPGDGQSFTPGDVWKFFSQFT","[[2, 0.8], [29, 0.7], [78, 0.6], [79, 0.7], [93, 0.7], [105, 0.6], [116, 0.6], [142, 1.0], [143, 0.6], [147,…	111,"0.9073","MRFLPTALLMAAITTGVAAAKPSSGCGKTPTLAGNANTTRTITSNGKARTFYVQTPADYDNTRPHRLIFTLHALGGTARQVVAGTGGYYPFYGLPPLVDADANANDTTGAIFVAPDGQNNGWANAGGEDVTFIRAAMAAVEADLCVDQALRFSTGFSYGGAMSYALACALGTELRAVAVLSGNPAISGCAGGEAPVAYLGQHGVADGVLPVAGGREMRDRFARNNGCAAAAQVGEPRAGSGEAHVRTEMAGCRDGFPVVWVAFDGGHTPTPLEGGAATSFTPAETWAFFSRFT","[[153, 0.6], [176, 0.6], [253, 1.0], [268, 0.6], [274, 0.6]]"
	437,"0.9162","MTVMGEQSSPSSVSSGCGKTLTLHSGTYTTTVNGQQRQYTLTLPQGYNPSEPYKLIFGYHWLGGTMQDVVSGSYYGIQPLAGNSAVFVAPQGLNNGWGNSGGEDITFTDQMLSTLEDALCIDKTQVYSMGWSYGGAMSYALACARPNVFRAVAVMSGANLSGCSPGTQPVAYYAQHGVSDSVLPFTLGEQIRDTFVKDNACTATNPPAPAAGSGTHIKTEYSGCSSGHPVWWVAFDGPHEPLATDAGASSSWTPGQIWSFFSQFSLFKYASEIFKEVLMGVERMENLGILAIWSLNTLYL","[[1, 0.6], [17, 0.8], [55, 0.6], [61, 0.6], [71, 0.7], [80, 0.7], [102, 0.6], [133…	166,"0.9069","MRSPLAFCLALLGAAQLGDAASAGCGKAPQSSGTKSMQVNGKNRQYILQIPNNYQNNKPHRLVFGYHWRDGNMNNVAQGGFYGLQGLAGDSTIFIAPNGLNAGWANQGGEDITFTDQMLKFAKDNLCIDEKQVFATGWSYGGSMSHSVACSRPNDFAAVAVISGAQLSGCNGGNSPVAYLGIHGAADNVLGINLGRQLRDKWIGTNGCQQKNVNDPGPGAQNHVKTTYQCSRKPVTWIAHGGGHVPDPTGTNGAKFAPGETWQFFNAAVGGSRSTAGRRC","[[16, 0.6], [79, 0.6], [158, 0.6], [162, 0.6], [171, 0.6], [215, 1.0], [216, 0.7], [247, 1.0], [267, 0…
	445,"0.9162","MFRSASFFALGALLILALLENVAAASAGCGKTPKLTNGVHTTTINGKQRRWTLRIPNGYDKSRQYRFIFGIHWLNGDMNAVAGGSAPYYGLAALGGDSTIFVAPDGINRGWANQGGEDITFLNTIRKQVEDDLCINENLRFSVGFSYGAAMSYSLACSNAKDYRGIAVLSGAQLSGCSGGSDPIAFYGQHGIKDSVLNISNGRQIRDRFVKNNGCQAKNAPEPAANSRQHIKTVYDGCKYPTQWTAFDGDHVALPGDGQSFTPGDVWKFFSQFT","[[2, 0.8], [29, 0.7], [78, 0.6], [79, 0.7], [93, 0.7], [105, 0.6], [116, 0.6], [142, 1.0], [143, 0.6], [147,…	545,"0.9069","MVHPTVFTGAVLLFCTSLATAKPVIIASPIASGTLIPGFPHQLKDGGKFWNRATPVTALSTTVAVEAAESTDDEACEESEEFVTETTEDGCDLVEETETALSPAVSTTTPVEQNFESTSATPLLASVTPTNAESTPVSSTGSGSSDGCGKQSSLTSGTYSLTISGRTRSYILDVPESYNSSKGYKLIFGLHWRGGTMEDVATGQTVEAGVWNYYGLKRLAEDSAIFVAPQGIDNGWGNNDGDDVKFIDAIMEHVEADLCVDQSQRFATGFSYGGAMTYSLACSRADKFRAVAVLSGAQLSGCDGGNDPVPYLGIHGVDDSILSISLGHSLRDKFVLNNGCQAQTASEPSSGSLTHTKTSYTCNSGYPVTWIAFDGGHIASPQDGA…
	275,"0.9160","MQFLVSAALLFLSSLAPALADQSAGCGKNPTITSKTYSMSVNGKNREYIMKLPDNYDKSHPYRLVFLWHQLGGSATKIVNGEDPNRGGVLPYYGLNAVANNSAIFVVPNGLNNGWGNSGGEDVTFFDQLVKTIEADLCVDTNLRFSTGFSYGGAMSYSLACSRPKMLRAVAVLSGGVLSGCSGGNDPVAYYGQHGTSDSVLNVSGGRQMRDRFVKNNGCTPLASEPQPNGSKSVKTVYQGCKSGYPVTWVIHNGDHNPSQTDNNSGKPFAPGNSWEFFTQFT","[[145, 0.6], [146, 1.0], [151, 0.9], [152, 0.6], [182, 0.6], [252, 0.6], [270, 0.6]]"	215,"0.9068","MFRSASFFALGALLILALLENVSAASAGCGKTPKLTNGVQTTTINGKQRRWTLRIPQNYDKSRQYRFIFGLHWLNGDMNAVTGGSAPYYGLAALAKESTIFVAPDGLNRGWANQNGEDITFLNTIRKQVEDDLCVNENLRFSVGFSYGAAMTYSLACSSAKDYRGIAVLSGAQLSGCNGGNDPIAFYGQHGVKDSVLNISAGKQIRDRFVKNNGCQPKNAPEPAPGSGQHIKTMYDGCKVPTQWTAFDGDHVATPGNPSFTPGDVWTFFSQFN","[[78, 0.6], [80, 0.8], [81, 0.8], [142, 0.8], [147, 0.6], [169, 0.7], [178, 0.7], [261, 1.0]]"
	194,"0.9159","MTRSIFIHTLLALSALTSVHGANSPGCGKNPTLANGVHQINGREYTLKIPDDYDANNPYHLIFGLHWRGGNMDNVVSGDSIQPWYGLESRAQGSAIFIAPNGLNAGWANTNGEDVAFIDAIMEQVESDLCVDQSSRFATGFSWGGGMSYSLACSRAKEFRAVSVLSGGVISGCDGGNDPIAYLGIHGINDPVLPFDGGVELAERFVGNNGCQPASIEKPQSGSNGWKRTDFYGCSKPVSFIAYDGGHDGAPLGVQSSLAPDATWEFFMAA","[[68, 0.6], [137, 0.6], [138, 1.0], [160, 0.8], [174, 0.6], [186, 0.6], [247, 0.7]]"	472,"0.9068","MRTRLALLAAGLATALATMTAVVTLATPASAATLTQVSNFGTNPTNLQMHLYVPDRVAARPALLLALHYCTGSGPAVHTGFGLSSLADRYGFIVIYPSVTRSSKCWDVSSPQALRRDGGSDPVGLKSMLDYVRSRYPVDSTRIAVGGFSSGAMMTNVMLGLYPDVFSAGFSSSGVPFGCFATTNGAEWNSECSGGRITKTPQQWGDLVRNAYPGYTGARPRVQIWHGTTDTTLSYVNFGEQIKQWTNVLGVSQTPSYTDYPQTSATRTRYGGTGPTPPVEAISFQGYGHSIPFDAAQAIRFLGLDTTTNPTTPPPTTAPPTTPPPGGTAAPLRNVNAGRCLDVPSRSQTNGTQVALWDCNGGTNQQWTPTAGRQLQVYGTKCLDA…
	209,"0.9159","MTRSIFIHTLLALSALTSVHGANSPGCGKNPTLANGVHQINGREYTLKIPDDYDANNPYHLIFGLHWRGGNMDNVVSGDSIQPWYGLESRAQGSAIFIAPNGLNAGWANTNGEDVAFIDAIMEQVESDLCVDQSSRFATGFSWGGGMSYSLACSRAKEFRAVSVLSGGVISGCDGGNDPIAYLGIHGINDPVLPFDGGVELAERFVGNNGCQPASIEKPQSGSNGWKRTDFYGCSKPVSFIAYDGGHDGAPLGVQSSLAPDATWEFFMAA","[[68, 0.6], [137, 0.6], [138, 1.0], [160, 0.8], [174, 0.6], [186, 0.6], [247, 0.7]]"	486,"0.9067","MRSPIAFCLALLGAAQLGDAASAGCGKAPQSSGTKSMQVNGKNRQYILQLPNNYQNNKPHRLVFGYHWRDGNMNNVAQGGFYGLKGLSGDSTIFIAPNGLNAGWANNGGEDITFTDQMLKFAKDNLCIDEKQVFATGWSYGGSMSHSVACSRPNDFAAVAVISGAQLSGCNGGNSPVAYLGIHGSADNVLGINLGRQLRDKWIGTDGCQQKNVNDPGPGARNHVKTTYQCSRKPVTWIAHGGGHVPDPTGTNGVKFAPGETWSFFNAAVGGGRSTGRRS","[[12, 0.6], [16, 0.6], [78, 0.6], [79, 0.6], [158, 0.6], [162, 0.7], [171, 0.7], [215, 1.0], [216, 0.7]…
	421,"0.9159","MTRSIFIHTLLALSALTSVHGANSPGCGKNPTLANGVHQINGREYTLKIPDDYDANNPYHLIFGLHWRGGNMDNVVSGDSIQPWYGLESRAQGSAIFIAPNGLNAGWANTNGEDVAFIDAIMEQVESDLCVDQSSRFATGFSWGGGMSYSLACSRAKEFRAVSVLSGGVISGCDGGNDPIAYLGIHGINDPVLPFDGGVELAERFVGNNGCQPASIEKPQSGSNGWKRTDFYGCSKPVSFIAYDGGHDGAPLGVQSSLAPDATWEFFMAA","[[68, 0.6], [137, 0.6], [138, 1.0], [160, 0.8], [174, 0.6], [186, 0.6], [247, 0.7]]"	255,"0.9066","MVYLNPLIKAFFFSTVVLLGKCLPSDTSPSVATSRNAPRQVVNGNSPGCGKTPTMTSGTKSITVNGQNRQYIIRVPNGYDKNKPHKLIFAFHWVGGTMTDVASGGSDGALWAYYGQQRMANETAILVAPQGLSNGWANSGGQDIMFVDQMRQAIENDLCINQGQRFAVGFSYGGSMSFSIACSRAKDFRAVAVISGGQLSGCSGGTDPIAYLGIHGISDGTLSISGGRVMRDKFVTNNGCTKITPREPAAGSKTHIKTDYPGCKGGYPVTWIAFDGGHAPAPVDGGGDSGAKSYTPMEMWNFFSQWP","[[49, 0.6], [51, 0.6], [141, 0.6], [166, 0.6], [167, 1.0], [190, 0.6], [215…
	455,"0.9159","MTRSIFIHTLLALSALTSVHGANSPGCGKNPTLANGVHQINGREYTLKIPDDYDANNPYHLIFGLHWRGGNMDNVVSGDSIQPWYGLESRAQGSAIFIAPNGLNAGWANTNGEDVAFIDAIMEQVESDLCVDQSSRFATGFSWGGGMSYSLACSRAKEFRAVSVLSGGVISGCDGGNDPIAYLGIHGINDPVLPFDGGVELAERFVGNNGCQPASIEKPQSGSNGWKRTDFYGCSKPVSFIAYDGGHDGAPLGVQSSLAPDATWEFFMAA","[[68, 0.6], [137, 0.6], [138, 1.0], [160, 0.8], [174, 0.6], [186, 0.6], [247, 0.7]]"	395,"0.9061","MKSLLTLTLALFASAGIGDAASAGCGKQPPSSGVKTMQVNGKNREYTLQLPNNYQNNKPHRLVFGYHWLSGNMGNVVQGGYYGLRNLAGDSTIFIAPNGLNAGWANQGGEDITFTDQMLAFAKQNLCIDEKQVFATGFSYGGAMSHSVACSRPNDFAAVAVISGALLSGCNGGNTPVSYLHIHGSADNVLSIQQGRQLRDKWIGTNGCQQKQVNDPAPGAQNYVKTSYTCSRKPVTWIGHGGGHVGDPTANGQKFAPGETWSFFNAAAGTSAKLRC","[[15, 0.7], [134, 0.7], [135, 1.0], [140, 0.6], [157, 0.6], [158, 0.6], [159, 0.8], [171, 0.7], [246, 0.6]…
	46,"0.9155","MLSCGKLALIFLAASVQEAVASLSSGCGKAVGTSSGTKSMTVNGKTRQYILQLPANYNASSGYKLIFGYHWRDGTMNNVAPGYYGLRDLARETAIFVAPQGLNNGWANSGGEDLTFTDQMVDYITSNACVDKDQIFSTGWSYGGAMTFELACSRPNVFKAVAVIAGAQLSGCDGGTTPIPYLGIHGVVDSVLPINLGRGLRDKFLQLNGCTSKNAPEPAGGSGTHIKTTFDCRPGYPVWWIAHSGDHVPDPKDAGRSQSWAPGETWSFFTQPGLKGQSGGSSSSVVIAARPDTANVEVLDGRGQHAANWEPHAGTPMIGIPNAFKALYIAL","[[17, 0.6], [29, 0.8], [32, 0.8], [43, 0.7], [136, 0…	411,"0.9060","MNILAIAAIFVMSVVDTVIGLASPGCGKAATVKNGNQTIIVSGKGRAYVVRLPQDYSINKQYRLFFEFHWAHGSASQIINGGYATPYYGLPPLDKNNSGIYIIPEGLDEGGYQGWANKNGQDVDFTDAMITTLQNGLCIDQNLIFSLGHSYGAGMSYALACARPKIFRAVAVNSGANISGCSGGTSPIAMYIQHAIGDSTLPIAAGRAIRDQFVKKNGCTQTSETQPPKGGHTNVVYKGCSAGYPLTWVPFENNQNTGHVPAPVDTGATVSFTPGNNWDFFSQFN","[[9, 0.7], [107, 0.6], [151, 1.0], [167, 0.6], [168, 0.7], [169, 0.7], [173, 1.0], [195, 0.6], [2…
	160,"0.9155","MVRSILPTLALGLLTTAYAADSPGCGKEPTLTSGIHNIDDREYILEVPEGYDSSKPYKLIFGLHWRGGNMNNIVDGQSVEPWYGLATRAEGSAIFVAPNGRDAGWANNGGEDIAFIDAIIEQVEADLCVDQSARFSTGFSWGGGMSYALACARASAFRAVSVLSGGVISGCDGGTDPIAYLAIHGINDPVLPFDGGVELANQFAQNNGCQPAEVAQPPPGSGQSARTDYECSERPVSVIAYDGGHDAAPLGVGNPLAPDATWEFFNAE","[[2, 0.7], [22, 0.6], [25, 0.6], [51, 0.6], [66, 0.7], [94, 0.7], [135, 0.7], [136, 1.0], [142, 0.6], [152, 0.8], …	290,"0.9054","MIKSIFLQTVLVLSTLTSVHGANSSGCGKQPTLANGVHRINDREYILKIPDNYNANKPHHLIFGLHWRGGNMESVVNGEGVEPWYGLETRAQGSAILVAPNGRNAGWANNNGEDVALIDAIMKQVEDDLCIDQSSRFATGFSWGGGMSYALACARAKEFRAVSVLSGGLISGCDGGNDPIAYLGIHGISDPVLPFDGGVTLANKFVANNGCQPAYVGRPGLGSHSSVRTDFQGCSKPVSLIAYDGGHDAAPLGVGNPLAPDATWKFFMAA","[[20, 0.6], [137, 0.7], [138, 1.0], [159, 0.6], [160, 0.7], [186, 0.6], [216, 0.7]]"
	319,"0.9155","MKFTTSLALLLSTLSSEVLAATAGCGKPPSTIKAGLNTVTVNGKTREWTLALPSNYDNSKPYRLIFALHWLGGSMNDVVTGNVIKPYYGLPELANNTAIFVAPNGLGNRGSQGWPNTGGEDIAFMREIVKATDENLCIDEKLRFSTGFSYGGGMSYSIACTLSKEFRAVAVQSGALLSGCAGGTEPVAYYAQHGVSDQVLPIASGRQLRDNFVKVNGCTAQQAPEPAKGSKQRIVTKYTGCKDDKPVWWTAFDGDHTPVNSEGGSSRENTWTYKAVWEFFSQFN","[[70, 0.7], [78, 0.6], [116, 0.9], [145, 0.9], [151, 0.6], [167, 0.8], [168, 0.7], [172, 0.9], [17…	248,"0.9052","MQSIFSIAVVLLAAIVQNISAQSAGCGKSPISSGTKSMTINGRTRQYILQVPANYNSNTPYKLIFGYHWRDGTMNNVAPGYYGLRDLARETAIFVAPQGLGNGWANSGGEDVTFTEQMVDSIKNALCVDEKQIFATGWSYGGAMSFSLACSRPDLFRAVAVISGAQLSGCAGGNTAVPYLGIHGVADNVLNINMGRQLRDRFLRLNGCASKNAPEPGSGSGSHIKTTYDCRAGYPVWWIAHGGGHVPDPRDGNGQYWAPGETWSFFTQALGSGSTPSTTTTTADTLPPGDDV","[[134, 0.6], [287, 1.0]]"
	225,"0.9154","MQSLATLFLLLLAASVQNVLARTPGCGKTPPSSGTKNIGDRQYILQIPANYNANREYRLVFGFHWLGGNMGNVAPNYYGLRALAEESTIFVAPNGLNAGWANSGDSDITFVDQILAQVQDALCVDETQRFATGFSYGGAMSNALACARPNIWRAVSVIAGARLSGCSGGTTPVAYLGIHGVIDSVLPISNGHELRDRFLRLNGCAAQNAPEPPGGSNAHIKTEYSCREGFPVWWIAHGGDHVPEHRGCRRRKLAAPSAHGAAYHAACGSAYHASRAAA","[[38, 0.7], [60, 0.6], [66, 0.7], [109, 0.6], [123, 0.6], [130, 0.7], [131, 0.8], [136, 0.7], [153, 0.7]…	286,"0.9051","MIKSIILQAIMVLSTLTSVHGANSSGCGKQPTLVNGVHKINDREYILKVPDNYNANKPHHLIFGLHWRGGNMNSVVNGESVEPWYGLETRAQGSAILVAPNGRNAGWANTNGEDVALIDAIIKQVEDDLCIDQSSRFATGFSWGGGMSYALACARAKEFRAVSVLSGGVISGCEGGHDPIAYLGIHGISDPVLPFDWGVTLANKFAANNGCQQAYVGKPGLGSHSSVQTDFKGCSRPVSFIAYDGGHDAAPLGVGNPLAPDATWKFFMAA","[[20, 0.8], [68, 0.7], [116, 0.6], [137, 0.9], [138, 1.0], [144, 0.6], [155, 0.6], [159, 0.7], [160, 0.9], [186,…
	413,"0.9154","MQSLATLFLLLLAASVQNVLARTPGCGKTPPSSGTKNIGDRQYILQIPANYNANREYRLVFGFHWLGGNMGNVAPNYYGLRALAEESTIFVAPNGLNAGWANSGDSDITFVDQILAQVQDALCVDETQRFATGFSYGGAMSNALACARPNIWRAVSVIAGARLSGCSGGTTPVAYLGIHGVIDSVLPISNGHELRDRFLRLNGCAAQNAPEPPGGSNAHIKTEYSCREGFPVWWIAHGGDHVPEHRGCRRRKLAAPSAHGAAYHAACGSAYHASRAAA","[[38, 0.7], [60, 0.6], [66, 0.7], [109, 0.6], [123, 0.6], [130, 0.7], [131, 0.8], [136, 0.7], [153, 0.7]…	390,"0.9049","MKSLLTLTLALFASAGLGDAASTGCGKQPPSSGVKTMQVNGKNREYTLQLPNNYQNNKPHRLVFGFHWLSGNMGNVVQGGYYGLRNLAGDSTIFIAPNGLNAGWANQGGEDITFTDQMLAFAKQNLCIDEKQVFATGFSYGGAMSHSVACSRPNDFAAVAVISGALLSGCNGGNTPASYLHIHGSADNVLSIQQGRQLRDKWIGTNGCQQKTVNDPSPGAQNYVKTSYTFSRKPVTWIGHGGGHAADPTANGQKFAPGETWSFFNAAAGTSAKLRC","[[16, 0.7], [63, 1.0], [134, 0.7], [135, 0.9], [140, 0.7], [157, 0.6], [158, 0.6], [159, 0.8], [171, 0.7],…
	192,"0.9153","MHWQSLALLLSTTITTTLAAKASPGCGKAPTVVTPDAGTKPLSVTVGGRARSYYVKLPANYDNTHPYRLIFTLHALGGTAQQVTVGTGGYLPYYGLPSLINDTVGAIYVAPDGISNGWQNTGNSDVNFISTLVKTLNDDLCIDENLRFSTGFSYGSAMSYAIACSLAKDFRAVAALSGNPSISGCTGGNDPIAYYGQHGVSDQVLPIAGGRQMRDRFVKNNKCTAVTAQEPAAGSGKHIKTVYQGCDPKYPVVWVAFDGPHTPQPTDAGTTTTFSHFETWEFFKQFT","[[47, 0.8], [75, 0.7], [86, 0.6], [103, 0.7], [104, 0.7], [111, 0.7], [112, 0.8], [142, 0.7], […	105,"0.9048","MLGYKLGFTAAMAMLAAPLEGVAAAKASPGCGKNPTLSGSPSTARTLTANGKSRTFYVNTPQNYDKDHPYRLILTLHALGGTASQVVAGTGGYYAWYGIPPFVNDTVNAIYVAPDGLNNGWANQGGEDVTFLSQLITSVEADLCVDQNLRFSTGFSYGGAMSYALACSMGQDIRAVAVLSGNPQISGCADGSKPVAYYGQHGVSDQVLPISGGREMRDRFIKNNGCTAQTAEEPSAGSGKYMKTTFSNCSADHPVVWVAFDGPHTPTPLENAAGKSFTPSETWVFFSQFK","[[5, 0.8], [89, 0.8], [157, 1.0], [158, 0.6], [174, 0.7]]"
	33,"0.9152","MQVQIRFIGAVVLLGLSLLGTALADKSAGCGKDPTMTNKQYTMTVNGKQREYIMKLPDHYDKNRPYRLIFTWHPRGGSATKIVQGEDIHHGGALPYYGLPPLANNSAIFVVPNGLNNGWANSGGEDLTFFDQMVKAVEADLCVDTTLRFSTGFSYGAAMSYAVACARPQVVRAVAILSGAQLSGCSGGTDPVPYYGQHGTSDSVLQTSMGRSLRDHFVKNNGCTPVSPEPTPNNGKSVKTVYQGCKQGYPVTWVIHKGDHNPSETDPGSSTPFAPGNTWEFFSQFTSV","[[8, 1.0], [90, 0.8], [149, 0.7], [150, 0.9], [177, 0.6], [229, 0.7], [256, 0.9], [274, 0.8]]"	177,"0.9046","MPQSYNSNKPYSLIFGLHWRDGTMNDVVSGNYYGLKPLSNNNVIFVAPQGLSNGWANTNGNDITFIDNILSNLNSKLCIDQTQIYSTGWSYGGAMSYALACARPDVFRAVAVMSGANLSGCSPGTKPVAYYGQHGVSDNVLPFSLGGQIRDTFVKDNGCTSQTPQAPAAGSGKHIKTVYNGCSSGHPVWWVAFDGPHEPLATDAGAGSSWTPGQIWSFFSQFM","[[13, 0.7], [85, 0.9], [91, 0.8], [107, 0.6], [108, 0.7], [109, 0.7], [110, 1.0], [113, 0.6], [114, 0.6], [122, 0.6], [144, 0.6], [150, 0.6], [152, 0.7], [193,…
	241,"0.9152","MAKLTALLSALLLAPSTLAQTAGCGKSPPASGTKTINNRQYVLQVPANYNPNTEYKLIFGFHWLGGNMNNVAPNYYGLRALAGESAIFVAPNGQNNGWGNSGGSDITLVDQILAQVQDQLCVDTTQIFATGFSYGGAMSYALACARPNVFRAVSVIAGAELSGCSGGNTPVAYLGIHGVTDNVLPIASGRQLRDRYIRVNGCQSANAPEPPGGSNQHIKTTYTCSNQPVWWIAHGGGHVGDANDSQGNWMARETWAFFTGLTGGNPSNPGNPGNPSNPGNPGNPGNPSNPNPTCAARWGQCGGQGWSGATCCEAGSTCQSQNQWYSQCM","[[58, 0.9], [87, 1.0], [128, 0.9], [129, 1.0], [130, …	342,"0.9046","MKLATSIVLLASTLFSEVIAATAGCGKTPSKVKAGTNTLTVNGKSRQWILTLPANYNNTYPYRLIYGVHWRDGTFTDVANGGQIRPYYGVPELANNTAIFISPNGLNKGWANTGGEDITLFREINKAVDAELCINEKLRFSIGWSYGGAMSYSIACTLGQDFRGVAAFSGGPVSGCAGGTDPVAYFGQHGISDSVLSITLGRQLRDTFVRNNGCTAQSPQEPSRGSGKHILTKYAGCKADKPVWWTAFDGDHTPIPSGSGTNKDTTFTGPGVWDFIKQFE","[[112, 0.6], [146, 0.8], [147, 0.7], [248, 0.6], [267, 1.0], [268, 0.6]]"
	409,"0.9152","MRISFTPPSITTTRVKFCIFIAMLPPSSIILGLAAMAGLVDAQTAGCGKQGLQSGVYNVQVNGRNRQYTLKVPNGYNNQRAHNLVFGYHWLGGSMQNVADGGYYGLDPVSQGSTIFVAPNGLNAGWANNGGEDITFTDAILANVNNNLCVDEKKIFATGFSYGGAMSFSVACARPSKSLYAFIALIQRLRSRT","[[156, 0.6], [157, 0.9], [162, 1.0]]"	274,"0.9045","MQFLVSAALLFLSSLAPALADQSAGCGKSPTITSKTYSMSVNGKNREYIMKLPDNYDKSHPYRLVFLWHQLGGSATKIVQGEDINRGGALPYYGLNAVANNSAIFVVPNGLNNGWGNSGGEDVTFFDQLVKTIEADLCVDTTLRFSTGFSYGGAMSYSLACSRPKMLRAVAVLSGGVLSGCSGGSDPVAYYGQHGTSDSVLNVSGGRQMRDKFVKNNGCTPLASEPQPNGSKSVKTVYQGCKPGYPVTWVIHNGDHNPSQTDNNSGKPFAPGNSWEFFTQFT","[[11, 0.6], [86, 0.7], [145, 0.8], [146, 1.0], [151, 0.7], [169, 0.6], [242, 0.6], [252, 0.8], [270,…
	535,"0.9152","MLRPASLFALGALLFLSLLDSVSAATAGCGKTPRLNSGVQTITVNNKQRRYTLRVPQNYDNKREYRFIFGLHWLNGDMNAVASGAAPYYGLAALAGESTIFVAPDGLNRGWGNQNGEDIAFLDAVRKQIDDEFCVNEKLRFSLGFSYGGAMSFSLACSKAADFRGIAVLSGATLSGCAGGNTPIAFYGQHGVKDSVLPIASGKQIRDRFVQLNGCQSKNAADPSPNSRQRVKTVYDGCKYPTQWTSFDGDHVALPGDAGNDVGAQSFTPKEVWAFFSQFT","[[25, 0.6], [83, 0.6], [142, 0.9], [147, 0.6], [178, 0.7], [254, 1.0]]"	417,"0.9044","MLPTILYSAILALSALTPSALAETRSSGCGKHPSLANGVIHLNGREYILKLPDRYDNNHAYHLVFGLHWRGGNMQNVANGESIQPWYGLETRAQGSTIFIAPNGKNAGWANNGGEDVAFIDAIIKQVEADLCVDQSSRFATGFSWGGGMSYSLACSRAKQFKAVSVLSGGVISGCDGGHDPIAYLGIHGINDGVLPFNGGVGLAQKFVQNNGCQQANIGAPPSGSKSSVRTDFKGCSKPVSFIAYDGGHDSAPLGVGSSLAPDATWKFFMAA","[[80, 0.6], [139, 0.8], [140, 1.0], [162, 0.8], [217, 0.6], [218, 0.6]]"
	201,"0.9150","MKGRSNSLVAAGLLILGGLDGIFAAKPSPACGSASKLVTSGSVNTPLTMTVNGKSRNYFVKLPDNYDSSHPYRLIYTLHALGGTASQVIAGTNGYLPWYGIPPLANDNISAIYVAPNGLDNGWANNGGEDITFISQINDVLDHDLCIDRDLRFSTGFSYGGAMSYAIACALAKDFRAVAALSGNPQISGCAGGNDPIAYYGQHGVSDNVLPITAAHQMRDRFVKNNGCTGPQNAPEPAAGSGTHIKTKYTGCQADYPVVWVAFDGPHTPTPMDKGASQTFSNTETWEFFSQFT","[[154, 0.6], [159, 0.7], [176, 0.8], [228, 1.0], [268, 0.6]]"	205,"0.9043","MRSPLAFCLALLGAAQLGEAASAGCGKAPQSSGTKSMQVNGKQRQYILQLPNNYQNNKPHRLVFGYHWRDGNMNNVAQGGFYGLQGLAGDSTIFIAPNGLNAGWANNGGEDITFTDQMLKFAKDNLCIDEKQVFATGWSYGGSMSHSVACSRPNDFAAVAVISGAQLSGCNGGNTPVAYLGIHGSADNVLGINLGRQLRDKWIGTNGCQQKNVNDPGAGAQQHVKTTYTCSRKPLTWIAHGGGHVPDPTGTNGAKFAPGETWQFFNAAVGGSRSTGRRC","[[171, 0.6], [216, 0.6], [247, 1.0], [267, 0.6]]"
	164,"0.9149","MLSFGKLALLLLAVSLQEAAASLSSGCGKVSGTSSGTKSMTVNGKMRQYILQLPANYNATTGYKLIFGYHWRDGTMNNVAPGYYGLRDLARETAIFVAPQGLNNGWANNGGEDLTFTDQMLDYITSNACVDKDQIFSTGWSYGGAMTFELACSRPSMAAKHVFKAVAVIAGAQLSGCDGGTTPIPYLGIHGVVDSVLPISLGRGLRDRFLQLNGCASKNAPEPAGGSGTHIKSTPQGRRPEPVVGTWGNLELLHPAGFERAERQQQQQRINDIQDNYHNLFHHSDNNSRWW","[[12, 0.7], [32, 0.8], [59, 0.7], [60, 0.7], [80, 0.7], [142, 1.0], [143, 0.7], [152, 0.6],…	314,"0.9043","MLHVSSLLGAVLLGATSVLGAPGFYDECEFKLPPQVLVKRANSAGCGKAPTITSGSKSITVNGKSRQYTIRVPSGYDESKPYKLIFAFHWDGALWAYYGMQKKSAETAILVAPQGFSNGWANNGGEDIAFVDAMRNAIENDLCVDTTQRFATGFSYGGSMSFSIACSRAKDFRAVAVISGGQLSGCSGGNDPIAYLGIHGVSDGTLSISSGRTLRDRFVKNNGCTNQSPKEPTAGSKTHIKTTYSGCKAGYPVTWLAFDGGHAPAPVDDGNDSGARSYTPDEIWNFFNQFS","[[8, 1.0], [21, 0.6], [150, 0.7], [151, 0.7], [173, 0.6], [175, 0.6], [187, 0.6], [272, 0.8…
	401,"0.9149","MLYITSLAGALLMGAASVLSAPGYYQDYNQYDRMQRLYNKADISKLPTASFGTTHDLVKRANSAGCGKTPTLTSGVKNINVNGKNRQYTIRVPSGYDKSKPYKLIFAFHWVGGTMRDVSSGGSDGALWAYYGMQKKSNEGAILVAPQGLNNGWPNSGGEDIAFVDAMRNSIEADLCVDTTKRFATGFSYGGSMSFSIACSRAKDFRAVAVISGGQLSGCNGGNDPIAYLGIHGISDGTLNVAGGRALRDRFVKNNGCTSQSPREPAAGSKTHVTTKYSGCKSGYPVTWLAFDGGHAPAPVDGGSDSGARSYVPDEIWGFFNQF","[[13, 0.8], [21, 0.7], [62, 0.7], [66, 0.6], [72, 0.6], [11…	465,"0.9043","MVWKSIVLSVFLALAFPTTEAVTYSSGCGNAASITSGTYTTTVNGTEREYIVRVPEGYNSSEPYPFIIAYHWYGGSAYNVTQDSSKYGNGSYYGLLSYANESAIFVAPEGLEVGWWNTNDDDMKFTDAIVQTIDDELCVDQDQRFVVGFSFGGSMANAIAKSGRGTTFKAAAVLSGTDYVAAIGEPAPIGFFVGHGVSDPGNLISKGRSMRDVFLEVNGCTNQTAPEPAVGSGSHVKTSYANCTKPVTFIAFDGVHEYSPVDKGSSSSWVPSELWSFFFPSKSS","[[31, 0.6], [34, 0.7], [82, 0.8], [104, 0.8], [109, 0.6], [146, 0.8], [150, 0.7], [162, 0.6], [188…
	324,"0.9148","MFHLTSLTTLTILYLYLSTFVHAGTTGCEKTPTLTNGPQTMTINGKQRHWILRIPSNYNATHPYRFIFGLHWLSGTMNSVDSGAAPYYGLQSLAQNSTIFVAPDGLNNGWANQNGEDITFLNAIRKQVEDDLCVNEKLRFSLGFSYGAAMSYSLACSAGKEFRAIAVLSGALLSGCAGGNDPVAFYGQHGVKDSVLPIESGRQIRDKFVKLNGCRPKTALEPVKGSRRRVTTVYEGCEYPTQFTAFDGDHVALPDDAGNDVGLNSFTPVEVWRFFSQFS","[[24, 0.7], [141, 1.0], [142, 0.6], [177, 0.8], [246, 1.0]]"	322,"0.9037","MKFSLAVTAVVSALSSGVLAGTAGCGKAPSTIRAGQNQVTVNGKQRTYTVTLPQNYDNTKEYKLIFGIHWLGGNMNDVVQGTSIQPYYGLPALANNTAIFVAPEGLRPNGQSGWANSGGEDIAFMREIIKATDANFCINEKLRFSTGFSYGGGMSYSIACTLGDQFRAVAVLSGAQLSGCQGGSTPVAYYGQHGTFDSVLNIQMGRQLRDNFVRVNGCQNTNAPEPARNSRGRIQTKYTGCQADKPVWWTAFDGDHTPIQSNQGGGTDKFNTFTGPSVWEFFSQFQ","[[65, 0.6], [70, 0.6], [71, 0.7], [145, 0.7], [168, 0.6], [172, 0.8], [173, 0.6], [252, 0.8], [2…
	328,"0.9146","MKFAIASALVAVASVIELANAQGAAAWAQCGGQGFTGPTTCVQGYTCKVSNQWYSQCVPALRRPSPPPSHQPPARLLPAPPSPPSTGGSKSAGCGKPAGIASGTYSINVNGKNRQYILRVPQNYNPTTGYKFIFALHWLSGTMNDAASIEGGFYGLQALAKESAIFVAPDGLNRGWGNAGGEDVKLMDAIMDKIESNLCVDTTQRYATGFSFGAGMSYALACGRADKFRGVALYAGAQLSGCDGSSKPIAFWSTHGIYDSVLPIASGRALRDHFLQVNGCQAKNAPEPGYNEVHTKTVYTCKAGYPVWYYGHNGGHVADPKDPGQSFSWAPAEVWSFISQFS","[[10, 0.7], [32, 0.6], [33, 0.6], [35, 1…	14,"0.9036","MVFKPNIIRAIMLELAITAVSGGLANATPSSGCGTSSGLNSGTFTITSNGQERQYILALPENYDTDTPYKLMFGLHWLSGTMQDVASGSYYGVQPLSDNTAIFVAPQGLDNGWANTGDRDITLIDDILATLEDALCIEKTQVYSMGWSYGGSMSYALACSRPDVFRGVAVMSGANLSGCSPGTQPVAYYGQHGGSDDVLGIAMGRQIRDTFVTNNGCTSQNPPEPNAGSGTHIKTEYSGCSDGHPVWWIPFDGPHEPLATDAGSNSPWTPGEIWKFFSQFN","[[115, 1.0]]"
	491,"0.9146","MLRPASLFALGALLFLSLLDSVSAATAGCGKTPRLNSGVHTITVNNKQRRYTLRVPQNYDNKRQYRFIFGLHWLNGDMNAVASGAAPYYGLAALAGESTIFVAPDGLNRGWGNQNGEDIAFLDAVRKQIDDEFCVNEKLRFSLGFSYGGAMSFSLACSKAADFRGIAVLSGATLSGCAGGNTPIAFYGQHGVKDSVLPISSGKQIRDRFVQLNGCQSKNAPDPSPNSRQRVKTVYDGCRYPTQWTSFDGDHVALPGDAGNDVGAQSFTPKEVWAFFSQFT","[[25, 0.6], [83, 0.6], [142, 0.8], [147, 0.6], [178, 0.7], [254, 1.0]]"	145,"0.9035","MRNITLLTLVASVFTGKALADCWATALGYPCCKFTKEVVYSDADGDWGVENNNWCGIEADCWAEKLGYPCCVSTTDAVYVDNDGKWGVENNNWCGIIIGSQPQPPTTTRTTTRTTTTTQKPTPTGVDCSGKTLKSNTTLNIGGRKVIVKFPSGFRGDKATPLLINYHPIMGSASQWEGGSQTAKAALNDGAIVAFMDGAQGPMGQAWNVGPCCTDADDVTFTRNFIKEITSKACVDPKRIYAAGFSMGGGMSNYAGCFLADVIAAAAPSAFDLAKEVVDAGRCKPARPFPILNFRGTQDNIVMYNGGLSQVVPGKPITFMGAKNNMKEWAKMNGCTGSPKQNTPGNNCEMYENCNGGVKVGLCTINGGGHSEGDGKMGWNFLKQF…
	497,"0.9146","MLRPASLFALGALLFLSLLDSVSAATAGCGKTPRLNSGVHTITVNNKQRRYTLRVPQNYDNKRQYRFIFGLHWLNGDMNAVASGAAPYYGLAALAGESTIFVAPDGLNRGWGNQNGEDIAFLDAVRKQIDDEFCVNEKLRFSLGFSYGGAMSFSLACSKAADFRGIAVLSGATLSGCAGGNTPIAFYGQHGVKDSVLPISSGKQIRDRFVQLNGCQSKNAPDPSPNSRQRVKTVYDGCRYPTQWTSFDGDHVALPGDAGNDVGAQSFTPKEVWAFFSQFT","[[25, 0.6], [83, 0.6], [142, 0.8], [147, 0.6], [178, 0.7], [254, 1.0]]"	54,"0.9032","MRSPLAFCLALLGAAQLGEAASAGCGKAPQSSGTKSMQVNGKNRQYILQLPNNYQNNKPHRLVFGYHWRDGNMNNVAQGGFYGLQGLAGDSTIFIAPNGLNAGWANQGGEDITFTDQMLKFAKDNLCIDEKQVFATGWSYGGAMSHSVACSRPNDFAAVAVISGAQLSGCSGGNSPVAYLGIHGAADNVLGINLGRQLRDKWIGTNGCQQKNVNDPGAGAQNHVKTTYQCSRKPVTWIGHGGGHVPDPTDTNGAKFAPGETWQFFNAAVGGSRSTGRRS","[[21, 0.6], [69, 0.6], [78, 0.8], [79, 0.9], [134, 0.9], [140, 0.8], [150, 0.7], [158, 0.7], [159, 0.7],…
	42,"0.9145","MQVQIRFIGAVVLLGLSLLGAALADKSAGCGKDPTMTNKQYTMTVNGKQREYIMKLPDHYDKNRPYRLIFTWHPRGGSATKIVQGEDIHHGGALPYYGLPPLANNSAIFVVPNGLNNGWANSGGEDLTFFDQMVKAVEADLCVDTTLRFSTGFSYGAAMSYAIACARPQVVRAVAILSGAQLSGCSGGTDPVPYYGQHGTSDSVLQTSMGRSLRDHFVKNNGCTPVSPEPMPNNGKSVKTVYQGCKQGYPVTWVIHKGDHNPSETDPGSSTPFAPGNTWEFFSQFTSV","[[8, 1.0], [90, 0.7], [149, 0.7], [150, 0.9], [172, 0.6], [177, 0.6], [256, 0.8], [274, 0.7]]"	347,"0.9030","MIKSIILQAIMVLSTLTSVHGANSSGCGKQPTLVNGVHKINDREYILKVPDNYNANKPHHLIFGLHWRGGNMNSVVNGESVEPWYGLETRAQGSAILVAPNGRNAGWANTNGEDVALIDAIIKQVEDDLCIDQSSRFATGFSWGGGMSYALACARAKEFRAVSVLSGGVISGCEGGHDPIAYLGIHGISDPVLPFDGGVTLANKFAANNGCQQAYVGKPGLGSHSSVQTDFKGCSRPVSFIAYDGGHDAAPLGVGNPLAPDATWKFFMAA","[[20, 0.8], [68, 0.7], [116, 0.6], [137, 0.9], [138, 1.0], [144, 0.6], [155, 0.6], [159, 0.6], [160, 0.9], [186,…
	32,"0.9143","MLPPSSIILGLAAMAGLVDAQTAGCGKQGLQSGVYNVQVNGRNRQYTLKVPNGYNNQRAHNLVFGYHWLGGSMQNVADGGYYGLDPVSQGSTIFVAPNGLNAGWANNGGEDITFTDAILANVNNNLCVDEKKIFATGFSYGGAMSFSVACARPNVFRAVAPIAGAELSGCNGGXXXXPVAYLGIHGVADSVLPVDRGRALRDRFLNVNGCASKNAPEPNRGSGTHIKTEYSCSKRPVWWIAHGGDHVGDPRDSNGSLWAPGEIWNFFSNVA","[[63, 0.6], [69, 0.6], [128, 0.6], [134, 0.8], [135, 0.9], [140, 1.0], [141, 0.6], [157, 0.9], [162, 0.6], [196,…	348,"0.9030","MIKSIILQAIMVLSTLTSVHGANSSGCGKQPTLVNGVHKINDREYILKVPDNYNANKPHHLIFGLHWRGGNMNSVVNGESVEPWYGLETRAQGSAILVAPNGRNAGWANTNGEDVALIDAIIKQVEDDLCIDQSSRFATGFSWGGGMSYALACARAKEFRAVSVLSGGVISGCEGGHDPIAYLGIHGISDPVLPFDGGVTLANKFAANNGCQQAYVGKPGLGSHSSVQTDFKGCSRPVSFIAYDGGHDAAPLGVGNPLAPDATWKFFMAA","[[20, 0.8], [68, 0.7], [116, 0.6], [137, 0.9], [138, 1.0], [144, 0.6], [155, 0.6], [159, 0.6], [160, 0.9], [186,…
	67,"0.9143","MVSSKTLVILLFSFGSQVALGQQAVWAQCGGQGWTGGTTCVSGACCSIQNQWYSQCLPGNCNPSSGGSPVPTTPSPSSGETKSPGCGKNPLASGTRSVNVNGKNRQYIIRVPNGYDRNKAYKLIFGFHWRGGSMNDVASGGTDREAWAYYGMQRVGQESAILVAPNGLNGGWGNAGGEDIAFVDAMIADIETGLCIDQRQRYAIGFSWGGAMSYSIACSRAKVFRGVAVISGGVLSGCSGGSDPIAYIGIHGVTDNVLGISGGRAMRDKFVANNGCTMISPQEPAVGSKGHVKTEYTDCNSGYPVTWIAFDGGHYPGAVDGQGESGAKSYVPGEIFSFFSMLT","[[34, 0.6], [190, 0.7], [191, 0.6], [203…	438,"0.9030","MIKSIILQAIMVLSTLTSVHGANSSGCGKQPTLVNGVHKINDREYILKVPDNYNANKPHHLIFGLHWRGGNMNSVVNGESVEPWYGLETRAQGSAILVAPNGRNAGWANTNGEDVALIDAIIKQVEDDLCIDQSSRFATGFSWGGGMSYALACARAKEFRAVSVLSGGVISGCEGGHDPIAYLGIHGISDPVLPFDGGVTLANKFAANNGCQQAYVGKPGLGSHSSVQTDFKGCSRPVSFIAYDGGHDAAPLGVGNPLAPDATWKFFMAA","[[20, 0.8], [68, 0.7], [116, 0.6], [137, 0.9], [138, 1.0], [144, 0.6], [155, 0.6], [159, 0.6], [160, 0.9], [186,…
	261,"0.9143","MAKLAALLSALLLAPSTLAATPGCGKSPPSSGTKTINNRQYVLQVPANYDPNKEYKLIFGFHWLGGSMNNVAPGYYGLRALAGESAVFVAPQGLNNGWANGGGSDVTLVDQIISQIENQLCIDQSQRFATGFSYGGAMSYAVACARPNVFRAVSVIAGAQLSGCSGGNTPVAYLGIHGVADDVLPIARGRELRDRYLRVNGCQSANAPEPPAGSNRHIKTTYTCSNQPVWWIGHSGGHVGDANDSQGNWMARETWAFFTQLGGGGPGNPGNPGNPGNPGNPNPTCAAKWGQCGGQGWTGPTCCQSGSTCQAQNQWYSQCI","[[58, 0.6], [128, 0.6], [129, 0.6], [134, 0.6], [140, 0.6], [2…	384,"0.9026","MVYAATVWFILLASLHYALGSATPGCGKTPPSSGTRTIGSRQYILQVPDNYNASRPYKLIFGFHWLGGNMNNVAPNYFGLRELAQEGAIFVAPNGLDNGWANTGDRDTTLVNQILAEIKDGLCVEDTQIFATGFSYGAGMSYSLACSNPGDFRAVSVIAGAELSGCTGGETRIAYLGIHGVVDSVLPISTGRGLRDRYLRVNDCQAKDAPEPPKGSDSNYTKTEYTCTAGYPVWWMAHGGDHVPGPSSGQNWMAEHTWDFWTRAIYVGISDPTPTATSSTSMSTGTTSTTTSQQPQPTVSCAAHWGQCGGQGWPGYSCCQSPFVCTVLNTWHHQCL","[[60, 0.6], [102, 1.0], [148, 0.6], [243, 0.7]…
	81,"0.9142","MRSPLAFCLALLGAAQLGDAASAGCGKAPQSSGTKSMQVNGKNRQYILQLPNNYQNNKPHRLVFGYHWRDGNMNNVAQGGFYGLQGLSGDSTIFIAPNGLNAGWANQGGEDITFTDQMLKFAKDNLCIDEKQVFATGWSYGGSMSHSVACSRPNDFAAVAVISGAQLSGCNGGNSPVAYLGIHGAADNVLGINLGRQLRDKWIGTNGCQQKNVNDPGAGAQNHVKTTYQCSRKPVTWIAHGGGHVPDPSGTNGAKFAPGETWQFFNAAVGGSRSTAGRRC","[[16, 0.9], [17, 0.6], [21, 0.6], [69, 0.6], [78, 0.8], [79, 0.9], [128, 0.6], [134, 0.9], [150, 0.6], …	403,"0.9025","MLYTTSFWLTLFAALHYALGASTPGCGKNPPASGTKTIGSNRQYVLQVPANYNTSRPYKLIFGFHWLGGNMNNVAPGYYGLRDLAQEGAIFVAPNGLDNGWANTGDRDTTLVNQILAEIKNNMCVDDTQIFATGFSYGGGMSYSLACSNAKDFRAVSVIAGAQLSGCTGGETRIAYLGIHGVVDSVLNISNGRTLRDRYLRVNGCQSKNAPEPGRGADSNFMKTEYSCTAGYPVWWMAHGGDHVGSPSSGQNWMATHTWDFWTKAIYAGVENPTPTGTSTTTTTTTTTTSTTTSQQPQPTGNCSARYGQCGGQGWNGASCCQSGYTCTVVNSFYHQCL","[[103, 1.0]]"
	99,"0.9140","MVQFMLLPAALALSLVTSVHAANSPGCGKQPTLASGVQYINDREYILKIPDNYDPAKPHHLVFGLHWRGGNMNSVVDGQSVEPWYGLETRAQGSAILVAPNGRDAGWANPNGEDVALIDAIIEQVEGDLCVDQSSRFSTGFSWGGGMSYALACARANEFRAVSVLSGGVISGCDGGEDPIAYLGIHGINDPVLPFDGGVTLAQQFAANNGCSPTDIGRPDAGSAGSVRTDFTGCSRPVSFVAYDGGHDAAPLGVGNPLAPDATWEFFMAA","[[68, 0.7], [125, 0.7], [126, 0.7], [138, 1.0], [144, 0.6], [159, 0.6], [160, 0.8], [216, 0.8], [239, 0.6]]"	287,"0.9021","MIKSIILQAIMVLSTLTSVHGANSSGCGKQPTLANGVHKINDREYILKVPDNYNANKPHHLIFGLHWRGGNMNSVVNGESVEPWYGLETRAQGSAILVAPNGRNAGWANTNGEDVALIDAIIKQVEDDLCIDQSSRFATGFSWGGGMSYALACARAKEFRAVSVLSGGVISGCEGGHDPIAYLGIHGISDPVLPFDGGVTLANKFAANNGCQPAYVGKPGLGSHSSVQTDFKGCSRPVSFIAYDGGHDAAPLGVGNPLAPDATWKFFMAA","[[20, 0.8], [68, 0.7], [116, 0.6], [137, 0.9], [138, 1.0], [144, 0.6], [155, 0.6], [159, 0.6], [160, 1.0], [186,…
	380,"0.9139","MGMYTVSSFFLLAALLQGAVAGTAGCGKAPLASGTRNITGGRQYILQVPANYDPNHAYKLIFALHWGNGNMTDVVQSGYYGLRALADETAIFVAPNGINNGWANTNNRDDILVDNILAEVKGNLCVDETQVFATGWSYGGSMSYNLACSKPTIFRAVSVISGAQLSGCTGGETKIPYLGIHGVIDSVLNISLGRTLRDRFLRVNQCAAQTAIEPAPSNDSVYIKNVYSCSPGFPVWWLAHGGDHIGAPQTGPNWMASETWSFWTQAINVGSTSAPIPPPIAPIAPIAPIAPPPNW","[[17, 1.0], [18, 0.8], [132, 0.7], [155, 0.6], [160, 0.9], [191, 0.6], [230, 1.0], [249…	192,"0.9020","MHWQSLALLLSTTITTTLAAKASPGCGKAPTVVTPDAGTKPLSVTVGGRARSYYVKLPANYDNTHPYRLIFTLHALGGTAQQVTVGTGGYLPYYGLPSLINDTVGAIYVAPDGISNGWQNTGNSDVNFISTLVKTLNDDLCIDENLRFSTGFSYGSAMSYAIACSLAKDFRAVAALSGNPSISGCTGGNDPIAYYGQHGVSDQVLPIAGGRQMRDRFVKNNKCTAVTAQEPAAGSGKHIKTVYQGCDPKYPVVWVAFDGPHTPQPTDAGTTTTFSHFETWEFFKQFT","[[47, 0.8], [75, 0.7], [86, 0.6], [103, 0.7], [104, 0.7], [111, 0.7], [112, 0.8], [142, 0.7], […
	181,"0.9137","MRSPIAFCLALLGAAQLGDAASAGCGKAPQSSGTKSMQVNGKNRQYILQLPNNYQNNKPHRLVFGYHWRDGNMNNVAQGGFYGLKGLAGDSTIFIAPNGLNAGWANNGGEDITFTDQMLKFAKDNLCIDEKQVFATGWSYGGSMSHSVACSRPNDFAAVAVISGAQLSGCNGGNSPVAYLGIHGAADNVLGINLGRQLRDKWIGTDGCQQKNVNDPGPGAQNHVKTTYQCSRKPVTWIAHGGGHVPDPTGTNGVKFAPGETWSFFNAAVGGGRSTGRRC","[[16, 0.6], [78, 0.6], [79, 0.6], [158, 0.6], [162, 0.7], [171, 0.7], [190, 0.6], [215, 1.0], [216, 0.7…	103,"0.9016","MIKSIILQAIMVLSTLTSVHGANSSGCGKQPTLVNGVHKINDREYILKVPDNYNANKPHHLIFGLHWRGGNMNSVVNGESVEPWYGLETRAQGSAILVAPNGRNAGWANTNGEDVALIDAIIKQVEDDLCIDQSSRFATGFSWGGGMSYALACARAKEFRAVSVLSGGVISGCEGGHDPIAYLGIHGISDPVLPFDGGVTLANKFAANNGCQQAYVGKPGLGSHSSVQTDFKGCSRPVSFIAYDGGHDAAPLGVGNPLALDATWKFFMAA","[[20, 0.8], [68, 0.7], [116, 0.6], [137, 0.9], [138, 1.0], [144, 0.6], [155, 0.6], [159, 0.6], [160, 0.9], [186,…
	141,"0.9136","SKGCGKNTKYQRPFQFKWSQGTRKVYIDIPQNYDPNKPSRLVFGMMCMGGSSENVANNEKYYGLQPLDTAKTTIFVAPEGNGQQLPWGQADYTLFDELLEKLKNELCIDESRVFSTGFSYGSMFSNGLSWNHQRVLRGVAVYETADVNIWLPQNTGEGIGWMGVLGFDDGLCTPAMGRSSRDRILKNNSEGGKAVNERAQEATPGGPHKCYDYTTVDEKFPVRWCTQSGGHQWDHKDPGQYQSWVPQATWEFINKF","[[48, 0.6], [74, 0.6], [108, 0.7], [115, 0.7], [138, 0.6], [154, 0.6], [157, 0.9], [164, 0.8], [165, 1.0], [190, 0.8], [203, 0…	409,"0.9014","MRISFTPPSITTTRVKFCIFIAMLPPSSIILGLAAMAGLVDAQTAGCGKQGLQSGVYNVQVNGRNRQYTLKVPNGYNNQRAHNLVFGYHWLGGSMQNVADGGYYGLDPVSQGSTIFVAPNGLNAGWANNGGEDITFTDAILANVNNNLCVDEKKIFATGFSYGGAMSFSVACARPSKSLYAFIALIQRLRSRT","[[156, 0.6], [157, 0.9], [162, 1.0]]"
	222,"0.9136","MYRSASLFFLILAASLQTVIAGSAGCGKSPPSSGTKNIGNRQYILQVPANYNPSTEYKLIFTFHWGGGNMNQVPPGYYGLRALAGETAIFVAPNGFDNGWANTNDRDVQFVDQIVSEVKNNLCVDEKQLFATGFSYGGGMSFSLACSRPNVFRSVSVIAGGQVSGCTGGETRIPYLGIHGVVDSVANINAGRALRDRYLRVNGCQAKNAQEPARGPDSTYIKTEYSCAPGYPVWWIAHAGDHVGSPSSGPNWMATQTWDFWTKEIGGGGTSPDPTTTTTTTVNPSPTGNPGTCSAKWGQCGGQGWTGPTCCVSGSTCQAQNQWYSQCL","[[94, 0.8], [131, 0.7], [166, 0.8], [285, 1.0], [305, …	258,"0.9013","MRSPIAFCLALLGAAQLGDAASAGCGKAPQSSGTKSMQVNGKNRQYILQVPNNYQNNKPHRLVFGYHWRDGNMNNVAQGGFYGLQGLAGDSTIFIAPNGLNAGWANNGGEDITFTDQMLKFAKDNLCIDEKQVFATGWSYGGSMSHSVACSRPNDFAAVAVISGAQLSGCNGGNSPVAYLGIHGAADNVLGINLGRQLRDKWIGTDGCQQKNVNDPGPGAQNHVKTTYTCSRKPVTWIAHGGGHVPDPTGTNGVKFAPGETWSFFNAAVGGGRSTGRRC","[[16, 0.6], [79, 0.6], [158, 0.6], [162, 0.7], [171, 0.7], [190, 0.6], [215, 1.0], [216, 0.7], [247, 1.…
	149,"0.9133","MNRFLSLGLLALPVFSQSLSPGCGNSPTLASGTHTLTVGDQEREFILTLPDGYEANNPYRLIFGFHWLGGSMEDVATGQTVENGTWSYYGLQRLAENSAIFVAPQGQANAWVNLGGVDTNFVDAMIETLEADLCVDQNLRFATGFSYGASMSYSLACNRASEFRAVAALSGGQVSGCDGGKDPIAYMGVHGLGDLVLPIAAGRALRDTFVAANGCTEQEAPEPEPGSLTHVKTEYEGCKEGYPVTWIAFDGDHIPAPYDGGEGDNGTLAYTPGETWSFFSQFS","[[26, 0.6], [62, 1.0], [68, 0.6], [75, 0.6], [120, 0.7], [141, 0.6], [142, 0.9], [143, 0.6], [147, …	474,"0.9013","MRSPIAFCLALLGAAQLGDAASAGCGKAPQSSGTKSMQVNGKNRQYILQVPNNYQNNKPHRLVFGYHWRDGNMNNVAQGGFYGLQGLAGDSTIFIAPNGLNAGWANNGGEDITFTDQMLKFAKDNLCIDEKQVFATGWSYGGSMSHSVACSRPNDFAAVAVISGAQLSGCNGGNSPVAYLGIHGAADNVLGINLGRQLRDKWIGTDGCQQKNVNDPGPGAQNHVKTTYTCSRKPVTWIAHGGGHVPDPTGTNGVKFAPGETWSFFNAAVGGGRSTGRRC","[[16, 0.6], [79, 0.6], [158, 0.6], [162, 0.7], [171, 0.7], [190, 0.6], [215, 1.0], [216, 0.7], [247, 1.…
	333,"0.9133","MRWYWLHWIDYLCYWRCTQSEYYSQCIPSSNPTTAPSNAPTTKPSTPSSAPPSSSSPPSSGGSKSPGCGKAAGISSGTFSITVNGKNRQYIVRVPQNYNPSNGYKLIFALHWLGGNMQAAQSIEGGYYGLQALAKELAIFVAPDDILLMDAILGKINNNLCVDTTQVFATGFSYGAGMSYAIACARPDKFRAVALYAGVGIPTARLKNRSAWFHIFEIGFEPNRAEPSRGDPYAGAQLSGCAGGTKPIAFWSTHGIYDSVLPIANGRALRDHFLQVNGCQAKNAPEHTSGQPHTKTVYTCNADYPVWYYGHNGGHVADPQDPGQSTSWAPAEVWSFFSQFS","[[72, 0.6], [168, 0.7], [169, 0.8], [174,…	257,"0.9010","MKRLSNLSTALSALTLSSLPAAALAAARSAGCGKDPTLLTSPPTTPYTVTVNSKAREFYVRLPEGYDRDRAYRLIFTFHALGGRAVEVVAGEGGYLEWYGLPAQDPDESAVYVAAQGLVNENDFGGTTGWANVGGEDVALVDALVELVEADLCIDSEHRYSTGFSYGGAMSYALACERSAEFRAVAVLSGGPMSGCVGGNEPIAYYGQHGLSDQVLPADLGRDLRDRFVRNNGCTPQEPQEPAVGSGTHMKTEYEGCTHPVTWVAFDGDHVSQPKDAGASQSFAPEETWAFFSQFTQT","[[15, 0.6], [82, 0.8], [84, 0.6], [106, 0.7], [123, 0.6], [126, 0.8], [160, 0.6], [1…
	490,"0.9133","MLYITSLAGALLMGAASVLGAPGYYQDCDFGTTHDLVKRANSAGCGKTPTLTSGVKNINVNGKNRQYTIRVPSGYDKSKPYKLIFAFHWVGGTMRDVSSGGSDGALWAYYGMQKKSNEGAILVAPQGLNNGWPNSGGEDIAFVDAMRNSIEADLCVDTTKRFATGFSYGGSMSFSIACSRAKDFRAVAVISGGQLSGCNGGNDPIAYLGIHGISDGTLNVAGGRALRDRFVKNNGCTSQSPREPAAGSKTHVTTKYSGCKSGYPVTWLAFDGGHAPAPVDGGSDSGARSYVPDEIWGFFNQF","[[13, 0.7], [21, 0.7], [41, 0.6], [51, 0.6], [89, 0.6], [141, 0.6], [162, 0.9], …	452,"0.9009","MISVPALALALLAAVQVVESASAGCGKAPPSSGTKSMTVNGKQRQYILQLPNNYDANKAHRVVIGYHWRDGSMNDVANGGFYDLRSRAGDSTIFVAPNGLNAGWANVGGEDITFTDQIVDMLKNDLCVDETQFFATGWSYGGAMSHSVACSRPDVFKAVAVIAGAQLSGCAGGTTPVAYLGIHGAADNVLPIDLGRQLRDKWLQTNGCNYQGAQDPAPGQQAHIKTTYSCSRAPVTWIGHGGGHVPDPTGNNGVKFAPQETWDFFDAAVGAAGAQSPMT","[[140, 0.6], [247, 1.0], [267, 0.6]]"
	246,"0.9132","MVRLTALLSALLLAPSILAATPGCGKSPPSSGTKTINNRQYILQVPANYDPNKEYRLIFGFHWLGGSMNNVAPGYYGLRALAGESAIFVAPQGQNNGWANGGGSDVTLVDQILSQVEDQLCVDQSQRFATGSSYGGAMSYALACARPNIFRAVSVIAGAQLSGCSGGNTPVAYLGIHGVTDNVLPIASGRELRDRYLRVNGCQSTNAPEPPGGSSQYIKTTYTRSNQPVWWLAHGGGHVGDANDSQGNWMARETWAFFTQLGGGNPGNPGNPGNPGNPGNPSDPNPTCATRWDQCGGQGWLGPTCCQSGSTCQAQNQWYSQCM","[[58, 0.6], [87, 0.6], [128, 0.6], [129, 1.0], [134, 0.7], …	463,"0.9009","MISVPALALALLAAVQVVESASAGCGKAPPSSGTKSMTVNGKQRQYILQLPNNYDANKAHRVVIGYHWRDGSMNDVANGGFYDLRSRAGDSTIFVAPNGLNAGWANVGGEDITFTDQIVDMLKNDLCVDETQFFATGWSYGGAMSHSVACSRPDVFKAVAVIAGAQLSGCAGGTTPVAYLGIHGAADNVLPIDLGRQLRDKWLQTNGCNYQGAQDPAPGQQAHIKTTYSCSRAPVTWIGHGGGHVPDPTGNNGVKFAPQETWDFFDAAVGAAGAQSPMT","[[140, 0.6], [247, 1.0], [267, 0.6]]"
	529,"0.9132","MKAALLLAFATSVLGQQTVWGQCGGTGYSGPTTCTSGNCCNAVNPYYSQCIPGNCGGGQATTTLVTSKTTTSGAGPTTNPSSPGGSGNTSQGCGKSSTLKSGTFSTTVNGKQRQYILALPDNYDRSKSYKLIFAPHWLGGTMQDVANGNYYGVRPLAGNSAIFVAPQGLNNGWANEGGQDITFFDQIREKLQSELCIDNDQIYSMGWSYGGSMSYALACARPDVFRGVAVMSGANLSGCSPGTQPVAYYAQHGVSDNVLPINLGRSIRDTFVKDNKCTAQNAPEPAAGSGKHIKTVYSGCSSGHPVWWIPFDGPHEPLATDRGAGSPWTPGEIWSFISQFS","[[24, 0.6], [25, 0.7], [28, 0.6], [82, 0.…	114,"0.9006","MKFAVVLTAIAAVAAKASAASCFSQKLGYPCCNGNIVVYTDSDGKWGVENGQWCGMPNGQAATSCWANALNYPCCKTTTEVVLTDNDGKWGIENNEWCGINSSSSSGNNNNNNQQQQQPQEPTYSFGYALKNTPVPSSGCGKNLSLPKTGSFEFKWGNNKRTVRIDIPDNYDKSKPYRLVFGMHCMGGWAGGVQQEGYYGLKPLDTGKTTIFVAPEGNGQQLPWGEADYYMFDELLAKLKGDLCIDESRVFSTGFSYGSMFSNGLSWNHQKVLRGVAVYETAERNIWLPKHTGEPIGWMGVLGFDDGLCTPEMGRHARDIILEHNSENGAAVKERAEEATPGGPHKCYDYKTVDQRFPVRWCTQSGGHLWDHKDPGQYQSWVPQA…
	398,"0.9131","MLRPASLFALGALLFLSLLDSVSAATAGCGKTPGMKSGVHTITVNNKQRRYTLRVPQNYDNKRQYRFIFGLHWLNGDMNAVASGAAPYYGLAALAGESTIFVAPDGLNRGWGNQNGEDVAFLDAVRKQIDNEFCVNEKLRFSLGFSFGGAMSFSLACSKAADFRGIAVLSGATLSGCAGGNTPIAFYGQHGVKDSVLPIASGKQIRDRFVKLNGCQSKNAPDPSPNSRQRVKTVYDGCKYPTQWTSFDGDHVALPGDAGNDVGAQSFTPKEVWAFFSQFT","[[142, 0.9], [146, 0.6], [147, 0.6], [178, 0.6], [254, 1.0]]"	416,"0.9005","MKTALVLAFAASALGQQTVWGQCGGNGWSGATTCTSGNCCSSINPWYSQCIPGDCAGGGGGQATTTSTSVTTTATSGTGPTSNPNPGSGNTSKGCGTSTTLKSGTYSITVNGKQRQYILALPDNYDRSKSYKLIFGLHWLGGSMQDVAGGNYYGVRPLSGNNVIFVAPQGLNNGWANAGGEDITLMDQIREKLQAELCIDNSQIYSMGWSYGGSMSYALACARPDVFRGVAVMSGANLSGCSPGTQPVAYYAQHGVSDTVLPIDRGRSIRDTFVKDNKCTAQNAPEPAAGSGTHIKTVYEGCSSGHPVWWIPFDGPHEPLATDRGASSSWTPGEIWKFISQFS","[[51, 1.0], [77, 0.9], [230, 0.6]]"
	177,"0.9125","MPQSYNSNKPYSLIFGLHWRDGTMNDVVSGNYYGLKPLSNNNVIFVAPQGLSNGWANTNGNDITFIDNILSNLNSKLCIDQTQIYSTGWSYGGAMSYALACARPDVFRAVAVMSGANLSGCSPGTKPVAYYGQHGVSDNVLPFSLGGQIRDTFVKDNGCTSQTPQAPAAGSGKHIKTVYNGCSSGHPVWWVAFDGPHEPLATDAGAGSSWTPGQIWSFFSQFM","[[13, 0.7], [85, 0.9], [91, 0.8], [107, 0.6], [108, 0.7], [109, 0.7], [110, 1.0], [113, 0.6], [114, 0.6], [122, 0.6], [144, 0.6], [150, 0.6], [152, 0.7], [193,…
	412,"0.9123","MVTTTSRAATSSTTSANNPGSTALSPGCGKGATLTSGTKSMTVNGKSRQYILRVPNNYDQNKPYRLIFGLHWLSGTMTDVATGQTVQRDVWSYYGLQQLASESAIFVAPQGLNNGWGNSGGEDITFIDQIISTVEAGLCVNQKLRFATGFSYGGAMSFSLACSRASAFRAVAVLSGGQLSGCNGGNDPIAYLGIHGISDSVLNISGGRTLRDRFVRNNGCNSMSPREPSQGSLTHVKTEYTGCRSGYPVTWIAFDAGHIAAPRDGSGSDSGSTFASRETWSFFSQFT","[[9, 0.6], [81, 0.6], [147, 0.8], [152, 1.0], [169, 0.6], [170, 0.6], [183, 0.8], [195, 0.7]]"
	29,"0.9122","MAIPLVLVLAWLLPAVLAASLTQVNNFGDNPGSLQMYIYVPNTLASKPAVIVAMHPCGGSATEYYGMYDYHSPADQYGYILIYPSATRDYNCFDAYSSSSLTHNGGSDSLSIVNMVKYVISTYGADSSKVYMTGSSSGAIMTNVLAGAYPDVFAAGSAFSGMPYACLYGAGAADPIMSNQTCSQGQIQHTGQQWAAYVHNGYPGYTGRYPRLQMWHGTADNVISYADLGQEISQWTTVMGLSFTGNQTNTPLSGYTKMVYGDGSQFQAYSAAGVGHFVPTDVSVVLDWFGITSGTTTTTTSKTTSATTSTTSSAPSSTGGCTAAHWAQCGGIGYTGCTACVSPYTCQKSNDYYSQCL","[[26, 1.0], [132, 0.7], [1…
	82,"0.9122","MIYPETLLGALLLGSFVPAVLGGGMGWTGPNTCVSGACCTFSNDWYSQCIPGNCQGGGVTTASTTVGVTITATTQPGSTATSNPGPGSAGCGKNPGLTSGTKSITVNGKTRQYIIKVPDNYQSNRPYKLIFGLHWLSGSMNDVVSGQYYGLLPLSNNDVIFVAPNGLNNGWANSGGEDVAFIDALVSTVEAGLCVNPKLRFATGFSYGGGMSYSLACSRADVFKAVAVISGAELSGCSGGTSPVPYLGIHGISDSVLNISQGRSLRDKFVSNNRCTPQSPPEPAKGSRSHVKTVYSGCTPGFPVWWIAHDGDHVATPQDGNGQYWAPGETWTFFSQFF","[[3, 0.8], [27, 1.0], [83, 0.8], [201, 0.6], …
	92,"0.9120","MKSLLTLTLALFASAGLGDAASAGCGKQPPSSGVKTMQVNGKNREYTLQLPNNYQNNKPHRLVFGYHWLSGNMGNVVQGGYYGLRNLAGDSTIFIAPNGLNAGWANQGGEDITFTDQMLAFAKQNLCIDEKQVFATGFSYGGAMSHSVACSRPNDFAAVAVISGALLSGCNGGNTPVSYLHIHGSADNVLSIQQGRQLRDKWIGTNGCQQKQVNDPSPGAQNYVKTSYTCSRKPVTWIGHGGGHVADPTANGQKFAPGETWSFFNAAAGTSAKLRC","[[16, 0.7], [134, 0.7], [135, 1.0], [140, 0.6], [157, 0.6], [158, 0.6], [159, 0.9], [171, 0.7], [246, 0.6]]"
	258,"0.9119","MRSPIAFCLALLGAAQLGDAASAGCGKAPQSSGTKSMQVNGKNRQYILQVPNNYQNNKPHRLVFGYHWRDGNMNNVAQGGFYGLQGLAGDSTIFIAPNGLNAGWANNGGEDITFTDQMLKFAKDNLCIDEKQVFATGWSYGGSMSHSVACSRPNDFAAVAVISGAQLSGCNGGNSPVAYLGIHGAADNVLGINLGRQLRDKWIGTDGCQQKNVNDPGPGAQNHVKTTYTCSRKPVTWIAHGGGHVPDPTGTNGVKFAPGETWSFFNAAVGGGRSTGRRC","[[16, 0.6], [79, 0.6], [158, 0.6], [162, 0.7], [171, 0.7], [190, 0.6], [215, 1.0], [216, 0.7], [247, 1.…
	474,"0.9119","MRSPIAFCLALLGAAQLGDAASAGCGKAPQSSGTKSMQVNGKNRQYILQVPNNYQNNKPHRLVFGYHWRDGNMNNVAQGGFYGLQGLAGDSTIFIAPNGLNAGWANNGGEDITFTDQMLKFAKDNLCIDEKQVFATGWSYGGSMSHSVACSRPNDFAAVAVISGAQLSGCNGGNSPVAYLGIHGAADNVLGINLGRQLRDKWIGTDGCQQKNVNDPGPGAQNHVKTTYTCSRKPVTWIAHGGGHVPDPTGTNGVKFAPGETWSFFNAAVGGGRSTGRRC","[[16, 0.6], [79, 0.6], [158, 0.6], [162, 0.7], [171, 0.7], [190, 0.6], [215, 1.0], [216, 0.7], [247, 1.…
	136,"0.9118","MKTCSVLSLIALLLTTKASAECWSERLGWPCCSKENTDVYYVDDDGEWGVENDDWCGMSTEEEEVPSNQGGGMPWGGDQGGGMPWGNQGGNQGGNPFGGQGGGMPWGGDQGGNPFGGQGGGMPWGNQGGNQGGNPFGGQGGGMPWGNQGGNQGGNPFGGQGGGMPWGGDQGGNPFGGQGGGMPWGNQGGNQGGNPFGGQGGGMPWGGDQGGNQGGGSSNYDTTPAASSNIDCSGKTLKSNTNLTINGRKVIVKFPSGYTGNEATPLLINYHPIGGSASQWEGGSQTAKAALSDGAIVAFMDGAQGPMGQAWNVGPCCTDADDVQFTRNFIKEITSKACVDPKRIYAAGFSMGGGMSNYAGCYLADVIAAAAPSAFDLAKEVVDAG…
	288,"0.9118","MRPTLTSFCVAAAELAIHAAAASSSGCGTNPSLSNGLNYMDVNGQSREYIIQAPDNYDASTPHKLVIGYHWRDGTMNNVVENGFYGLSSLAGDVPTVFIAPQGLSNGWANTNGDDITFTDQLVEAIESSFCIDQDRRFATGWSWGGGMSYSVACSRADVFRAVAVLSGAEISGCDGGSVPIAYFGQHGISDSVLSVELGRTLRDHYAQVNGCDAATPPEPGVGSGTHVVTDYTGCAEGYPVQWVAFDGDHEPLPSDGGSSDSFTPGLIWEFFSQF","[[1, 0.7], [82, 0.8], [93, 0.6], [111, 0.6], [138, 0.9], [143, 0.6], [145, 0.7], [160, 0.7], [161, 0.7], [1…
	383,"0.9117","MPLLQGTVAGTAGCGKSPLASGTRTVSGRQYILQVPSNYDSNKEYKLIFGFHWRGGSMNDVAPGYYGLRALAGETAIFVAPNGIDSGWANTNNRDNTFVDSILSEVKSNLCVDEKQVFATGWSYGGSMSYNLACSKPTVFRSVSVISGAQLSGCTGGETKIPYLGIHGVVDSVLNISNGRSLRDRFLRVNGCASKNAPEPSPGSDSTYIKTEYSCSPGFPVWWIAHGGDHVGSPSSGANWMAQQTWDFWTRAINVGSSSTTTSLTTTQSTTSAPTTTTTSSGNCAARWGQCGGQGWSGATIVVIDSGEFGLKFS","[[41, 0.6], [48, 0.9], [82, 0.7], [118, 0.8], [154, 1.0], [163, 0.7]…
	39,"0.9116","MHSFITAALALVAAVSPIAAAPSPGCGKNPPSSGTKSITVNGRQRQYILQLPGSYNSNTAHRLVFGYHWRDGSMNDVANGGFYGLRPLAGNSAIFVAPNGLNRGWANNGGEDIAFTDAILTSVKNDLCIDDAQIFATGWSYGGAMSHSVACARPNVFKAVSVIAGALLSGCSGGNTPVAYLGIHGSSDNVLPISMGRQLRDKWIGTNGCQSKNAPDPASGQQNHIKTTYTCSRAPVTWIGHGGGHVPDPSGANGVKFAPQETWTFFNAAVAPK","[[64, 0.6], [79, 0.6], [80, 0.8], [135, 1.0], [141, 0.6], [172, 0.8], [180, 0.6], [249, 0.6], [268, 0.7]]"
	95,"0.9116","MYQLAILQTLLALSALPSVYAANSPGCGNQPSLTNGVHQINGREYTLKLPDNYDPSNPYHLIFGLHWRGGNMDNVVNGESIQPWYGLESRAQGSAIFVAPNGLNAGWANTNGEDTALIDAIIEQVEADLCIDQASRFATGFSWGGGMSYALACARASEFRAVSVLSGGVISGCDGGNDPIAYLGIHGINDPVLPWDGGVELAEKFVANNQCQPAQIGQPAPGSGDSVRTDFTGCSRPVSFISYDGGHDAAPLGVQSSLAPDATWEFFMAA","[[78, 0.7], [116, 0.6], [137, 0.6], [138, 1.0], [144, 0.6], [154, 0.6], [160, 0.7], [186, 0.6]]"
	337,"0.9116","MKTLTLVNASLLAFLPAALGQVAHWGQCGGQGWSGPTTCASGSCCVASNQWYSQCIPGGNCGGGDTNPPPNPPTNPPTNPPTNPPSTGDRSAGCGKAPITSGSKTINVNGKNRQYILRVPNNYNSDKPYRLIFGFHWLGGSMDDVATGRTVQSGTWEYYGLRRLADENAIFVAPNGLNAGWGNTGDEDVAFVDALVRSIEDDLCVNPNLRFATGFSFGGAMSYALACGRSNVFRAVSVIAGGPMSGCESGTSPVPYLGIHGLRDNVLPIATGRQLRDRFVANNGCTPQNPPESVQGSLRHVKTVYSGCRDGFPVMWIAFDGGHVAAPADGTDGDNGSTTFAPAETWEFFQQFT","[[33, 0.6], [56, 0.7], [86, 1…
	59,"0.9115","MMLLPTLLALGLPILADAAGSSGCGKPPTLTNGVHNINGRQYTLKIPDGYDANKPHHLVFGLHWRGGNMGNVVNGESIQPWYGLESRAQGSAILVAPNGKNAGWANTNGEDVALIDAIIKQVEGDLCVDPSSRFATGFSWGGGMSYALACSRAKEFKAVSVLSGGVISGCEGGYDPIAYLGIHGINDPVLPFDGGVSLANKFIQNNKCQPANIAKPASGSHSSVRTDFHGCSKPVSFIAYDGGHDGAPLGVASSLAPDATWEFFMAA","[[65, 0.6], [122, 0.7], [123, 0.6], [134, 0.7], [135, 1.0], [157, 0.6], [244, 0.7], [245, 0.7]]"
	386,"0.9115","MKSLLTLTLALFASAGLGDAASAGCGKQPPSSGVKTMQVNGKNREYTLQLPNNYQNNKPHRLVFGYHWLSGNMGNVVQGGYYGLRNLAGDSTIFIAPNGLNAGWANQGGEDITFTDQMLAFAKQNLCIDEKQVFATGFSYGGAMSHSVACSRPNDFAAVAVISGALLSGCNGGNTPVSYLHIHGSADNVLSIQQGRQLRDKWIGTNGCQQKTVNDPSPGAQNYVKTSYTCSRKPVTWIGHGGGHVADPTANGQKFAPGETWSFFNAAAGTSAKLRC","[[16, 0.7], [134, 0.7], [135, 1.0], [140, 0.6], [157, 0.6], [158, 0.6], [159, 0.9], [171, 0.7], [246, 0.6]…
	403,"0.9115","MLYTTSFWLTLFAALHYALGASTPGCGKNPPASGTKTIGSNRQYVLQVPANYNTSRPYKLIFGFHWLGGNMNNVAPGYYGLRDLAQEGAIFVAPNGLDNGWANTGDRDTTLVNQILAEIKNNMCVDDTQIFATGFSYGGGMSYSLACSNAKDFRAVSVIAGAQLSGCTGGETRIAYLGIHGVVDSVLNISNGRTLRDRYLRVNGCQSKNAPEPGRGADSNFMKTEYSCTAGYPVWWMAHGGDHVGSPSSGQNWMATHTWDFWTKAIYAGVENPTPTGTSTTTTTTTTTTSTTTSQQPQPTGNCSARYGQCGGQGWNGASCCQSGYTCTVVNSFYHQCL","[[103, 1.0]]"
	268,"0.9114","MRSLLTLTLALFASAGLGDAASAGCGKQPPSSGVKTMQVNGKNREYTLQLPNNYQNNKPHRLVFGYHWLSGNMGNVVQGGYYGLRNLAGDSTIFIAPNGLNAGWANQGGEDITFTDQMLAFAKQNLCIDEKQVFATGFSYGGAMSHSVACSRPNDFAAVAVISGALLSGCNGGNTPVSYLHIHGSADNVLSIQQGRQLRDKWIGTNGCQQKQVNDPAPGAQNYVKTSYTCSRKPVTWIGHGGGHVADPTANGQKFAPGETWTFFNAAAGKSAKLRC","[[16, 0.7], [134, 0.7], [135, 1.0], [140, 0.6], [157, 0.6], [158, 0.6], [159, 0.9], [171, 0.7], [246, 0.6]…
	430,"0.9114","MQFSTIALLALSCIAPVLGARSPGCGKTPTIRNGQYTTTVNGKQREYIVRLPDNYDRNFAYRLVFTFHALGGNAQQIANGGGGTLAWYGLPPLMTGNNSAIFISPNGLNQGWANTGGEDITFVDNMVRTIENDLCVEQSLRFATGFSYGGAMSYSWACSRPDQVRAISVLSSAVLSGCNGGTQPVAYYHQHGTRDSVLSISMGRQMRDRFVQNNGCTPLNPEPQPNGGRSTKTEYRNCLPGKPVTWVIFDGDHNPSQQDQGSNTPFAPGNTWEFWRQFQADGSSNPSPEPTSNPGNPQTTLITTSRAPEPTTGPAPGPTAPRWGQCGGQGWNGPTVCVSGTTCTKLNDYYHQCL","[[70, 0.7], [114, 0.7], [142…
	495,"0.9114","MRSLLTLTLALFASAGLGDAASAGCGKQPPSSGVKTMQVNGKNREYTLQLPNNYQNNKPHRLVFGYHWLSGNMGNVVQGGYYGLRNLAGDSTIFIAPNGLNAGWANQGGEDITFTDQMLAFAKQNLCIDEKQVFATGFSYGGAMSHSVACSRPNDFAAVAVISGALLSGCNGGNTPVSYLHIHGSADNVLSIQQGRQLRDKWIGTNGCQQKQVNDPAPGAQNYVKTSYTCSRKPVTWIGHGGGHVADPTANGQKFAPGETWTFFNAAAGKSAKLRC","[[16, 0.7], [134, 0.7], [135, 1.0], [140, 0.6], [157, 0.6], [158, 0.6], [159, 0.9], [171, 0.7], [246, 0.6]…
	544,"0.9114","MRSLLTLTLALFASAGLGDAASAGCGKQPPSSGVKTMQVNGKNREYTLQLPNNYQNNKPHRLVFGYHWLSGNMGNVVQGGYYGLRNLAGDSTIFIAPNGLNAGWANQGGEDITFTDQMLAFAKQNLCIDEKQVFATGFSYGGAMSHSVACSRPNDFAAVAVISGALLSGCNGGNTPVSYLHIHGSADNVLSIQQGRQLRDKWIGTNGCQQKQVNDPAPGAQNYVKTSYTCSRKPVTWIGHGGGHVADPTANGQKFAPGETWTFFNAAAGKSAKLRC","[[16, 0.7], [134, 0.7], [135, 1.0], [140, 0.6], [157, 0.6], [158, 0.6], [159, 0.9], [171, 0.7], [246, 0.6]…
	539,"0.9112","MKSLLTLTLALFASAGLGDAASAGCGKQPPSSGVKTMQVNGKNREYTLQLPNNYQNNKPHRLVFGYHWLSGNMGNVVQGGYYGLRNLAGDSTIFIAPNGLNAGWANQGGEDITFTDQMLAFAKQNLCIDEKQVFATGFSYGGAMSHSVACSRPNDFAAVAVISGALLSGCNGGNTPVSYLHIHGSADNVLSIQQGRQLRDKWIGTNGCQQKQVNDPAPGAQNYVKTSYTCSRKPVTWIAHGGGHVGDPTANGQKFAPGETWSFFNAAAGTSAKLRC","[[16, 0.6], [134, 0.7], [135, 1.0], [140, 0.6], [157, 0.6], [158, 0.6], [159, 0.9], [171, 0.7], [246, 0.6]…
	226,"0.9111","MQFSTIALLALSCVAPVLGARSPGCGKTPTIRNGQYTTTVNGKQREYIVRLPDNYDRNFAYRLVFTFHALGGNAQQIANGGGGTLAWYGLPPLMTGNNSAIFISPNGLNQGWANTGGEDITFVDNMVRTIENDLCVEQSLRFATGFSYGGAMSYSWACSRPDQVRAISVLSSAVLSGCNGGTQPVAYYHQHGTRDSVLSISMGRQMRDRFVQNNGCTPLNPEPQPNGGRSTKTEYRNCLPGKPVTWVIFDGDHNPSQQDQGSNTPFAPGNTWEFWRQFQADGSSNPSPEPTSNPGNPQTTLITTSRAPEPTTGPAPGPTAPRWGQCGGQGWNGPTVCVSGTTCTKLNDYYHQCL","[[70, 0.7], [114, 0.7], [142…
	366,"0.9111","MHSPTHSPALRPLPVLLVLAAVLLLTAAALVVAAPRASAAELAPVPSFGADPGNLAMYEYVPDALPAGAPLVVLLHGCAQDAAAYHRHSGWAEQAEESGLALVYAEQSRANNATGCFNWFESGDVARGSGEAQSVASMVRHAVAEHGLDADRVYVSGLSAGGAMAAELLAAYPDLFAGGSIVAGIPVGCATSMVDAFICMNPGKTQTPEQWGDRVRAKLPDGAGLPRVAVWHGTSDTTVAPANGDASTAQWVNAWDLPTTPDSTVSLPGSTTAEYYGGGAGDAAVAYFSVSGMGHGTPVDPPAGCGTAGAYFLDTVCSTGYTAQFWGIGGPAGGEPTDPPTEEPTDPPTEEPTDPPTEEPTDPPAGECVTASNYAHVSDGRAEHR…
	523,"0.9111","MPSVALLAATAVTILLLRDDAVEVQSSDPPERAYAVTFNVTVAGDVEDFDSAAFRVALVGTLSLQSVFDVNLRVSPGSVLVQVQVSVETKEDADALARPDVILDTEYGLRDGIPFVISRVETSIRFSGDGIGDGFTVVFLPAGTDSCLPNPNIGGVGGAAQVYGNSNSRDQWAVIEDGKARFTLGDCSDEDDTAQDGSVARRILCASNAIYKVCILDRNCTNSEENSGCEVDASYTYTNAKVSVNGCGSSPSPGSGEYDIDVGGTARRFRLNLPSDYDSNLPHKLLMVWHGLGGTADQTADGYFGRGPSYQGLWGQSDGRAIFVAGQGLSANGGGAGWPNSGGRDIAFVRAMLAKLKSDYCIDETRVFSTGISYGGIMSNTVGCQ…
	175,"0.9110","MRKIEPEQRRNYDDRCRPATLIFGLHWRDGTMNDVVSGNYYGLKPLSNNNVIFVAPQGLSNGWANTNGNDITFIDNILSNLNSKLCIDQTQIYSTGWSYGGAMSYALACARPDVFRAVAVMSGANLSGCSPGTKPVAYYGQHGVSDNVLPFSLGGQIRDTFVKDNGCTSQSPQAPAAGSGKHIKTVYNGCSSGHPVWWVAFDGPHEPLATDAGAGSSWTPGQIWSFFSQFM","[[5, 0.8], [21, 0.6], [93, 0.9], [99, 0.8], [115, 0.6], [116, 0.7], [117, 0.6], [118, 1.0], [121, 0.6], [122, 0.6], [130, 0.7], [152, 0.6], [160, 0.6],…
	248,"0.9110","MQSIFSIAVVLLAAIVQNISAQSAGCGKSPISSGTKSMTINGRTRQYILQVPANYNSNTPYKLIFGYHWRDGTMNNVAPGYYGLRDLARETAIFVAPQGLGNGWANSGGEDVTFTEQMVDSIKNALCVDEKQIFATGWSYGGAMSFSLACSRPDLFRAVAVISGAQLSGCAGGNTAVPYLGIHGVADNVLNINMGRQLRDRFLRLNGCASKNAPEPGSGSGSHIKTTYDCRAGYPVWWIAHGGGHVPDPRDGNGQYWAPGETWSFFTQALGSGSTPSTTTTTADTLPPGDDV","[[134, 0.6], [287, 1.0]]"
	526,"0.9109","MLSLTLALVLFLNLVLAARSPGCGKSATIKSQTYSTTINGKSRQYIIRLPNNYNNTRAYRLIFTWHQLGSSASSIAAGEDPNKGGVLAYYGLPPLANESAIFVVPNGISNGWANSGGEDVSFYDKMRDTVENDLCVDTSLRFHTGFSYGGGMSFAIACARGKETRAVAVISGSQLSGCAGGNDGVAYYGQHGTKDSVLPVANGRALRDKFVKNNGCTAVTETQPGSNGKSVKTVYKGCKEGLPLTWVIHGGDHNPSQTDSGSSKPFAPGNSWEFFEQFKSV","[[106, 0.6], [143, 1.0], [165, 0.8], [166, 0.7], [202, 0.7], [267, 0.6]]"
	55,"0.9108","MDVSITVTITGTRPRRSVLAVLLTVLFGGLLPLLASLLLVGPPATAASAAVPRQAQAAAALTEVTNFGANPSNLQMYLYVPTNVTAHPAVIVAVHYCTGSGPAMYSGTEYAQLADQYGFVVVYPSVTRASKCFDVSSPAALKRDGGSDPVGIKSMVDWVVQHYNADTGKVFATGISSGAMMTNVLLGDYPDVFAAGAAFSGVPFGCFATTDGSEWNTACANGTVTHTPQEWGDLVRGADPGYTGPRPRMQLWHGTADAVLQYPNFGEEIKQWTNVAGVGQTPAATDTPNSGWTRTRYGSTGDQAPVEAISLQGVDHNLYAWGMAARVLTFFGLDSGGSAPQPPVGACTVTATTSAWNTGLTGSVTLTNTGTTTVDGWQLAFTLPAG…
	166,"0.9108","MRSPLAFCLALLGAAQLGDAASAGCGKAPQSSGTKSMQVNGKNRQYILQIPNNYQNNKPHRLVFGYHWRDGNMNNVAQGGFYGLQGLAGDSTIFIAPNGLNAGWANQGGEDITFTDQMLKFAKDNLCIDEKQVFATGWSYGGSMSHSVACSRPNDFAAVAVISGAQLSGCNGGNSPVAYLGIHGAADNVLGINLGRQLRDKWIGTNGCQQKNVNDPGPGAQNHVKTTYQCSRKPVTWIAHGGGHVPDPTGTNGAKFAPGETWQFFNAAVGGSRSTAGRRC","[[16, 0.6], [79, 0.6], [158, 0.6], [162, 0.6], [171, 0.6], [215, 1.0], [216, 0.7], [247, 1.0], [267, 0…
	50,"0.9107","MKSLLTLTLALFASAGLGDAASAGCGKQPPSSGVKTMQVNGKNREYTLQLPNNYQNNKPHRLVFGYHWLSGNMGNVVQGGYYGLRNLAGDSTIFIAPNGLNAGWANQGGEDITFTDQMLAFAKQNLCIDEKQVFATGFSYGGAMSHSVACSRPNDFAAVAVISGALLSGCNGGNTPVSYLHIHGSADNVLSIQQGRQLRDKWIGTNGCQQKQVNDPSPGAQNYVKTSYTCSRKPVTWIGHGGGHVGDPTANGQKFAPGETWSFFNAAAGTSAKLRC","[[16, 0.6], [134, 0.7], [135, 1.0], [140, 0.6], [157, 0.6], [158, 0.6], [159, 0.9], [171, 0.7], [246, 0.6]]"
	93,"0.9107","MKSLLTLTLALFASAGLGDAASAGCGKQPPSSGVKTMQVNGKNREYTLQLPNNYQNNKPHRLVFGYHWLSGNMGNVVQGGYYGLRNLAGDSTIFIAPNGLNAGWANQGGEDITFTDQMLAFAKQNLCIDEKQVFATGFSYGGAMSHSVACSRPNDFAAVAVISGALLSGCNGGNTPVSYLHIHGSADNVLSIQQGRQLRDKWIGTNGCQQKQVNDPSPGAQNYVKTSYTCSRKPVTWIGHGGGHVGDPTANGQKFAPGETWSFFNAAAGTSAKLRC","[[16, 0.6], [134, 0.7], [135, 1.0], [140, 0.6], [157, 0.6], [158, 0.6], [159, 0.9], [171, 0.7], [246, 0.6]]"
	189,"0.9107","MLSFPSILGAVFFGAVSVLGAPSSDVSSWTANPKAVTLDVLTKRANSAGCGKNPTITSGTKSINVNGKNRQYTIRVPTGYDRNKPHKLIFAFHWVGGTMQDVAGGGSDGAQWAYYGMQKKSSETAILVAPQGLNNGWANSGGEDIAFVDAMRNAIESDLCVDTAQRFATGFSYGGSMSFSIACSRAKDFRAVAVISGGQLSGCSGGNDPIAYLGIHGINDGTLSIAQGRSLRDRFVKNNGCAQANPREPASGSGTHVKTAYSGCRTGYPVTWLAFDGGHAPAPVEGGGDSGARSYVPDEIWGFFNQFSS","[[8, 0.6], [13, 0.6], [76, 1.0], [168, 0.7], [204, 0.8], [289, 0.7], [297…
	197,"0.9107","MKSLLTLTLALFASAGLGDAASAGCGKQPPSSGVKTMQVNGKNREYTLQLPNNYQNNKPHRLVFGYHWLSGNMGNVVQGGYYGLRNLAGDSTIFIAPNGLNAGWANQGGEDITFTDQMLAFAKQNLCIDEKQVFATGFSYGGAMSHSVACSRPNDFAAVAVISGALLSGCNGGNTPVSYLHIHGSADNVLSIQQGRQLRDKWIGTNGCQQKQVNDPSPGAQNYVKTSYTCSRKPVTWIGHGGGHVGDPTANGQKFAPGETWSFFNAAAGTSAKLRC","[[16, 0.6], [134, 0.7], [135, 1.0], [140, 0.6], [157, 0.6], [158, 0.6], [159, 0.9], [171, 0.7], [246, 0.6]…
	388,"0.9107","MKSLLTLTLALFASAGLGDAASAGCGKQPPSSGVKTMQVNGKNREYTLQLPNNYQNNKPHRLVFGYHWLSGNMGNVVQGGYYGLRNLAGDSTIFIAPNGLNAGWANQGGEDITFTDQMLAFAKQNLCIDEKQVFATGFSYGGAMSHSVACSRPNDFAAVAVISGALLSGCNGGNTPVSYLHIHGSADNVLSIQQGRQLRDKWIGTNGCQQKQVNDPSPGAQNYVKTSYTCSRKPVTWIGHGGGHVGDPTANGQKFAPGETWSFFNAAAGTSAKLRC","[[16, 0.6], [134, 0.7], [135, 1.0], [140, 0.6], [157, 0.6], [158, 0.6], [159, 0.9], [171, 0.7], [246, 0.6]…
	391,"0.9107","MKSLLTLTLALFASAGLGDAASAGCGKQPPSSGVKTMQVNGKNREYTLQLPNNYQNNKPHRLVFGYHWLSGNMGNVVQGGYYGLRNLAGDSTIFIAPNGLNAGWANQGGEDITFTDQMLAFAKQNLCIDEKQVFATGFSYGGAMSHSVACSRPNDFAAVAVISGALLSGCNGGNTPVSYLHIHGSADNVLSIQQGRQLRDKWIGTNGCQQKQVNDPSPGAQNYVKTSYTCSRKPVTWIGHGGGHVGDPTANGQKFAPGETWSFFNAAAGTSAKLRC","[[16, 0.6], [134, 0.7], [135, 1.0], [140, 0.6], [157, 0.6], [158, 0.6], [159, 0.9], [171, 0.7], [246, 0.6]…
	397,"0.9107","MKSLLTLTLALFASAGLGDAASAGCGKQPPSSGVKTMQVNGKNREYTLQLPNNYQNNKPHRLVFGYHWLSGNMNNVVQGGYYGLRNLAGDSTIFIAPNGLNAGWANQGGEDITFTDQMLAFAKQNLCIDEKQVFATGFSYGGAMSHSVACSRPNDFAAVAVISGALLSGCNGGNTPVSYLHIHGSADNVLPIQQGRQLRDKWIGTNGCQQKQVNDPAPGAQNYVKTSYTCSRKPVTWIAHGGGHVGDPTANGQKFAPGETWNFFNAAAGKSAKLRC","[[16, 0.6], [134, 0.8], [135, 1.0], [140, 0.6], [157, 0.7], [158, 0.6], [159, 0.9], [171, 0.7], [246, 0.6]…
	400,"0.9107","MKSLLTLTLALFASAGLGDAASAGCGKQPPSSGVKTMQVNGKNREYTLQLPNNYQNNKPHRLVFGYHWLSGNMGNVVQGGYYGLRNLAGDSTIFIAPNGLNAGWANQGGEDITFTDQMLAFAKQNLCIDEKQVFATGFSYGGAMSHSVACSRPNDFAAVAVISGALLSGCNGGNTPVSYLHIHGSADNVLSIQQGRQLRDKWIGTNGCQQKQVNDPSPGAQNYVKTSYTCSRKPVTWIGHGGGHVGDPTANGQKFAPGETWSFFNAAAGTSAKLRC","[[16, 0.6], [134, 0.7], [135, 1.0], [140, 0.6], [157, 0.6], [158, 0.6], [159, 0.9], [171, 0.7], [246, 0.6]…
	104,"0.9106","MKLTGNNWVILFMASPVLAQQTLYGQCGGTGWTGATQCVAGACCSSQNAWYSQCLPGNCTPSTTLTTTVTRSSETTTKTATTTSLPTNLSAGCGKEPMLSSGTYTTTVNGQQRQYILTLPSGYDPSKPYRLIFGYHWLGGDMQAVSGGSYYGVLPLASNSAIFVAPQGIDNGWANTGGQDITFNDQMVANIENNLCVDKNQVYSMGWSYGGSMSYALACARPNVFRGVAVMSGANLSGCSPGTQPVAYYAQHGVHDSVLNIGLGRGIRDTFVQNNKCTTQSPPEPATGSGTHIKTVYSGCSSGHPVWWIPFDGDHVPLPDDGSSSSSWTPGELWKFISQFN","[[55, 0.7], [137, 0.6], [147, 0.6], [167,…
	259,"0.9106","MKRLSNLSAALSALTLSSLSAVASAAARSTGCGKDPALLTSPTTTPYTVTVNSKAREFYVRLPEGYDRDRAYRLVFTFHALGGRAAEVVAGESGYLPWYGLPAQDPDESAVYVAAQGLVNENDFGGTTGWANVGGEDVALVDALVDLVEADLCIDSEHRYSTGFSYGGAMSYALACERSAEFRAVAVLSGGPMSGCVGGNEPIAYYGQHGLSDQVLPVDLGRDLRDRFVRNNGCTPQEPEEPAVGSGTHVKTEYEGCTHPVTWIAFDGDHVSQPKDAGASQTFAAEETWAFFSQFTQT","[[15, 0.6], [29, 0.6], [82, 0.8], [106, 0.9], [123, 0.7], [126, 0.7], [132, 0.6], [1…
	28,"0.9103","MMYSETLLSGGQGWTGPNTCVSGTCCTFSNDWYSQCIPGNCQGGGVTTASTTVQVTATTTTQPGSTATSNPGSGSAGCGKNPGLTSGTKSITVNGKTRQYVIKIPDNYDNNKPYKLIFGLHWLSGSMNDVVNGQYYGLLPLSNNGVIFVAPNGLNNGWANSGDEDVAFIDALVSTVEAGLCVNPKLRFATGFSYGGGMSYSLACSRSNVFRAVAVIAGAQLSGCSGGTSPVPYLGIHGISDSVLNISQGRSLRDKFVSNNRCTSQSPPEPAKGSRSHIKTVYSGCTSGFPVWWIAHDGDHVATPQDGNGQYWAPGETWTFFSQFS","[[14, 1.0], [162, 0.7], [189, 0.6], [211, 0.6], [217, 0.6]…
	417,"0.9103","MLPTILYSAILALSALTPSALAETRSSGCGKHPSLANGVIHLNGREYILKLPDRYDNNHAYHLVFGLHWRGGNMQNVANGESIQPWYGLETRAQGSTIFIAPNGKNAGWANNGGEDVAFIDAIIKQVEADLCVDQSSRFATGFSWGGGMSYSLACSRAKQFKAVSVLSGGVISGCDGGHDPIAYLGIHGINDGVLPFNGGVGLAQKFVQNNGCQQANIGAPPSGSKSSVRTDFKGCSKPVSFIAYDGGHDSAPLGVGSSLAPDATWKFFMAA","[[80, 0.6], [139, 0.8], [140, 1.0], [162, 0.8], [217, 0.6], [218, 0.6]]"
	452,"0.9103","MISVPALALALLAAVQVVESASAGCGKAPPSSGTKSMTVNGKQRQYILQLPNNYDANKAHRVVIGYHWRDGSMNDVANGGFYDLRSRAGDSTIFVAPNGLNAGWANVGGEDITFTDQIVDMLKNDLCVDETQFFATGWSYGGAMSHSVACSRPDVFKAVAVIAGAQLSGCAGGTTPVAYLGIHGAADNVLPIDLGRQLRDKWLQTNGCNYQGAQDPAPGQQAHIKTTYSCSRAPVTWIGHGGGHVPDPTGNNGVKFAPQETWDFFDAAVGAAGAQSPMT","[[140, 0.6], [247, 1.0], [267, 0.6]]"
	463,"0.9103","MISVPALALALLAAVQVVESASAGCGKAPPSSGTKSMTVNGKQRQYILQLPNNYDANKAHRVVIGYHWRDGSMNDVANGGFYDLRSRAGDSTIFVAPNGLNAGWANVGGEDITFTDQIVDMLKNDLCVDETQFFATGWSYGGAMSHSVACSRPDVFKAVAVIAGAQLSGCAGGTTPVAYLGIHGAADNVLPIDLGRQLRDKWLQTNGCNYQGAQDPAPGQQAHIKTTYSCSRAPVTWIGHGGGHVPDPTGNNGVKFAPQETWDFFDAAVGAAGAQSPMT","[[140, 0.6], [247, 1.0], [267, 0.6]]"
	56,"0.9102","MRPGLSTQTGATRRAADSLSRTPRTTSPEPLPERDKRVSNSPGRALRSLCGALLLLLTAALLTAPAASARPQASAPVPAATLTEVTGFGANPSNLQMYVYAPANVTAHPSVLVAVHWCGGSGPAMYSGTEYSQLADQYGFVIVYPSVTRSSKCFDVSSPQALRRGGGSDPVGVKSMIDWVTAAYAADPGRVYATGISSGAMMTNVLLGDYPDVFAAGSAFSGVPFGCFATTDGSEWNSACSGGTVIRTAQEWGDLVRAAHPGYTGSRPRMQVWHGTEDDVLRYPNFGEEIKQWTDVRGVSQTPAATDSPVSDWTRTRYGGTGDQAPVEAVSLQGVGHNLYAWGMAARVITFFGLDAAGPGPQPQPGGCRVTATANAWNTGLTASVT…
	486,"0.9102","MRSPIAFCLALLGAAQLGDAASAGCGKAPQSSGTKSMQVNGKNRQYILQLPNNYQNNKPHRLVFGYHWRDGNMNNVAQGGFYGLKGLSGDSTIFIAPNGLNAGWANNGGEDITFTDQMLKFAKDNLCIDEKQVFATGWSYGGSMSHSVACSRPNDFAAVAVISGAQLSGCNGGNSPVAYLGIHGSADNVLGINLGRQLRDKWIGTDGCQQKNVNDPGPGARNHVKTTYQCSRKPVTWIAHGGGHVPDPTGTNGVKFAPGETWSFFNAAVGGGRSTGRRS","[[12, 0.6], [16, 0.6], [78, 0.6], [79, 0.6], [158, 0.6], [162, 0.7], [171, 0.7], [215, 1.0], [216, 0.7]…
	118,"0.9101","MKFIIALSAIVAFASKASAACFSEKLGYPCCDSSNDIVLYTDSDGKWGVENNNWCGITATNIADCWAHAYNYPCCKTTKNLVETDSKGNKWGIEDNHWCGLSKGSSGGNTGNGGNTGNGGSTGNGGNTGNGGNTGNGGSSGGAVKEYPYPLKNDPVPSKGCGKSPGLKTGSFQLKWGGNKNRLVHIDIPDNYNNSKPYRLVFGMQCMGGSGANVRNEQYYGLKPLDTGKTTIFVAPEGNGQQLPWGQEDYQLFDDLLEKLKNDLCIDESRVFSTGFSYGSMFSNGLSWNHQKVLRGVAVYETAERNIWLPQNTGLGIGWMGVLGFDDNLCTPEMGRKARDIILKNNSEGGKAVQEKAEEAQPNGPHKCYDYKSVDEKFPVRWCTQ…
	276,"0.9101","MKISFWLRHCALALLSLDSVAVVLAARSLGCGKAPTIRSGTYSTTVNGKQRNYIVKLPDNYNQNNAYRLVFTFHALNGNAAQIANGQGGTLAWYGLPPLMTGNNSAIFISPDGLNAGWANTGGEDLTFVDNMISIIENDLCVEQSLRFATGFSYGGAMSYALACARPDMVRAVAILSSAVLSGCNGGTQPVAYYHQHGTRDSVLSIAQGRQMRDRFVQNNRCTPLGSEPQPNGGRSVKTKYANCLAGKPVTWVVHDGDHNPSQTDSGSSTPFAPGNTWEFWSQFQAVGSETGGGTPTSPTTTLTTSLTTSTPDPIPTDGGESCSSKWGQCGGTGWNGPKCCQSGTTCKYSNDWYSQCQ","[[19, 0.6], [120, 0.6], …
	339,"0.9101","MVQFSLTSVVLLASSLFSTGTFAAQSNGCGSVNATLVSGTHNISVGGLQRQYILKLPDGYDGKTPKKLIFAWHWRYSKMEDVANGVSIQPWYGLESRAKGSAIFVAPNGIDQGWSNDNGRDVNFMDAMQKELEAGLCIDTDQRFSTGFSYGGAMTFALACARASVFKAVAIIDAGQVSGCEGGNDPLNFLQFHGTEDTIFPMSQATQLKDRFIKNNGCQSKDVTLAGNSTQSAETDFTCTKKKLSFVSFVGGHVGAPLGQQSSLAPDTTWNFFTSST","[[37, 0.6], [61, 0.7], [108, 0.8], [145, 1.0], [150, 1.0], [151, 0.6], [181, 0.9], [245, 0.7], [254, 0.6]…
	54,"0.9100","MRSPLAFCLALLGAAQLGEAASAGCGKAPQSSGTKSMQVNGKNRQYILQLPNNYQNNKPHRLVFGYHWRDGNMNNVAQGGFYGLQGLAGDSTIFIAPNGLNAGWANQGGEDITFTDQMLKFAKDNLCIDEKQVFATGWSYGGAMSHSVACSRPNDFAAVAVISGAQLSGCSGGNSPVAYLGIHGAADNVLGINLGRQLRDKWIGTNGCQQKNVNDPGAGAQNHVKTTYQCSRKPVTWIGHGGGHVPDPTDTNGAKFAPGETWQFFNAAVGGSRSTGRRS","[[21, 0.6], [69, 0.6], [78, 0.8], [79, 0.9], [134, 0.9], [140, 0.8], [150, 0.7], [158, 0.7], [159, 0.7],…
	389,"0.9100","MKSLLTLTLALFASAGLGDAASAGCGKQPPSSGVKTMQVNGKNREYTLQLPNNYQNNKPHRLVFGYHWLSGNMGNVVQGGYYGLRNLAGDSTIFIAPNGLNAGWANQGGEDITFTDQMLAFAKQNLCIDEKQVFATGFSYGGAMSHSVACSRPNDFAAVAVISGALLSGCNGGNTPVSYLHIHGSADNVLSIQQGRQLRDKWIGTNGCQQKQVNDPAPGAQNYVKTSYTCSRKPVTWIGHGGGHVGDPTANGQKFAPGETWSFFNAAARTSAKLRC","[[16, 0.6], [134, 0.7], [135, 1.0], [140, 0.6], [157, 0.6], [158, 0.6], [159, 0.9], [171, 0.7], [246, 0.6]…
	502,"0.9100","MKGAMLLAFSLTAVAQQTLYGQCGGSGWSGPTQCVSGACCMSQNPWYSQCLQGNCMTTTSVSTTRTTSVSVTTTTSTGSSPSSTSVSQGCGKSPTLSSGTHTMTVNGATRQYILTLPQGYDSSRPYKLIFGYHWLSGTMQNVVSGNYYGVQPLAGNSAIFVAPQGKNNGWANSGGEDITFTDQMLSTLQGDLCIDKTQIYSMGWSYGGSMSYALACARPNVFRGVAVMSGANLSGCSPGTQPVAYYAQHGVSDTVLSISLGRQIRDTFVKDNGCTAQNPPEPAAGSGTHIKSVYSGCSSGHPVWWIPFDGPHEPLATDRGASSSWTPGQIWDFISQFS","[[11, 0.7], [12, 0.9], [28, 1.0], [75, 1.0],…
	70,"0.9098","MRGLLNLATLFLASVPTVFGANSAGCGKAKTLTSKQYSMQVNGKNRNYFLNIPDNYNQNNPYRLIFTWHQLGGSAQKIVNGEDPNKGGVLPFYGLKAIANNSAIFVVPDGLNAGWGNQGGEDVTFFDQLVKTVEADLCINTDLRFSTGFSYGGAMSYALACARPEMIRAVAVISGAQLSGCSGGSKPVAYYGQHGTSDSVLNVSQGRQLRDKFVANNGCQKPASEPQPNGGNSVKTVYQGCKSEYPLTWVIHNGDHNPSQVNSGSSTPFAPGNSWEFFTQFK","[[145, 0.7], [146, 1.0], [151, 0.6]]"
	465,"0.9097","MVWKSIVLSVFLALAFPTTEAVTYSSGCGNAASITSGTYTTTVNGTEREYIVRVPEGYNSSEPYPFIIAYHWYGGSAYNVTQDSSKYGNGSYYGLLSYANESAIFVAPEGLEVGWWNTNDDDMKFTDAIVQTIDDELCVDQDQRFVVGFSFGGSMANAIAKSGRGTTFKAAAVLSGTDYVAAIGEPAPIGFFVGHGVSDPGNLISKGRSMRDVFLEVNGCTNQTAPEPAVGSGSHVKTSYANCTKPVTFIAFDGVHEYSPVDKGSSSSWVPSELWSFFFPSKSS","[[31, 0.6], [34, 0.7], [82, 0.8], [104, 0.8], [109, 0.6], [146, 0.8], [150, 0.7], [162, 0.6], [188…
	458,"0.9093","MKTSTLLSATLLGLLPGALGQAAHWGQCGGQGWSGPTTCASGSCCVASNQWYAQCIPGGNCGGGGTNPPTNPPTNPPTNPPTNPPTNPPTNPPTNPPSTGDRSAGCGKAPITSGTKSINVNGRNRQYILRVPNNYDSNKPYRLIFGFHWLGGNMDDVATGRTVQAGTWDYYGLRRLADENAIFVAPNGLNAGWGNAGGEDVAFVDALARNLEDDLCVNPRLRFATGFNFGGAINYAFACSRNSVFCAVSVIAGGPMSGCEGGTAPVPYLGIHGLRDNVLPIATGRQLRDRFVANNGCTPQNPPEPAQGSLRHVKTVYGGCRDGFPLTWIAYDGGHVAAPADGTAGDNGSTTFAPAETWAFFEQFS","[[98, 1.0], [225,…
	100,"0.9092","MTRSIFIHTLVALSALTSVQGANSPGCGKNPSLANGVHQINGREYTLKIPDDYDANHPYHLIFGLHWRGGNMNNVVNGDSIQPWYGLESRSQGSAIFIAPNGLNAGWANTNGEDVAFIDAIMEQVESDLCVDQSSRFATGFSWGGGMSYSLACSRAKEFKAVSVLSGGVISGCDGGNDPIAYLGIHGINDPVLPFDGGVELAERFVGNNGCQPASIEKPQSGSNGWKRTDFDGCSKPVSFIAYDGGHDGAPLGVQSSLAPDATWEFFMAA","[[20, 0.6], [68, 0.6], [76, 0.6], [137, 0.6], [138, 1.0], [160, 0.7], [174, 0.6], [186, 0.6], [247, 0.7]]"
	165,"0.9092","MKSLLTLTLALFASAGLGDAASAGCGKQPPSSGVKTMQVNGKNREYTLQLPNNYQNNKPHRLVFGYHWLSGNMGNVVQGGYYGLRNLAGDSTIFIAPNGLNAGWANQGGEDITFTDQMLAFAKQNLCIDEKQVFATGFSYGGAMSHSVACSRPNDFAAVAVISGALLSGCNGGNTPVSYLHIHGSADNVLSIQQGRQLRDKWIGTNGCQQKQVNDPAPGAQNYVKTSYTCSRKPVTWIAHGGGHVGDPTANGQKFAPGETWSFFNAAAGKSAKLRC","[[16, 0.6], [134, 0.7], [135, 1.0], [140, 0.6], [157, 0.7], [158, 0.6], [159, 0.8], [171, 0.7], [246, 0.6]…
	376,"0.9092","MKSLLTLTLALFASAGLGDAASAGCGKQPPSSGVKTMQVNGKNREYTLQLPNNYQNNKPHRLVFGYHWLSGNMGNVVQGGYYGLRNLAGDSTIFIAPNGLNAGWANQGGEDITFTDQMLAFAKQNLCIDEKQVFATGFSYGGAMSHSVACSRPNDFAAVAVISGALLSGCNGGNTPVSYLHIHGSADNVLSIQQGRQLRDKWIGTNGCQQKQVNDPAPGAQNYVKTSYTCSRKPVTWIAHGGGHVGDPTANGQKFAPGETWSFFNAAAGKSAKLRC","[[16, 0.6], [134, 0.7], [135, 1.0], [140, 0.6], [157, 0.7], [158, 0.6], [159, 0.8], [171, 0.7], [246, 0.6]…
	43,"0.9091","MASPVLAQQTLYGQCGGTGWTGATQCVAGACCSSQNAWYSQCLPGNCTPSTTLTTTVTRSSETTTKTATTTSLPTNLSAGCGKEPMLSSGTYTTTVNGQQRQYILTLPSGYDPSKPYRLIFGYHWLGGDMQAVSGGSYYGVQALASNSAIFVAPQGIDNGWANTGGQDITFNDQMVANIENNLCVDKNQVYSMGWSYGGSMSYALACARPNVFRGVAVMSGANLSGCSPGTQPVAYYAQHGVHDSVLNIGLGRGIRDTFVQNNKCTTQSPPEPATGSGTHIKTVYSGCSSGHPVWWIPFDGDHVPLPDDGSSSSSWTPGELWKFISQFN","[[43, 0.7], [125, 0.6], [155, 0.7], [163, 0.8], [166, …
	24,"0.9090","MMYSETLLSGGQGWTGPNTCVSGTCCTFSNDWYSQCIPGNCQGGGVTTASTTVQVTATTTTQPGSTATSNPGSGSAGCGKNPGLTSGAKSITVNGKTRQYVIKIPDNYDNNKPYKLVFGLHWLSGSMNDVVNGQYYGLLPLSNNGVIFVAPNGLNNGWANSGDEDVAFIDALVSTVEAGLCLNPKLRFATGFSYGGGMSYSLACSRSNVFRAVAVIAGAQLSGCSGGTSPVPYLGIHGISDSVLNISQGRSLRDKFVSNNRCTSQSPPEPAKGSRSHIKTVYSGCTSGFPVWWIAHDGDHVATPQDGNGQYWAPGETWTFFSQFS","[[14, 1.0], [162, 0.7], [189, 0.6], [211, 0.6], [237, 0.6]…
	415,"0.9090","MRSLLTLTLALFASAGLGDAASAGCGKQPPSSGVKTMQVNGKNREYTLQLPNNYQNNKPHRLVFGYHWLSGNMGNVVQGGYYGLRNLAGDSTIFIAPNGLNAGWANQGGEDITFTDQMLAFAKQNLCIDEKQVFATGFSYGGAMSHSVACSRPNDFAAVAVISGALLSGCNGGNTPVSYLHIHGSADNVLSIQQGRQLRDKWIGTNGCQQKQVNDPAPGAQNYVKTSYTCSRKPVTWIGHGGGHVADPTANGQKFAPGETWSFFNAAAGTSAKLRC","[[16, 0.7], [134, 0.7], [135, 1.0], [140, 0.7], [157, 0.6], [158, 0.6], [159, 1.0], [171, 0.7], [246, 0.6]…
	496,"0.9090","MRSLLTLTLALFASAGLGDAASAGCGKQPPSSGVKTMQVNGKNREYTLQLPNNYQNNKPHRLVFGYHWLSGNMGNVVQGGYYGLRNLAGDSTIFIAPNGLNAGWANQGGEDITFTDQMLAFAKQNLCIDEKQVFATGFSYGGAMSHSVACSRPNDFAAVAVISGALLSGCNGGNTPVSYLHIHGSADNVLSIQQGRQLRDKWIGTNGCQQKQVNDPAPGAQNYVKTSYTCSRKPVTWIGHGGGHVADPTANGQKFAPGETWSFFNAAAGTSAKLRC","[[16, 0.7], [134, 0.7], [135, 1.0], [140, 0.7], [157, 0.6], [158, 0.6], [159, 1.0], [171, 0.7], [246, 0.6]…
	23,"0.9089","MIYSETLLGALLLSSFIPAVLGGGMGWTGPNTCVSGACCTFSNDWYSQCIPGNCQGGGVTTASTTVGVTTTATTQPGSTATSNPGSGSAGCGKNPGLTSGTKSITVNGKTRQYIIKIPDNYQSNRPYKLIFGLHWLSGSMNDVVNGQYYGLLPLSNNDVIFVAPNGLNNGWANSGGEDVAFIDALVSTVEAGLCVNPKLRFATGFSYGGGMSYSLACSRANVFRAVAVIAGAEISGCSGGTSPVPYLGIHGISDSVLNISQGRSLRDKFVSNNRCNPQSPPEPARGSRSHIKTVYSGCTSGFPVWWIAHDGDHVPTPQDGNGQYWAPGETWTFFSQFF","[[27, 1.0], [250, 0.6], [309, 0.8]]"
	84,"0.9089","MIYSETLLGALLLSSFIPAVLGGGMGWTGPNTCVSGACCTFSNDWYSQCIPGNCQGGGVTTASTTVGVTTTATTQPGSTATSNPGSGSAGCGKNPGLTSGTKSITVNGKTRQYIIKIPDNYQSNRPYKLIFGLHWLSGSMNDVVNGQYYGLLPLSNNDVIFVAPNGLNNGWANSGGEDVAFIDALVSTVEAGLCVNPKLRFATGFSYGGGMSYSLACSRANVFRAVAVIAGAEISGCSGGTSPVPYLGIHGISDSVLNISQGRSLRDKFVSNNRCNPQSPPEPARGSRSHIKTVYSGCTSGFPVWWIAHDGDHVPTPQDGNGQYWAPGETWTFFSQFF","[[27, 1.0], [250, 0.6], [309, 0.8]]"
	173,"0.9089","MTFIFSMLVTLSALQAAESVTYSSGCGNAASITSGKYTTTINGIERDYIVRVTAYNVTQDSSKYGNGSYYGLLNLANEAVIFVAPQGLDNGWSNINYDDMTFADTIVRTLDDGLCVDKDQRFVVGFNFGGSMTNAIAKSGRGTTFKAAAVLSGTDYTTALGEPAPIGFLVSHGVSDPGNLISKGRSMRDVFVEVNDCTNQTAPEPAVGSHSHIKTRTQTSC","[[123, 0.7], [124, 1.0], [165, 0.6]]"
	436,"0.9089","MAIPLVLLLAWLLPTVFAASLTQVSNFGDNPGSLQMYIYVPNNLASKPAIIVAMHPCGGSATQYYGMYDYHTPADQYGYILIYPSATRDLNCFDADTAASLTHNGGSDSLSIVNMVKYTISKYGADSSKVYMTGSSSGAIMTNVLAGTYPDVFAAGAAFSGMPFACLSGAGGADPAMSNQTCSRGQINHTPQEWAAYVHNAYPGYTGQYPRLQVWHGTADNVISYTDFNQEISQWTTVMGLSFTSNQTNTPLSGYTKMIYGDGSRFQAFSASGVGHFVPTDVSVVLDWFGITGGGGGNGGGSGSTTTTTSATTTSTGPTGGCTAAHWDQCGGNGYTGCTSCASPYTCQKVNDYYSQCL","[[26, 0.8], [315, 0.6], …
	482,"0.9089","MRSSIFLGKVLGTIRPEVAVEMRNGALKSWGAPWLEQQSKTATMVTIKALLGLALTLSAHLAAAEPLHRRQDTSDVPVELAANPSTGCNKAPTITSGTKSITVNGRNRQYVVRVPNNYDRARAYRLIFAFHWVGGTMNDVAGGGTDRELWSYYGQQRVAGEAAILVAPQGNGNGWANSGGEDIAFVDAMVAQLQGGLCVDTRQLYAIGFSYGGSMSYSIACSRAKVFRGVAVISGGQLSGCAGGSDPIAYLGIHGITDGTLGIASGRGLRDRFVRNNGCSSISPSEPARGSGVHVKTEYPGCKAGFPVTWIAFDGGHWPGAVDNGPESGAKSRARINHPINPPAFCKASSPFPPGERQALGINGREPEAAQAPSFGADASVLH",…
	484,"0.9088","MLSKGLFLGAGLILSAVEAANTAGCGKAASISSGTKQINVNGQQRSYILQLPQSYDPNTAHEFYLGLHWLGGSQENVAQGGWYGLQPLAQQSNTPAIFVAPQGNDAGWANPGGSDVRFIDAVLDELKSQLCIDDSHVFALGFSYGASMSRALACARPNVFRAVGAMAVGPMSGCDGGSQPIAYFGQHGTADNVLPFELGEETRDQFARNNGCQPQTFPRPASGSPNWEKTVLRGCKYPVTWIAHSGGHVATVDSRGSSTSKELWDFFQQF","[[8, 0.7], [110, 1.0], [139, 1.0], [160, 0.6], [245, 0.6]]"
	111,"0.9087","MRFLPTALLMAAITTGVAAAKPSSGCGKTPTLAGNANTTRTITSNGKARTFYVQTPADYDNTRPHRLIFTLHALGGTARQVVAGTGGYYPFYGLPPLVDADANANDTTGAIFVAPDGQNNGWANAGGEDVTFIRAAMAAVEADLCVDQALRFSTGFSYGGAMSYALACALGTELRAVAVLSGNPAISGCAGGEAPVAYLGQHGVADGVLPVAGGREMRDRFARNNGCAAAAQVGEPRAGSGEAHVRTEMAGCRDGFPVVWVAFDGGHTPTPLEGGAATSFTPAETWAFFSRFT","[[153, 0.6], [176, 0.6], [253, 1.0], [268, 0.6], [274, 0.6]]"
	256,"0.9087","MQSIFSIALVLLAAIVQNVSARSAGCGKSPIASGTKSMTVNGKNRQYILQVPANYNPNTEYKLIFGYHWRDGTMNNVAPGYYGLRDLARETAIFVAPQGLGNGWANSGGEDVTFTDQMVDTIKNSLCVNETQIFATGWSYGGAMSFSLACSRPNVFRAVAVISGAQLSGCAGGNTPVPYLGIHGVVDSVLNINMGRQLRDKFLQLNGCASKNAQEPSAGSGTHIKTTYSCRAGYPVWWIAHSGDHVPDPRDGNGQYWAPGETWNFFTQAINS","[[64, 0.6], [134, 1.0], [140, 0.8], [141, 0.8], [150, 0.6], [156, 0.6], [157, 0.8], [158, 0.8], [159, 0.9], [1…
	382,"0.9087","MLYTTSFWLTLFAALHYALGASTPGCGKNPPASGTKTIGSNRQYILQVPANYNTSRPYKLIFGFHWLGGNMNNVAPGYYGLRDLAQEGAIFVAPNGLDNGWANTGDRDTTLVNQILAEIKNNMCVDDTQIFATGFSYGGGMSYSLACSNAKDFRAVSVIAGAQLSGCTGGETRIAYLGIHGVVDSVLNISNGRTLRDRYLRVNGCQSKNAPEPGRGADSNFMKTEYSCTAGYPVWWMAHGGDHVGSPSSGQNWMATHTWDFWTKAIYVGVENPTPTSTSITSTTTSTTTTQQPTPTGNCVARYGQCGGQGWNGASCCQSGSTCTVVNSFYHQCL","[[103, 1.0], [294, 0.6]]"
	83,"0.9085","MIYSETLLGALLLSSFIPAVLGGGMGWTGPNTCVSGACCTFSNDWYSQCIPGNCQGGGVTTASTTVGVTTTATTQPGSTATSNPGSGSAGCGKNPGLTSGTKSITVNGKTRQYIIKIPDNYQSNRPYKLIFGLHWLSGSMNDVVNGQYYGLLPLSNNDVIFVAPNGLNNGWANSGGEDVAFIDALVSTVEAGLCVNQKLRFATGFSYGGGMSYSLACSRANVFRAVAVIAGAEISGCSGGTSPVPYLGIHGISDSVLNISQGRSLRDKFVSNNRCNPQSPPEPARGSRSHIKTVYSGCTSGFPVWWIAHDGDHVATPQDGNGQYWAPGETWTFFSQFF","[[27, 1.0], [309, 0.8]]"
	396,"0.9085","MKSLLTLTLALFASAGLGDAASAGCGKQPPSSGVKTMQVNGKNREYTLQLPNNYQNNKPHRLVFGYHWLSGNMGNVVQGGYYGLRNLAGDSTIFIAPNGLNAGWANQGGEDITFTDQMLAFAKQNLCIDEKQVFATGFSYGGAMSHSVACSRPNDFAAVAVISGALLSGCNGGNTPVSYLHIHGSADNVLSIQQGRQLRDKWIGTNGCQQKTVNDPAPGAQNYVKTSYTCSRKPVTWIGHGGGHVGDPTANGQKFAPGETWSFFNAAAGTSAKLRC","[[16, 0.6], [134, 0.7], [135, 1.0], [140, 0.6], [157, 0.6], [158, 0.6], [159, 0.9], [171, 0.7], [246, 0.6]…
	205,"0.9084","MRSPLAFCLALLGAAQLGEAASAGCGKAPQSSGTKSMQVNGKQRQYILQLPNNYQNNKPHRLVFGYHWRDGNMNNVAQGGFYGLQGLAGDSTIFIAPNGLNAGWANNGGEDITFTDQMLKFAKDNLCIDEKQVFATGWSYGGSMSHSVACSRPNDFAAVAVISGAQLSGCNGGNTPVAYLGIHGSADNVLGINLGRQLRDKWIGTNGCQQKNVNDPGAGAQQHVKTTYTCSRKPLTWIAHGGGHVPDPTGTNGAKFAPGETWQFFNAAVGGSRSTGRRC","[[171, 0.6], [216, 0.6], [247, 1.0], [267, 0.6]]"
	449,"0.9084","MEYVDPSHPAPPGAPPPRTERGGRWSRAVRRLGAVVALVTGAALVGPGTAGAAPAGPMAAGAGQTGPAASAAPRAAASLERVTAFGANPGNLAMYVYRPAGLPAGAPVVVALHGCTQSARVYSDNAGLDTFADRHGFLVVYAETTAANNANTCFNWFQPGDTRRGQGEAASIRQMVAHAASAYGADGRVHVTGLSAGGAMTSVMLAAYPDVFAAGAVVAGIPHGCGVDVVTAFGCMSPGVDRTPAAWAQAVRDAYPGHTGPWPRVSIWHGDSDATVVPRNADELRDQWTAVHGLGQSPDRTSTIGPNGTRRSAYLSAGGTSVVEVNRVPGIAHGTPVDPGGGGEQCGATGTQHFIDSICSSHWITRFFGLDGGTTPEPPVDPPTE…
	494,"0.9083","MARLSYLITAAALSSLPTALTGTPSPGCGKDPTLTSPDAYNLTVNGKTRDFYVRLPADYDSGHAYKLIFTFHALGGTAEQVIAGTDGYLPWYGLPAADAAVSGDGDGETAIYIAAQGLKNDAEFGGEMPGWANVDGEDLGLVDAILERVEADLCVDQEHRYSTGFSYGGAMSYALACDRSSLFRAVAVLSGGPMSGCEGGDGSPVAYYGQHGVSDQVLPMALGRELRDRFVANNGCVVKEATEPVAGSGTHEKTVYEGCTHPVTFVAFDGDHTPQPMDGDADQTYAPEETWEFFSQFAQT","[[162, 0.6], [167, 1.0], [184, 0.6], [185, 0.6]]"
	105,"0.9082","MLGYKLGFTAAMAMLAAPLEGVAAAKASPGCGKNPTLSGSPSTARTLTANGKSRTFYVNTPQNYDKDHPYRLILTLHALGGTASQVVAGTGGYYAWYGIPPFVNDTVNAIYVAPDGLNNGWANQGGEDVTFLSQLITSVEADLCVDQNLRFSTGFSYGGAMSYALACSMGQDIRAVAVLSGNPQISGCADGSKPVAYYGQHGVSDQVLPISGGREMRDRFIKNNGCTAQTAEEPSAGSGKYMKTTFSNCSADHPVVWVAFDGPHTPTPLENAAGKSFTPSETWVFFSQFK","[[5, 0.8], [89, 0.8], [157, 1.0], [158, 0.6], [174, 0.7]]"
	393,"0.9081","MKSLLTLTLALFASAGLGDAASAGCGKQPPSSGVKTMQVNGKNREYTLQLPNNYQNNKPHRLVFGYHWLSGNMGNVVQGGYYGLRNLAGDSTIFIAPNGLNAGWANQGGEDITFTDQMLAFAKQNLCIDEKQVFATGFSYGGAMSHSVACSRPNDFAAVAVISGALLSGCNGGNTPVSYLHIHGSADNVLSIQQGRQLRDKWIGTNGCQQKTVNDPAPGATNYVKTSYTCSRKPVTWIGHGGGHVADPTGNGQKFAPGETWSFFNAAAGTSAKLRC","[[135, 0.8], [159, 0.7], [247, 1.0]]"
	460,"0.9081","MRSLLTVCLLLAAATIDGVLARSSGCGKSPPSSGTKTMTVNGKNREYILQVPNNYDSNKAYKLIFGFHWLNGNMNNVAPGYYGLRNLAGESAIFVAPNGLNSGWGNNGGEDITFVDNMISTIESQLCVDETQRFATGFSYGGAMSYSLACSRPNVFRAVAVIAGAQLSGCNGGTQPIAYLGIHGVVDSVLNISNGRQLRDKFLSNNGCASKNAPEPSSGSGTHIKTTYTCRAGYP","[[64, 0.9], [78, 0.6], [134, 0.9], [135, 1.0], [140, 0.8], [157, 0.6], [159, 0.8], [179, 0.6]]"
	17,"0.9080","MYSDTLLGALLLSTFVPAVLGGGQGWTGPKTCVSGTCCTFSNNWYSQCIPGNCSGGGVTTASTTVGVTTTTTSQPGSTATSSPESGSAGCGKSPGLTSGTKSITVNGKTRQYIIKIPDNYDSNKPYKLIFGLHWLSGSMNDVVNGQYYGLLPLSNNGVIFVAPNGLNAGWANSGDEDIAFIDALVSTIEAGLCVNPKLRFATGFSYGGGMSYSLACSRANVFRAVAVIAGAQLSGCSGGTSPVPYLGIHGISDSVLNISQGRSLRDKFVANNRCTSQNPPEPARGSRSHIKTVYSGCTTGFPVWWIAHDGDHVGTPQDGNGQYWAPGETWTFFSQFF","[[26, 1.0], [174, 0.7], [308, 0.7]]"
	416,"0.9080","MKTALVLAFAASALGQQTVWGQCGGNGWSGATTCTSGNCCSSINPWYSQCIPGDCAGGGGGQATTTSTSVTTTATSGTGPTSNPNPGSGNTSKGCGTSTTLKSGTYSITVNGKQRQYILALPDNYDRSKSYKLIFGLHWLGGSMQDVAGGNYYGVRPLSGNNVIFVAPQGLNNGWANAGGEDITLMDQIREKLQAELCIDNSQIYSMGWSYGGSMSYALACARPDVFRGVAVMSGANLSGCSPGTQPVAYYAQHGVSDTVLPIDRGRSIRDTFVKDNKCTAQNAPEPAAGSGTHIKTVYEGCSSGHPVWWIPFDGPHEPLATDRGASSSWTPGEIWKFISQFS","[[51, 1.0], [77, 0.9], [230, 0.6]]"
	35,"0.9079","MRSLLTLTLALFASAGLGDAASAGCGKQPPSSGVKTMQVNGKNREYTLQLPNNYQNNKPHRLVFGYHWLSGNMGNVVQGGYYGLRNLAGDSTIFIAPNGLNAGWANQGGEDITFTDQMLAFAKQNLCIDEKQVFATGFSYGGAMSHSVACSRPNDFAAVAVISGALLSGCNGGNTPVSYLHIHGSADNVLSIQQGRQLRDKWIGTNGCQQKQVNDPAPGAQNYVKTSYTCSRKPVTWIGHGGGHVADPTANGQKFAPGETWSFFNAAAGKSAKLRC","[[16, 0.7], [134, 0.7], [135, 1.0], [140, 0.6], [157, 0.7], [158, 0.6], [159, 0.9], [171, 0.7], [246, 0.6]]"
	155,"0.9079","MRSLLTLTLALFASAGLGDAASAGCGKQPPSSGVKTMQVNGKNREYTLQLPNNYQNNKPHRLVFGYHWLSGNMGNVVQGGYYGLRNLAGDSTIFIAPNGLNAGWANQGGEDITFTDQMLAFAKQNLCIDEKQVFATGFSYGGAMSHSVACSRPNDFAAVAVISGALLSGCNGGNTPVSYLHIHGSADNVLSIQQGRQLRDKWIGTNGCQQKQVNDPAPGAQNYVKTSYTCSRKPVTWIGHGGGHVADPTANGQKFAPGETWSFFNAAAGKSAKLRC","[[16, 0.7], [134, 0.7], [135, 1.0], [140, 0.6], [157, 0.7], [158, 0.6], [159, 0.9], [171, 0.7], [246, 0.6]…
	157,"0.9079","MRSLLTLTLALFASAGLGDAASAGCGKQPPSSGVKTMQVNGKNREYTLQLPNNYQNNKPHRLVFGYHWLSGNMGNVVQGGYYGLRNLAGDSTIFIAPNGLNAGWANQGGEDITFTDQMLAFAKQNLCIDEKQVFATGFSYGGAMSHSVACSRPNDFAAVAVISGALLSGCNGGNTPVSYLHIHGSADNVLSIQQGRQLRDKWIGTNGCQQKQVNDPAPGAQNYVKTSYTCSRKPVTWIGHGGGHVADPTANGQKFAPGETWSFFNAAAGKSAKLRC","[[16, 0.7], [134, 0.7], [135, 1.0], [140, 0.6], [157, 0.7], [158, 0.6], [159, 0.9], [171, 0.7], [246, 0.6]…
	210,"0.9079","MRSLLTLTLALFASAGLGDAASAGCGKQPPSSGVKTMQVNGKNREYTLQLPNNYQNNKPHRLVFGYHWLSGNMGNVVQGGYYGLRNLAGDSTIFIAPNGLNAGWANQGGEDITFTDQMLAFAKQNLCIDEKQVFATGFSYGGAMSHSVACSRPNDFAAVAVISGALLSGCNGGNTPVSYLHIHGSADNVLSIQQGRQLRDKWIGTNGCQQKQVNDPAPGAQNYVKTSYTCSRKPVTWIGHGGGHVADPTANGQKFAPGETWSFFNAAAGKSAKLRC","[[16, 0.7], [134, 0.7], [135, 1.0], [140, 0.6], [157, 0.7], [158, 0.6], [159, 0.9], [171, 0.7], [246, 0.6]…
	237,"0.9079","MRSLLTLTLALFASAGLGDAASAGCGKQPPSSGVKTMQVNGKNREYTLQLPNNYQNNKPHRLVFGYHWLSGNMGNVAQGGYYGLRNLAGDSTIFIAPNGLNAGWANQGGEDITFTDQMLAFAKQNLCIDEKQVFATGFSYGGAMSHSVACSRPNDFAAVAVISGALLSGCNGGNTPVSYLHIHGSADNVLSIQQGRQLRDKWIGTNGCQQKQVNDPAPGAQNYVKTSYTCSRKPVTWIGHGGGHVADPTANGQKFAPGETWSFFNAAAGKSAKLRC","[[16, 0.7], [134, 0.7], [135, 1.0], [140, 0.7], [157, 0.7], [158, 0.6], [159, 0.9], [171, 0.7], [246, 0.6]…
	265,"0.9079","MRSLLTLTLALFASAGLGDAASAGCGKQPPSSGVKTMQVNGKNREYTLQLPNNYQNNKPHRLVFGYHWLSGNMGNVVQGGYYGLRNLAGDSTIFIAPNGLNAGWANQGGEDITFTDQMLAFAKQNLCIDEKQVFATGFSYGGAMSHSVACSRPNDFAAVAVISGALLSGCNGGNTPVSYLHIHGSADNVLSIQQGRQLRDKWIGTNGCQQKQVNDPAPGAQNYVKTSYTCSRKPVTWIGHGGGHVADPTANGQKFAPGETWSFFNAAAGKSAKLRC","[[16, 0.7], [134, 0.7], [135, 1.0], [140, 0.6], [157, 0.7], [158, 0.6], [159, 0.9], [171, 0.7], [246, 0.6]…
	469,"0.9079","MAFKAAFLSSMLVALGAFQTTDAVTYSSGCGKTPDITSGTYTTAINGTEREYIVRVPEDYDSNVPYPFIIAYHWFGATAFNATQNSSRYGNGSYYGLLSYANESAIFVAPQGLDNGWSNVNDDDMTFTDSLVQTIDNGLCVDTEQRFVVGFSFGGSMTNAIANSGRGSTFKAAAVLSGTDYTTAVGEPVPIGFLVIHGVSDPGNLISKGRSMRDVFVKVNGCTNQTALEPAAGSKSHIKTSYANCSKPVTFIPFDGVHEYSPVDAGASSSWVPGEIWSFFFP","[[15, 0.6], [33, 0.7], [36, 0.7], [106, 0.6], [111, 0.6], [148, 0.6], [152, 0.8], [153, 0.6], [164, …
	541,"0.9079","MRSLLTLTLALFASAGLGDAASAGCGKQPPSSGVKTMQVNGKNREYTLQLPNNYQNNKPHRLVFGYHWLSGNMGNVVQGGYYGLRNLAGDSTIFIAPNGLNAGWANQGGEDITFTDQMLAFAKQNLCIDEKQVFATGFSYGGAMSHSVACSRPNDFAAVAVISGALLSGCNGGNTPVSYLHIHGSADNVLSIQQGRQLRDKWIGTNGCQQKQVNDPAPGAQNYVKTSYTCSRKPVTWIGHGGGHVADPTANGQKFAPGETWSFFNAAAGKSAKLRC","[[16, 0.7], [134, 0.7], [135, 1.0], [140, 0.6], [157, 0.7], [158, 0.6], [159, 0.9], [171, 0.7], [246, 0.6]…
	542,"0.9079","MRSLLTLTLALFASAGLGDAASAGCGKQPPSSGVKTMQVNGKNREYTLQLPNNYQNNKPHRLVFGYHWLSGNMGNVVQGGYYGLRNLAGDSTIFIAPNGLNAGWANQGGEDITFTDQMLAFAKQNLCIDEKQVFATGFSYGGAMSHSVACSRPNDFAAVAVISGALLSGCNGGNTPVSYLHIHGSADNVLSIQQGRQLRDKWIGTNGCQQKQVNDPAPGAQNYVKTSYTCSRKPVTWIGHGGGHVADPTANGQKFAPGETWSFFNAAAGKSAKLRC","[[16, 0.7], [134, 0.7], [135, 1.0], [140, 0.6], [157, 0.7], [158, 0.6], [159, 0.9], [171, 0.7], [246, 0.6]…
	147,"0.9078","MPTLTNGVHNINGREYILKVPDNYDKNKAHHLVFGLHWRGGNMWNIVDGQSVQPWYGLETRAQGSAIFVAPNGKNAGWVNNGGEDVAFIDAIIKQVESDLCVDQSSRFATGFSWGGGMSYSLACSRAKQFKAVSVLSGGVISGCDGGNDPIAYLGIHGINDGVLPFQGGVNLVQKFIKNNGCQQANIGRPQSGSHSSVRTDFKGCSKPVSFIAYDGGHDAAPLGVGSPLAPDATWTFFMAA","[[108, 0.8], [109, 1.0], [131, 0.7]]"
	106,"0.9077","MLLPTLLALGLPILADAAGSSGCGKPPTLTNGVHNINGRQYTLKIPDGYDANKPHHLVFGLHWRGGNMGNVVNGESIQPWYGLESRAQGSAILVAPNGKNAGWANTNGEDVALIDAIIKQVEGDLCVDQSSRFATGFSWGGGMSYALACSRAKEFKAVSVLSGGVISGCEGGHDPIAYLGIHGINDPVLPFDGGVGLANKFIQNNKCQPANIAKPASGSHSSVRTDFHGCSKPVSFIAYDGGHDGAPLGVASSLAPDATWEFFMAA","[[64, 0.6], [121, 0.6], [122, 0.6], [133, 0.7], [134, 1.0], [156, 0.6], [243, 0.7], [244, 0.7]]"
	204,"0.9077","MRSPLAFCLALLGAAQLGEAASAGCGKAPQSSGTKSMQVNGKNRQYILQLPNNYQNNKPHRLVFGYHWRDGNMNNVAQGGFYGLQGLAGDSTIFIAPNGLNAGWANQGGEDITFTDQMLKFAKDNLCIDEKQVFATGWSYGGAMSHSVACSRPNDFAAVAVISGAQLSGCNGGNSPVAYLGIHGAADNVLGINLGRQLRDKWIGTNGCQQKNVNDPGAGAQNHVKTTYQCSRKPVTWIGHGGGHVPDPTGTNGAKFAPGETWQFFNAAVGGSRSTGRRS","[[79, 0.6], [171, 0.6], [216, 0.6], [247, 1.0], [267, 0.6]]"
	514,"0.9077","MLRAVLLPTLLAFGAFTPVHGANSPGCGKQPTLTNGVNQINGREYVLKIPDGYDPSKPHHLIFGLHWRGGNMYNVVNGDSIQPWYGLEARAQGSAIFVAPNGLNAGWANTNGEDVAFIDAIMEQVEDDLCVDQASRFATGFSWGGGMSYALACARAAEFRAVSVLSGGLISGCDGGNDPIAYLGIHGINDPVLPLDGGVTLANTFVSNNGCQPTDIGQPASGSGGSVRTDFSGCSHPVSFIAYDGGHDGAPLGVGSSLAPDATWEFFMAA","[[12, 0.6], [13, 0.6], [20, 0.6], [76, 0.6], [137, 0.7], [138, 1.0], [204, 0.7]]"
	404,"0.9076","MQPVVNMIGVMLLTLALPVLGQQSLYGQCGGIGWNGPTQCAAGACCSYQNAYYSQCLPGNCTPTMTTTLVTTTTTSTTTISSASSTGLSQGCGKSPTLSSGTYTTTVNGVQRQYILTLPPNYDRNRPYKLIFGYHWLSGTMQDVVGGSYYGVQPLANGGAIFVAPQGLNNGWANSGGADITFTDQMLATLKTNLCIDENQIYSMGWSYGGSMSYALACARPEVFRGVAVMSGANLSGCSPGTQPVAYYAQHGVSDSVLPIALGRQIRDTFVTDNHCNPQNPQEPAAGSGTHIKTVYSGCSAGHPVWWIAFDGPHEPLATDAGASASWTPGQIWSFISQFN","[[30, 0.7], [34, 0.6], [49, 0.7], [84, 0.9…
	10,"0.9075","MAFVASIIGLILLGLAPSVLGVQPTTTVARSSLSLSSGCGKTATLRSGTYTLTVNGQQRQYILTLPANYNPNTHYKLIFGFHWLGGTMEDVFHGSYYGVEPLAQNSAIFVAPQGLNNGWGNSNNNDITLTDQILSTLESALCIDETQVYSMGWSYGGSMSYALACARPNVFRAVAVMSGANLSGCNPGTHPVAYYAQHGVSDNVLPIALGRGIRDTFVKDNGCTPQNPPEPAAGSGRHIKTEYSGCSSGHPVWWIPFDGPHEPLATDAGASSSWTPGQIWEFFSQF","[[39, 0.6], [78, 1.0], [83, 0.6], [154, 0.6], [155, 0.6], [171, 0.6], [172, 0.9], [173, 0.6], [17…
	257,"0.9075","MKRLSNLSTALSALTLSSLPAAALAAARSAGCGKDPTLLTSPPTTPYTVTVNSKAREFYVRLPEGYDRDRAYRLIFTFHALGGRAVEVVAGEGGYLEWYGLPAQDPDESAVYVAAQGLVNENDFGGTTGWANVGGEDVALVDALVELVEADLCIDSEHRYSTGFSYGGAMSYALACERSAEFRAVAVLSGGPMSGCVGGNEPIAYYGQHGLSDQVLPADLGRDLRDRFVRNNGCTPQEPQEPAVGSGTHMKTEYEGCTHPVTWVAFDGDHVSQPKDAGASQSFAPEETWAFFSQFTQT","[[15, 0.6], [82, 0.8], [84, 0.6], [106, 0.7], [123, 0.6], [126, 0.8], [160, 0.6], [1…
	435,"0.9075","MAFVASIIGLILLGLAPSVLGVQPTTTVARSSLSLSSGCGKTATLRSGTYTLTVNGQQRQYILTLPANYNPNTHYKLIFGFHWLGGTMEDVFHGSYYGVEPLAQNSAIFVAPQGLNNGWGNSNNNDITLTDQILSTLESALCIDETQVYSMGWSYGGSMSYALACARPNVFRAVAVMSGANLSGCNPGTHPVAYYAQHGVSDNVLPIALGRGIRDTFVKDNGCTPQNPPEPAAGSGRHIKTEYSGCSSGHPVWWIPFDGPHEPLATDAGASSSWTPGQIWEFFSQF","[[39, 0.6], [78, 1.0], [83, 0.6], [154, 0.6], [155, 0.6], [171, 0.6], [172, 0.9], [173, 0.6], [1…
	540,"0.9074","MRSLLTLTLALFASAGLGDAASAGCGKQPPSSGVKTMQVNGKNREYTLQLPNNYQNNKPHRLVFGYHWLSGNMGNVVQGGYYGLRNLAGDSTIFIAPNGLNAGWANQGGEDITFTDQMLAFAKQNLCIDEKQVFATGFSYGGAMSHSVACSRPNDFAAVAVISGALLSGCNGGNIPVSYLHIHGSADNVLSIQQGRQLRDKWIGTNGCQQKQVNDPAPGAQNYVKTSYTCSRKPVTWIGHGGGHVADPTANGQKFAPGETWSFFNAAAGKSAKLRC","[[16, 0.6], [134, 0.7], [135, 1.0], [140, 0.6], [157, 0.6], [158, 0.6], [159, 0.8], [171, 0.7], [246, 0.6]…
	543,"0.9074","MRSLLTLTLALFASAGLGDAASAGCGKQPPSSGVKTMQVNGKNREYTLQLPNNYQNNKPHRLVFGYHWLSGNMGNVVQGGYYGLRNLAGDSTIFIAPNGLNAGWANQGGEDITFTDQMLAFAKQNLCIDEKQVFATGFSYGGAMSHSVACSRPNDFAAVAVISGALLSGCNGGNTPVSYLHIHGSADNVLSIQQGRQLRDKWIGTNGCQQKQVNDPAPGAQNYVKTSYTCSRKPVTWIGHGGGHVADPTANGQKFAPGETWSFFNAAAGKSAKLRY","[[16, 0.7], [134, 0.7], [135, 1.0], [140, 0.7], [157, 0.7], [158, 0.6], [159, 0.9], [171, 0.7], [246, 0.6]…
	407,"0.9071","MVPTMIYSAILALSALTPSVLAETRSSGCGKQPSLTNGVHNINGREYILKVPDNYDKNKAHHLVFGLHWRGGNMWNIVDGQSVQPWYGLESRAQGSTIFVAPNGKNAGWANNGGEDIAFIDAIIKQVEGDLCVDQSSRFATGFSWGGGMSYSIACSRAKQFKAVSVLSGGVISGCDGGNDPIAYLGIHGINDPVLPFQGGVQLAEKFVKNNGCQQANIGKPQSGSHGSVRTDFKGCSKPVSFIAYDGGHDSAPLGVGSSLAPDATWKFFMAA","[[127, 0.8], [128, 0.6], [139, 0.8], [140, 1.0], [162, 0.6]]"
	405,"0.9068","MLLTLALPVLGQQSLYGQCGGIGWNGPTQCAAGACCSYQNAYYSQCLPGNCTPTMTTTLVTTTTTSTTTISSASSTGLSQGCGKSPTLSSGTYTTTVNGVQRQYILTLPPNYDRNRPYKLIFGYHWLSGTMQDVVGGSYYGVQPLANGGAIFVAPQGLNNGWANSGGADITFTDQMLATLKTNLCIDENQIYSMGWSYGGSMSYALACARPEVFRGVAVMSGANLSGCSPGTQPVAYYAQHGVSDSVLPIALGRQIRDTFVTDNHCNPQNPQEPAAGSGTHIKTVYSGCSAGHPVWWIAFDGPHEPLATDAGASASWTPGQIWSFISQFN","[[20, 0.7], [39, 0.6], [74, 0.9], [75, 0.6], [210, 0…
	12,"0.9066","MMYSDTLLGGGQGWTGPKTCVSGTCCTFSNDWYSQCIPGNCSGGGVTTASTTVGVTTTTTSQPGSTATSSPESGSAGCGKSPGLTSGTKSITVNGKTRQYVIKIPDNYDSNKPYKLIFGLHWLSGSMNDVVNGQYYGLLPLSNNGVIFVAPNGLNAGWANSGDEDIAFIDALVSTIEAGLCVNPKLRFATGFSYGGGMSYSLACSRANVFRAVAVIAGAQLSGCSGGTSPVPYLGIHGISDSVLNISQGRSLRDKFVSNNRCTSQNPPEPARGSRSHIKTVYSGCTTGFPVWWIAHDGDHVGTPQDGNGQYWAPGETWTFFSQFF","[[14, 1.0], [162, 0.7], [296, 0.7]]"
	20,"0.9066","MMYSDTLLGGGQGWTGPKTCVSGTCCTFSNDWYSQCIPGNCSGGGVTTASTTVGVTTTTTSQPGSTATSSPESGSAGCGKSPGLTSGTKSITVNGKTRQYVIKIPDNYDSNKPYKLIFGLHWLSGSMNDVVNGQYYGLLPLSNNGVIFVAPNGLNAGWANSGDEDIAFIDALVSTIEAGLCVNPKLRFATGFSYGGGMSYSLACSRANVFRAVAVIAGAQLSGCSGGTSPVPYLGIHGISDSVLNISQGRSLRDKFVSNNRCTSQNPPEPARGSRSHIKTVYSGCTTGFPVWWIAHDGDHVGTPQDGNGQYWAPGETWTFFSQFF","[[14, 1.0], [162, 0.7], [296, 0.7]]"
	384,"0.9066","MVYAATVWFILLASLHYALGSATPGCGKTPPSSGTRTIGSRQYILQVPDNYNASRPYKLIFGFHWLGGNMNNVAPNYFGLRELAQEGAIFVAPNGLDNGWANTGDRDTTLVNQILAEIKDGLCVEDTQIFATGFSYGAGMSYSLACSNPGDFRAVSVIAGAELSGCTGGETRIAYLGIHGVVDSVLPISTGRGLRDRYLRVNDCQAKDAPEPPKGSDSNYTKTEYTCTAGYPVWWMAHGGDHVPGPSSGQNWMAEHTWDFWTRAIYVGISDPTPTATSSTSMSTGTTSTTTSQQPQPTVSCAAHWGQCGGQGWPGYSCCQSPFVCTVLNTWHHQCL","[[60, 0.6], [102, 1.0], [148, 0.6], [243, 0.7]…
	27,"0.9065","MMYPETLLGGGMGWTGPNTCVSGACCTFSNDWYSQCIPGNCQGGGVTTASTTVGVTTTATTQPGSTATSNPGSGSSGCGKNPGLTSGTKSITVNGKTRQYIIKIPDNYQSNRPYKLIFGLHWLSGSMNDVVNGQYYGLLPLSNNDVIFVAPNGLNNGWANSGGEDVAFIDALVSTVEAGLCVNPKLRFATGFSYGGGMSYSLACSRADVFRAVAVIAGAEISGCSGGTSAVPYLGIHGISDSVLNISQGRSLRDKFVSNNRCTKQSPPEPARGSRSHIKTVYSGCTSGFPVWWIAHDGDHVPTPQDGNGQYWAPGETWTFFSQFF","[[3, 0.7], [14, 1.0], [237, 0.6], [296, 0.9], [301, 0.6]]"
	11,"0.9064","MVSRASIIGVLLLELAITVLGQQPLYGQCGGSDWTGPTECAAGACCSPVNPYYSQCLPGDCTGGGTTSTVRETPTNSSGPGIPTATSGSGLPTNSSGLKVPTATSGSGLPTVISISSGCGASAGLSSGTFSITSSGQERQYILALPENYDPNTSYKLIFGLHWLGGTMQDVASGSYYGVMPLSDNKVIFVAPQGLDNGWANTGGQDIVLIDDILATLDEALCIEKTQIYSMGWSYGGSMSYALACSRPDVFRGIAVMSGANLSGCSPGTEPVAYYGQHGGSDDVLAIAMGRQIRDTFVKNNGCSSQNPPEPNAGSGTHIKTEYSGCSADHPVWWIPFDGPHEPLATDAGSNSPWTPTEIWNFFKQFN","[[34, 0.7], [57,…
	343,"0.9064","MRGLFASVCLLLAAVPSVFAANSTGCGKPKTLTNKQYSVQVNGKNRNYILNIPDNYDQNRPYRLVFTWHQRGGSAQKIVNGEDITKGGALPYYGLKAIANNSAIFVVPDGLNSGWGNSGGEDVTFFDSMLKTVEADLCVNTNLRFSTGFSYGGAMSYALACARPEQIRAVAILSGAELSGCSGGSKPVAFYGQHGTSDSVLNISMGRSVRDKFVAANGCTKPASEPQPNGANSVKTVYSGCKAGYPLTWVIHNGDHNPSQTNSGSSTPFAPANSWEFFTQFT","[[22, 0.6], [26, 0.6], [145, 0.6], [146, 0.9], [163, 0.6], [167, 0.6], [168, 0.7], [173, 0.7], [252,…
	19,"0.9063","MVSRASIIGVLLLELAITVLGQQPLYGQCGGSDWTGPTECAAGACCSPVNPYYSQCLPGDCTGGGTTSTVRETPTNSSGPGIPTATSGSGLPTNSSGLGVPTATSGSGLPTAISISSGCGASAGLSSGTFSITSSGQERQYILALPENYDPNTSYKLIFGLHWLGGTMQDVASGSYYGVMPLSDNKVIFVAPQGLDNGWANTGGQDIVLIDDILATLDEALCIEKTQIYSMGWSYGGSMSYALACSRPDVFRGIAVMSGANLSGCSPGTEPVAYYGQHGGSDDVLAIAMGRQIRDTFVKNNGCSSQNPPEPNAGSGTHIKTEYSGCSADHPVWWIPFDGPHEPLATDAGSNSPWTPTEIWNFFKQFN","[[34, 0.7], [57,…
	369,"0.9063","MRRSSSTLTRLIGAVAGLVLAAAGAVAIAAPAQAATLTQVASFGSNPGNLSMYAYRPDNLPANAPAVVLLHGCVQNASGYFANSGWQKYADQWKFALIVAEQKSGNNANACFNFFEAGDTARGQGEALSIKQMVDHAKTNFGVNPSRVYVSGLSAGGAMSAVMLATYPDVFAAGSIIAGIPYRCATSMVNAFSCMNPGADKTPAAWGDLVRGAYAGYTGPRPRVAIWHGTSDTTVTPLNGTESRDQWTNVRGVSQTPTSTSSLPANTSLEVYGNDDVRLYRISGMGHGTPVDPGSGADQCGTAAAYFLDTICSTYRDALFFGLNSGGTTPTPTATPTASPTPTASPTPTASPTRTPTPSPTAAPTCVTASNYAHVVAGRAHQSGG…
	143,"0.9060","PSKGCGKNLSLPKTGSFEFSWSGGKRTVRIDIPNNYDNKNPYRLVFGMHCMGGWAGGVQQEGYYGLKPLDTGLTTIFVAPEGNGNQAPWGQGDYQLFDQLLEKLKNDLCIDESRVFSTGFSYGSMFTNGLSWNHQKVLRAVAVYETAERNIWLPQHTGQPIAWMGVLGFDDGLCTPEMGRNARNIILKYNSEGGKAVNEKAEEANRNGPHKCYDYKSVDQRFPVRWCTQSGGHIWDHKDPGQNQSWVPKATWEFFSQF","[[13, 1.0], [22, 0.6], [69, 0.8], [90, 0.8], [91, 0.6], [110, 0.9], [117, 0.7], [139, 0.6], [140, 0.6], [166, 0.9], [167, 1.…
	178,"0.9060","MMKVQASLVLVASAIFGNVLGATAGCGKTPTNIKAGVNTVTVNGKTREWTLTLPENYDNTKPHRLIFGLHWLGGTMNDVVNGPAIQPYYGLPELVNSSTIFVAPNGLRAQIGTGWENKDGEDIAFMKEIVKATNENLCINEKLRFSMGFSYGAAMSYAIACELYQDFRAVAALSGGTMSGCVGGTNPVAYYGQHGISDTVLPLSLGKQIRDTFVRNNGCAAENTPDPAPGSKSHLVTKYSGCAADKPVWWTSFDGGHTATPADGGTNKNTTFTHPQVWEFFSQFT","[[29, 0.6], [71, 0.7], [80, 0.8], [111, 0.8], [146, 0.8], [151, 0.9], [167, 0.6], [168, 1.0], [18…
	101,"0.9059","MPSTTLTTAVATSSETTTKTTTTTTSLPTNLSGGCGRVPTLNSGTYTTTVNGQQRQYILTLPSGYDQNKPYKLIFGYHWLGGDMQAVAGGSYYGVLPLSSNSAIFVAPQGIDNGWANTNGQDITFNDQIVANVENNLCVDKNQVYSMGWSYGGSMSYALACARPNVFRGVAVMSGANLSGCSPGTQPVAYYAQHGVHDSVLNIGLGRGIRDTFVRDNHCTAQNPPEPAVGSGTHIKTVYSGCSSGHPVWWIPFDGDHVPLPNDAGSSSSWTPGELWKFITQFS","[[7, 0.6], [11, 0.6], [79, 0.7], [109, 0.7], [120, 0.6], [169, 0.7], [170, 0.6], [173, 0.9], [174, …
	387,"0.9059","MKSLLTLTLALFASAGLGDAASAGCGKQPPSSGVKTMQVNGKNREYTLQLPNNYQNNKPHRLVFGYHWLSGNMGNVVQGGYYGLRNLAGDSTIFIAPNGLNAGWANQGGEDITFTDQMLAFAKQNLCIDEKQVFATGFSYGGAMSHSVACSRPNDFAAVAVISGALLSGCNGGNTPVSYLHIHGSADNVLSIQQGRQLRDKWIGTNGCQQKTVNDPAPGATNYVKTSYTCSRKPVTWIGHGGGHVGDPTANGQKFAPGETWSFFNAAAGTSAKLRC","[[16, 0.6], [134, 0.7], [135, 1.0], [140, 0.6], [157, 0.6], [158, 0.6], [159, 0.9], [171, 0.7], [246, 0.6]…
	203,"0.9057","MRSPIAFCLALLGAAQLGDAASAGCGKQSPGSGRKNMQVNGKNREYILQVPNNYNANKPHRLVFGYHWRDGNMNNVAQGGFYGLQGLAGDSTIFIAPNGLNAGWANQGGEDITFTDQMLDFAKKNLCIDEKQVFATGWSYGGSMSHSVACSRPNDFAAVAVISGAQLSGCNGGNSPVAYLGIHGASDNVLGINLGRQLRDKWIGTNGCQQKNVNDPGPGAQNHVKTTYQCSRKPVTWIAHGGGHVPDPTGTNGAKFAPGETWSFFNAAVGGGRSTGRRC","[[16, 0.7], [78, 0.6], [79, 0.7], [158, 0.6], [162, 0.6], [171, 0.7], [190, 0.6], [215, 1.0], [216, 0.6…
	293,"0.9056","MRPTLASFCVAAAELAIHATAANSLGCGTNPTLSNGLNYMDVNGQPREYIIQAPDNYDASTPHKLVIGYHWRDGTMNNVVENGFYGLSYLAGDTPTIFIAPQGLGNGWANTNGDDITFTDQILEAIESSFCIDQDRRFATGWSWGGGMSYSVACSRADIFRAVAVLSGAEISGCGGGSLPIAYFGQHGISDSVLGVELGRTLRDHYAQVNGCDVATPPEPGVGSGTHVVTDYTGCAEGYPVQWVAFDGDHVPLPSDGGSATSFTPGLIWEFFSQF","[[82, 0.8], [93, 0.6], [111, 0.6], [126, 0.8], [138, 0.9], [145, 0.6], [160, 0.6], [161, 0.8], [162, 0.8], …
	406,"0.9055","MVPTIIYSAVLGLSALTPPVLAESRSSGCGKQPTLTNGVHNINGREYILKVPDNYDKNKAHHLVFGLHWRGGNMWNIVDGQSVQPWYGLETRAQGSTIFVAPNGKNAGWANNGGEDVAFIDAIIKQVESDLCVDQSSRFATGFSWGGGMSYSLACSRAKQFKAVSVLSGGVISGCDGGNDPIAYLGIHGTNDGVLPFQGGVNLVQKFVKNNGCQQSNIGRPQSGTHSSVRTDFKGCSKPVSFIAYDGGHDAAPLGVGSSLAPDATWKFFMAA","[[139, 0.9], [140, 1.0]]"
	310,"0.9054","MHGLINSLCLFLASVPAVLSANSAGCGKSKTLTSKQYSVQVNGKTRNYFLNIPDNYDQNKPYRLVFTWHQLGGSAQKIVNGEDPTRGGALPFYGLKAIANNTAIFVVPDGLSQGWGNQGGEDVTFFDQLVKTVEADLCINTNLRFSTGFSYGGAMSYALACARPEMIRAVAVISGAQLSGCSGGTKPVAFYGQHGTSDSVLNVSMGRQLRDKFIANNGCTKPASEPQPNGGSSVKTVYQGCKAGYPLTWVIHGGDHNPSQVNSGSSTPFAPGNSWEFFTQFT","[[145, 0.6], [146, 1.0]]"
	250,"0.9053","MKRLSNLSAMLSALTLSSLPAAAAAAARSAGCGKDPTLLTSPPTTPYTVTVNSKAREFHVRLPEGYDRDRAYRLVFTFHALGGTAAQVVAGSGGYLPWYGLPAQDPDESAVYVAAQGLGNDFGGITGWANVGGEDVALVDALLELVEADLCIDSEHRYSTGFSYGGAMSYALACERAAEFRAVAVLSGGPMSGCVGGNEPIAYYGQHGLSDRVLPVDLGRDLRDRFVRNNGCTPQQPQEPAVGSGTHVKTEYEGCTHPVTWIAFDGDHVPQPMDAGANQTFVAEETWAFFSQFTQT","[[106, 0.7], [117, 0.6], [121, 0.6], [124, 0.7], [130, 0.7], [159, 1.0], [164, 0.8], […
	15,"0.9051","MVFISNIIAVLLLELGLTVFGQQTLLGQCGGIGWNGPTQCELGACCTYLNDRYSQCLSENCMPGPATVSRPRTPTTMSSPRQIVSSNSPGCGKTPTITSGTKSISVNGKERQYIIRVPDGYDNTKPYKLIFGFHWVGGTMTDVSSGGTDGASWAYYGQQREGGENAILVAPQGFNNGWANSGGEDITFVDELRKAIENDLCVDEGQRFAVGFSYGGSMSFSIACSLGKVFRAVTVISGGELSGCSGGTDPIAYLGIHGISDGTLNISGGRALRDRFVANNGCDNISPQEPAAGSMMHIKTEYPGCNDGYPVSWIAFDGGHMPGPVDGSYVDSGKDSYTGGEIWGFFSQWS","[[62, 0.6], [149, 0.6], [172, 1.0…
	315,"0.9051","MKSIAVLAIFLSALNGVSALASPGCGKAPTMTTGNHTITANGTNRSYYVRLPANYDQNQQYRLIFEFHWAHGSASQIINGGYAPSYYGLPSLDTNNSVIYVVPEGLFEGPDQRSSTSFQGWANKNGQDVTFTDTMISTIENGLCVDQNLIFSMGHSYGAGMSYALACARPNVFRAVAINSGALISGCSGGTSPVAMYIQHGTQDSTLPISAGRSIRDQFVKNNDCTPQASEPVPPSGGHKNVVYSGCSAGHPITWTVYDGGHVPAPKDSGAATSFTPANNWQFFSQFS","[[22, 0.7], [31, 0.9], [32, 0.7], [102, 0.6], [107, 1.0], [126, 0.6], [157, 0.9], [173, 0.9], …
	112,"0.9049","QNQSQYQGGQSSYPYPLKNAPVPSKGCGKTPSLPKSGSFDFSWFQGIRTVRIDVPENYDNNKPYRLIFGMHCLGGWGGGVQQEGYYGLKPLDTQNTSIFIAPEGILGQLPWSRAEYTMFDELLEKLKDDFCIDESRVFSTGFSYGSMFTNGLSWNHQKVLRAVAVYETAERDIWLPEHTGDGIGWMGVLGFEDGVCTAEMGRNARDIILKHNSVGGVAVQEKAEEAERGGPHKCYDYKTVDEKFPVRWCTESGGHIWDHKDPGQNQSWVPQATWDFFNQF","[[178, 1.0]]"
	233,"0.9049","MLSFLTTGLALLGAVQTCLAAPTAGCGKAAPSSGTKTITVNGRQRQYILQLPSSYNAQTAHRLVFGFHWRDGSMNDVANGQFYGLRPLAGNTAIFVAPNGLNKGWANSGGEDIAFVDAILNSVKNDLCINDAEVFATGWSYGGAMSHSVACSRPNVFKAVSVLSGALLSGCSGGNSPVAYLGIHGAADNVLGIGSGRQLRDKWLTTNGCQSKSAPDPGAGAQQHIKTTYTCSRAAVTWIGHGGGHVPDPSGTGGQKFAPGETWSFFNAAVGSGGGGGGGGGGGGGGGGGGGGGGTPNPGCSPRWGQCGGQEWSGPKCCSEGTCTVSNQWYSQCI","[[12, 1.0], [64, 0.7], [191, 0.6], [268, 0.7]]"
	471,"0.9048","MFRHRFTSGSIALAALLVVAAGATTLNGGLGATTPVADVGTAATTAGCGKAPTLRSGTQTIQSNGKSRSYILRIPSNYNNTNPYRLIFAFHWRGGTATEVDSGGTSGRPWSYYGQLEQSNDTAILVAPQGFGNGWGNAGGEDVTFVDDMIRRIEGDLCVDTTQRFALGFSWGGGMSYALACARATTFRAVAVFSGAQISGCSGGTQPIAYFGLHGITDNVLNISQGRALRDTFVRNNGCTAQSPREPAAGSRSHITTTYSGCRAGYPVQWAAFDNGHMPGPVDGTYAESGITTWTKGEVWKFFAQFQGTTPPTTPPPTTAPPTTPPPTTPPPTTPPPIPGGCSASVSLNSWNGGFVATVKVTAGSAGTNGWAVGMTLPSGASVTN…
	459,"0.9047","MRSFITVFLLLAAATIDGVLARSAGCGKSPPSSGTKSMTVNGKTRQYILQVPANYDPNKPYKLIFGFHWLGGNMNAVAPGYYGLRNLAGESAIFVAPNGLNNGWGNSGGEDTTFVDNMISTIENQLCVDETQRFATGWSYGGAMSYSLACSRPNVFRAVAVISGAQLSGCSPGTQPVPYLGIHGVVDSVLNISNGRQLRDKFLANNGCAAKTAPEPAPGTGTHIKTTYSCRAGYPVWWIAHSGDHVPDPHDSNGNYWAPGETWTFFTQAINGGTQSSQSQPQSSSTPRPSSTSSGNNGGNCAAKWAQCGGQGYSGPTCCQSGSTCQFSNTWYSQCL","[[64, 1.0], [69, 0.6], [100, 0.6], [113, 0.6],…
	364,"0.9046","MHPPTPTLRRLAVVLTALTAVVATVAAVLLTAAPRASAATLTPVSSFGTNPGNLGMYTYVPDGLPDGAPLVVLLHGCTQSAADYHANSGWAEYADSDGFALVYAEQKSANNANACFNWFEPGDVARDSGEARSVRSMVEHAVAAEGLDADRVHVSGLSAGGAMAGELLAAYPDLFAGGSIVAGIPVGCADGMVDAFTCMNPGKTRTPEQWGDAVRAKNPGWSGPLPRVAVWHGTADYTVAPANGAASVSQWTNAHGLDGAADATEQLPGGTTADYHGGTAATADVAHFRVSGMGHGTPVDPGQGCGTAGAYFLDAVCSTGYTVDFWGLGEVTDPDPTGDPDPTPSPTEDPEPGECVKSSNYDHVRAGRAVQRSGLTYAVGSDDPL…
	371,"0.9043","MKPAVNMMGGMLLTLALPVLGQQSVYGQCGGIGWSGPTQCATGACCSYQNPYYSQCLPGNCMPSTTTTTLVTTTTTSTTTSSSAASTGLSQGCGKSPTLSSGTYTTTVNGVQRQYILTLPPNYDRNRPYKLIFGYHWLSGTMQDVVGGSYYGVQPLANGAAIFVAPQGLNNGWANSGGADITFNDQMLATLKTNLCIDENQIYSMGWSYGGSMSYALACARPNVFRGVAVMSGANLSGCSPGTQPVAYYAQHGVSDSVLSISLGRQIRDTFVNDNHCSPQSPREPAAGSGTHIKTVYSGCSAGHPVWWIAFDGPHEPLATDAGASASWTPGQIWSFISQFN","[[30, 0.6], [34, 0.7], [40, 0.8], [86, 0.…
	7,"0.9042","MVSLLKIAAALSAAVLLEPASARTAGCGKAPPSSGTKNIGSRQYTLQVPANYDPSREYRLVFGFHWLGGNMNNVAPYYYGLRPLAGESAIFVAPNGLNAGWANGGGSDVTFVDQILAEIHDSLCVDESQTFAAGFSYGGSMSYALACSRPNVFRAIAAYGGAELSGCSGGNTEVAYLGIHGVVDDVLPISRGRALRDRYLRVNGCQSKNAPEPGPGSSNTRVKTTYDCRDGYPVWWIAHGGGHVGDSVENGANWFAAETWDFFTRAIGGDGGGDDGGGDDGGDDDDDDDDDDDDDDGGNPGNCSPRWGQCGGSGWSGPTCCEAGSTCQAQNQWYSQCI","[[13, 0.6], [61, 0.7], [125, 0.7], [159, 1.0],…
	0,"0.9041","MASFSAIIFLLLSVSLQSVMAATPGCGKAAPASGTKSIGSRRYILQVPANYNPNKEYMLIFGFHWLNGNMNNVAPGYYGLRALAGESAIFVAPDGLNAGWANNNGADVTFVDQILSEVQNSLCVDTTKRFATGFSYGGAMSNAVACARPNIFRAVSVIAGAQLSGCAGGTTPVAYLGIHGSADNVLPIAQGRALRDRFLGVNKCQSKNAPEPSPGSSQHIKTEYSCSPGYPVWWIGHGGGHVGDASDSQGNWMARETWDFFTRAIYDGGSAPPPTTPPSTPPSTPPTTPPPSGGQCSAKYGQCGGSGWTGPTCCQSGSTCSAQNQW","[[17, 0.7], [60, 0.6], [130, 0.7], [308, 1.0]]"
	1,"0.9040","MHLTSFIIGLVGLANVVLAALSSGCGRAPTITSGVRTINVGGTQRQFTIRVPLNYQNSRGYRVVYGLHWRGGTMDQVAGGGTDQWRYYGMEALAQESTIFVAPQGLNGGWGNGGNSDLQFIDAMNRYIDEGLCVETTQRFAIGFSYGGAMSYAIACARARDFRGVAVIAGGVLSGCSGGTDPIAYFGIHGIRDGVLNISGGRSMRDRFVNNNGCASMSGAREPASGSRTHISTDATGCRSGYPVRWAAHDGGHIQAAADAPSPEENGRASWVGPEVWAFWNSLGSGTPSPSSTSRAPQPTSTGNPGQCSSLWGQCGGRDWTGPTCCSQGTCTVGNEWYSQCIP","[[141, 0.7], [146, 0.6], [164, 0.6], [320…
	200,"0.9040","MTRSIFIHTLLALSALTSVHGANSPGCGKNPTLANGVHQINGREYTLKIPDDYDANNPYHLIFGLHWRGGNMDNVVNGDSIQPWYGLESRAQGSAIFIAPNGLNAGWANTNGEDVAFIDAIMEQVESDLCVDQSSRLATGFSWGGGMSYSLACSRAKEFRAVSVLSGGVISGCDGGNDPIAYLGIHGINDPVLPFDGGVELAERFVGNNGCQPASIEKPQSGSNGWKRTDFDSCSKPVSFIAYDGGHDGAPLGVQSSLAPDATWEFFMAA","[[76, 0.6], [137, 0.6], [138, 1.0], [160, 0.7], [186, 0.6], [247, 0.7]]"
	290,"0.9038","MIKSIFLQTVLVLSTLTSVHGANSSGCGKQPTLANGVHRINDREYILKIPDNYNANKPHHLIFGLHWRGGNMESVVNGEGVEPWYGLETRAQGSAILVAPNGRNAGWANNNGEDVALIDAIMKQVEDDLCIDQSSRFATGFSWGGGMSYALACARAKEFRAVSVLSGGLISGCDGGNDPIAYLGIHGISDPVLPFDGGVTLANKFVANNGCQPAYVGRPGLGSHSSVRTDFQGCSKPVSLIAYDGGHDAAPLGVGNPLAPDATWKFFMAA","[[20, 0.6], [137, 0.7], [138, 1.0], [159, 0.6], [160, 0.7], [186, 0.6], [216, 0.7]]"
	199,"0.9037","MRSPIAFCLALLGAAQLGDAASAGCGKQSPGSGRKNMQVNGKNREYILQVPNNYNANKPHRLVFGYHWRDGNMNNVAQGGFYGLQGLAGDSTIFIAPNGLNAGWANQGGEDITFTDQMLDFAKKNLCIDEKQVFATGWSYGGSMSHSVACSRPNDFAAVAVISGAQLSGCNGGNTPVAYLGIHGASDNVLGINLGRQLRDKWIGTNGCQQKNVNDPGPGARNHVKTTYQCSRKPVTWIAHGGGHVPDPTGTNGAKFAPGETWSFFNAAVGGGRSTGRRC","[[16, 0.7], [79, 0.7], [158, 0.7], [162, 0.6], [171, 0.7], [215, 1.0], [216, 0.7], [247, 1.0], [267, 0.…
	362,"0.9037","MRRSSSTITRLVGGLAGLALALAGAVAIAAPAQAATLTQVTGFGSNPGNLAMYAYRPDNLPANSPAVVLLHGCTQNASGYFANSGWQKYADQWKFSLIVAQQPSGNNANSCFNFFESGDTTRGQGEALSIKQMVDHAKANFGVNGSRVFVSGLSAGGAMSAVMLATYPDVFAAGSIIAGIPYRCATSMVNAFSCMNPGADKTPAAWGDLVRGAYSGYTGPRPRVAIWHGTSDTTVTPLNGTESRDQWTNVRGVSQTPSSTSSLPGNTSLEVYGNDDVRLYRVSGMGHGTPVDPGSAAEQCGTAGAYFLDTICSTYRDALFFGLNGGGTNPTPTPTATPTPTATPTPTPTPTPTVPATCVTASNYAHVAAGRAYQSGGYAYANGSN…
	385,"0.9037","MKSLLTLTLALLASAGLGDAASAGCGKQPPSSGVKTMQVNGKNREYTLQLPNNYQNNKPHRLVFGYHWLSGNMGNVVQGGYYGLRNLAGDSTIFIAPNGLNAGWANQGGEDITFTDQMLAFAKQNLCIDEKQVFATGFSYGGAMSHSVACSRPNDFAAVAVISGALLSGCNGGNTPVSYLHIHGSADNVLSIQQGRQLRDKWIGTNGCQQKTVNDPAPGATNYVKTSYTCSRKPVTWIGHGGGHVGDPTANGQKFAPGETWSFFNAAAGTSAKLRC","[[16, 0.6], [134, 0.7], [135, 1.0], [140, 0.6], [157, 0.6], [158, 0.6], [159, 0.9], [171, 0.7], [246, 0.6]…
	195,"0.9036","MVKSYIVGVFVLELASLVLGQQSLWGQCGGTGWTGPTQCVSGACCQVQNPYYSQCIQGNCSPASSTSSTKTTATSVSTTTSARPSGTSLSSGCGKTLSLHSGTYTTTVSGQQRQYTLTLPQNYSPNKAYQLIFGYHWLSGTMQDVVSGSYYGIQPLAGDNAIFVAPQGLNNGWGNTNGDDITFTDQMLSTLENALCIDQTQIYSMGWSYGGAMSYALACARPNVFRAVAVMSGANLSGCSPGTQPVAYYAQHGVSDSVLPFSLGEGIRDTFVKDNHCTPTNPPAPAAGSGTHIKTEYSGCDSGHPVWWVAFDGPHEPLATDAGTSSSWTPGQIWSFFSLFH","[[29, 0.6], [33, 1.0], [147, 0.6], [176, …
	528,"0.9034","MALNTIAAIVLTLFVTFNDVLAVTPSPGCGINQASGTVSHKTTVNGKQRLYITNVPTNYNSSSPHRLIFMFHGLGNSAAAVANGQQGFLPFMGLPPLANADSIGAISVAPDGLNSGWANSGGEDIAFVDQMIREIEASLCIDQNLRFSTGFSYGASMTYAIACARAKQFRGVAVVSGALLSGCTGKTDPIAYYGQHGTSDGTIPIASGKQLRDTFVALNGCTKQTTMDAAPGSGTLVKTQYQNCNKNFPVTWISFDGGHTSTPTTKGASKSFTPEESWAFFKQFT","[[73, 0.6], [79, 0.7], [85, 0.6], [86, 0.6], [147, 0.8], [148, 0.7], [171, 0.6], [175, 0.8], [183…
	379,"0.9029","MKSLLTLTLALFASAGLGDAASAGCGKQPPSSGVKTMQVNGKNREYTLQLPNNYQNNKPHRLVFGYHWLSGNMGNVVQGGYYGLRNLAGDSTIFIAPNGLNAGWANQGGEDITFTDQMLAFAKQNLCIDEKQVFATGFSYGDDFAAVAVISGALLSGCNGGNTPVSYLHIHGSADNVLSIQQGRQLRDKWISTNGCQQKQVNDPAPGAQNYVKTSYTCSRKPVTWIGHGGGHVGDPTANGQKFAPGETWSFFNAAAGTSAKLRC","[[134, 0.7], [135, 1.0], [145, 0.6], [146, 0.6], [147, 0.9], [150, 0.6], [159, 0.7], [234, 0.6]]"
	392,"0.9028","MKSLLTLTLALFASAGLGDAASAGCGKQPPSSGVKTMQVNGKNREYTLQLPNNYQNNKPHRLVFGYHWLSGNMGNVVQGGYYGLRNLAGDSTIFIAPNGLNAGWANQGGEDITFTDQMLAFAKQNLCIDEKQVFATGFSYGGAMSHSVACSRPNDFAAVAVISGALLSGCNGGNTPVSYLHIHGSADNVLPIQQGRQLRDKWIGTNGCQQKTVNDPAPGATNYVKTSYTCSRKPVTWIGHGGGHVGDPTANGQKFAPGETWSFFNAAAGTSAKLRC","[[16, 0.6], [134, 0.7], [135, 1.0], [157, 0.6], [158, 0.6], [159, 1.0], [171, 0.7], [246, 0.6]]"
	372,"0.9026","MKPAVNMMGGMLLTLALPVLGQQSVYGQWNCMPSTTTTTLVTTTTTSTTTSSSAASTGLSQGCGKSPTLSSGTYTTTVNGVQRQYILTLPPNYDRNRPYKLIFGYHWLSGTMQDVVGGSYYGVQPLANGAAIFVAPQGLNNGWANSGGADITFNDQMLATLKTNLCIDENQIYSMGWSYGGSMSYALACARPNVFRGVAVMSGANLSGCSPGTQPVAYYAQHGVSDSVLSISLGRQIRDTFVNDNHCSPQSPREPAAGSGTHIKTVYSGCSAGHPVWWIAFDGPHEPLATDAGASASWTPGQIWSFISQFN","[[55, 0.8], [56, 0.7], [128, 0.6], [146, 0.6], [197, 0.6], [198, 1.0], …
	447,"0.9026","MAGLHSRLTTFLLLLLSALPFIAAAAPSSGCGKGPTLYNGQTVTTNINGKSRRYTVRLPDNYNQNNPYRLIFLWHPLGSSMQKIIQGEDPNRGGVLPYYGLPPLDTSKSAIYVVPDGLNAGWANQNGEDVSFFDNILQTVSDGLCIDTNLVFSTGFSYGGGMSFSLACSRANKVRAVAVISGAQLSGCAGGNDPVAYYAQHGTSDSVLNVAMGRQLRDRFVRNNGCQPANGEVQPGSGGRSTRVEYQGCQQGKDVVWVVHGGDHNPSQRDPGQNDPFAPRNTWEFFSRFN","[[152, 0.7], [153, 1.0], [175, 0.7], [176, 0.6], [180, 0.7]]"
	461,"0.9026","MAGLHSRLTTFLLLLLSALPFIAAAAPSSGCGKGPTLYNGQTVTTNINGKSRRYTVRLPDNYNQNNPYRLIFLWHPLGSSMQKIIQGEDPNRGGVLPYYGLPPLDTSKSAIYVVPDGLNAGWANQNGEDVSFFDNILQTVSDGLCIDTNLVFSTGFSYGGGMSFSLACSRANKVRAVAVISGAQLSGCAGGNDPVAYYAQHGTSDSVLNVAMGRQLRDRFVRNNGCQPANGEVQPGSGGRSTRVEYQGCQQGKDVVWVVHGGDHNPSQRDPGQNDPFAPRNTWEFFSRFN","[[152, 0.7], [153, 1.0], [175, 0.7], [176, 0.6], [180, 0.7]]"
	302,"0.9025","MRRTWASFCVAATELVIQAAAASSAGCGTTPSLSNGLNYMDVNGQPREYIIQAPDNYDASTPHKLVIGYHWRDGTMNNVVENGFYGLQSLAGDTPTIFIAPQGLGNGWANTNGDDITFTDQILEAIESSFCIDQDRRFATGWSWGGGMSYSVACSRADVFRAVAVLSGGEISGCDGGSVPIAYFGQHGISDSVLGVELGRTLRDHYVQVNGCDAATPPEPQPGSGTHVVTDYTGCSEGHPVQWVAFDGDHEPLPSDAGSSDSFTPGLIWEFFSQF","[[23, 0.7], [81, 0.6], [82, 0.8], [93, 0.8], [111, 0.7], [126, 0.6], [138, 1.0], [145, 0.8], [160, 0.7], [1…
	260,"0.9024","MKRLSNISAALYALTLSSLPADAALAATRSAGCGKDPTLLTSPPTTPYTVTVNSKAREFYVRLPEGYDRDRAYRLIFTFHALGGRAAQVVAGEGGYLPWYGLPAQDPDESAVYVAAQGLVNENDFGGTTGWANVGGEDVALVDALVELVEADLCIDSEHRYSTGFSYGGAMSFALACERSAEFRAVAVLSGGPMSGCVGGNEPIAYYGQHGLSDRVLPVDLGRDLRDRFVRNNGCTPQEAVEPVVGSGTHVKTEYEGCTHPVTWLAFDGDHVPQPRDAGANETFAAEETWAFFSQFTLT","[[83, 0.7], [107, 0.7], [127, 0.6], [162, 1.0], [167, 0.8], [168, 0.6], [184, 0.6],…
	208,"0.9022","MTRSIFIHTLLALSALTSVHGANSPGCGKNPTLANGVHQINGREYTLKIPDDYDANNPYHLIFGLHWRGGNMDNVVNGDSIQPWYGLESRAQGSAIFIAPNGLNAGWANTNGEDVAFIDAIMEQVESDLCVDQSSRFATGFSWGGGMSYSLACSRAKEFRAVSVLSGGVISGCDGGNDPIAYLGIHGINDPVLPFDGGVELAERFVGNNGCQPASIEKPQSGSNGWKRTDFDGCSKPVSFIAYDGGHDGAPLGVQSSLAPDATWEFFMAA","[[76, 0.6], [138, 1.0], [160, 0.7], [247, 0.7]]"
	219,"0.9022","MTRSIFIHTLLALSALTSVHGANSPGCGKNPTLANGVHQINGREYTLKIPDDYDANNPYHLIFGLHWRGGNMDNVVNGDSIQPWYGLESRAQGSAIFIAPNGLNAGWANTNGEDVAFIDAIMEQVESDLCVDQSSRFATGFSWGGGMSYSLACSRAKEFRAVSVLSGGVISGCDGGNDPIAYLGIHGINDPVLPFDGGVELAERFVGNNGCQPASIEKPQSGSNGWKRTDFDGCSKPVSFIAYDGGHDGAPLGVQSSLAPDATWEFFMAA","[[76, 0.6], [138, 1.0], [160, 0.7], [247, 0.7]]"
	518,"0.9022","MVKSYIIGAFVLELASVVLGQQSLWGQCGGTGWTGPTTCVSGACCQEQNPYYSQCIQGNCSPASSTSSTSSTKTTTTSASSTTTSTSASGTSLSSGCGKALSLKSGTYTTTVAGQQRQYTLTLPSNYNPNKAYQLIFGYHWLGGTMGNVVSGSYYGIQPLAGDNAIFVAPQGLNNGWGNTNGDDIIFTDQMLSTLENALCIDETQIYSMGWSYGGAMSYALACARPDVFRAVAVMSGANLSGCSPGTQPVAYYGQHGVSDTVLPFSLGEGIRDTFVKDDHCTPTNPPAPAAGSGTHIKTEYSGCDSEHPVWWIAFDGPHEPLATDAGASSSWTPGQIWSFFSLFH","[[29, 0.6], [33, 1.0], [180, 0.6], [2…
	307,"0.9021","MRGLFSSVCLLLASVPTVFSANSAGCGKAKTLTSKQYSMQVNGKSRNYFLNIPDNYNQSKPYRLVFTWHQLGGSAQKIVNGEDPNRGGALPFYGLKAIANNTAIFVVPDGLSQGWGNSGGEDVTFFDQLVKTVEADLCINTDLRFSTGFSYGGAMSYALACARPEMIRAVAVISGAQLSGCSGGTKPVAFYGQHGTADSVLNVSQGRQLRDKFVANNGCTKPGSEPQPSGANSVKTVYQGCKAGYPLTWVIHNGDHNPSQVNSGSSTPFAPGNSWEFFTQFT","[[145, 0.7], [146, 1.0], [252, 0.7]]"
	513,"0.9014","MLHLTRRIPARVWVALTAVLGLGAALLGTTALAPRAEAATLTQVSAFGSNPGNLNMYVYRPATLPDNAPLVVLLHGCSQDAATYHAHSGWAKYADSLGFALVYAEQKSANNSSSCFNWFQKSDTARGSGEAQSIRSMVDYAVRTYSLDEERVYISGLSAGGAMASEMLAAYPDVFAGGSIVAGIPTGCASSLLDATTCMFSGRNLTPKQWGDLVRAKNPGWQGPWPRVAIWHGTADAVVTPKNAQSSRDQWTNVWGIGQTPARTANLGANTTVEYYQDSSGRDVVARYLVSGMGHGTPVDPGSGTDQCGTAGAYFLDTICSTYHTIQFWELDGDPQPSPSPSPSPSPSPSPTTPPAGECVTANNYQHVAEGRAYVSYGYAYSVGG…
	489,"0.9012","MLSFLTTGLALLGAVQTCLAAPTAGCGKAAPSSGTKTITVNGRQRQYILQLPSSYNTQTAHRLVFGFHWRDGSMNDVANGQFYGLRPLAGNTAIFVAPNGLNKGWANSGGEDIAFVDAILNSVKNDLCINDAEVFATGWSYGGAMSHSVACSRPNVFKAVSVLSGALLSGCSGGNSPVAYLGIHGAADNVLGIGSGRQLRDKWLTTNGCQSKSAPDPGAGAQQHIKTTYTCSRAAVTWIGHGGGHVPDPSGTGGQKFAPGETWSFFNAAVGGGGGGGGGGGGGDGGGGGGGGGGGGGGGGTPNPGCSPRWGQCGGQEWSGPKCCSEGTCTVSNQWYSQCI","[[12, 1.0], [64, 0.7], [191, 0.6], [268, 0…
	31,"0.9009","MAGLHSRLTTFLLLLLSALPFIAAAAPSSGCGKGPTLRNGQTVTTNINGKSRRYTVRLPDNYNQNNPYRLIFLWHPLGSSMQKIIQGEDPNRGGVLPYYGLPPLDTSKSAIYVVPDGLNAGWANQNGEDVSFFDNILQTVSDGLCIDTNLVFSTGFSYGGGMSFSLACSRANKVRAVAVISGAQLSGCAGGNDPVAYYAQHGTSDSVLNVAMGRQLRDRFVRNNGCQPANGEVQPGSGGRSTRVEYQGCQQGKDVVWVVHGGDHNPSQRDPGQNDPFAPRNTWEFFSRFN","[[152, 0.6], [153, 1.0], [175, 0.7], [176, 0.6], [180, 0.7]]"
	254,"0.9009","MLGRTNYLLAIACLVLASLHAVYAANSAGCGKNPTLRSQRYSIQVNGKQRQYILKLPDNYDRNHPYRLVFTWHQLGGSAQKIADGENPNAGGALPYYGLAAIANNSAIFVVPDGLNAGWGNQGGEDVTFFDQLVNTVEADLCVDTNLRFSTGFSYGGAMSYALACARPTMIRAIAVISGGVLSGCQGGSSPVAYYGQHGTSDSVLNVNGGRQMRDRFVANNGCQRLSSEPQPNGGTSVLTKYTGCREGYPVTWVIHNGDHNPSQVNQGSNTPFAPRNSWDFFTQFT","[[90, 0.6], [149, 0.6], [150, 1.0], [155, 0.6], [174, 0.7], [216, 0.6], [241, 0.6], [256, 0.9]]"
	336,"0.9009","MLSFLATGLALLGAVQTCLAAPTAGCGNSAPSSGTKSITVNGRQRQYILQLPSSYNTQTAHRLVFGFHWRDGSMNDVSSGQFYGLRPLAGNTAIFVAPNGLNNGWANSGGEDIAFVDAILNSVKNDLCINDAEIFATGWSYGGAMSHSVACSRPNVFKAVSVISGALLSGCSGGNTPVAYLGIHGAADNVLGIASGRQLRDKWLTTNGCQSKSAPDPGSGAQQHIKTTYTCSRAAVTWIGHGGGHVPDPSGSNGQKFAPSETWSFFNAAVGGGGGGGDGGGGGGDGGGGGDGGGGGGGDGGGGGGGTPNPSCSPRWGQCGGQEWTGAKCCSEGTCTVSNQWYSQCI","[[6, 0.6], [12, 1.0], [64, 0.7]]"
	77,"0.9008","MHGLFSAACLFLASVPSVFAANSAGCGKAKTLTNKQYSMQVNGKNRNYFLNIPDNYDQNKPYRLVFTWHQLGGSAQKIVNGEDPNKGGALPYYGLKAIANNSAIFVVPDGLNQGWGNQGGEDVTFFDQLVKTVEADLCVNTNLRFSTGFSYGGAMSYALACARPDMIRAVAVISGAQLSGCNGGKTSVAYYGQHGTSDSVLNVSMGRQIRDTFVAANGCTKPASEPQPNGGNSVKTVYSGCKSGYPLTWVIHNGDHNPSQTNSGSSTPFAPANSWEFFTQFT","[[145, 0.8], [146, 1.0], [168, 0.6], [252, 0.6]]"
	137,"0.9008","MEYKILNALKKRQWGGWNAWGQNNNQGNPWEQNNNNQNQGNPWGQNNNHGNPWKQNNNNQNQGNPWGQTNNNQNQGNPWDQNNNQGNPWGQNSNQGNPWEQNNNNNSNNNNIQAPPQQTNDQTADQQPTQNPSADNHTIDQQPAQNPPAQNSPAQNPPADNQTGTGAGAGAGSTGGTCSGKTLKSNTTLNIGGRKVIVKFPSGYSGDKNVPLLINYHPIGGSATQWEGGSQTAKAALNDGAIVAFMDGAQGPMGQAWNVGPCCTDADDVQFTRDFIKEITSQACVDTNRIYAAGFSMGGGMSNYSGCMLADVIAAAAPSAFDLSKEIVDSGKCKPSRPFPILNFRGTQDNVVMYEGGLSQVVPGKAITFLGAKNNFKEWAKMNGC…
	163,"0.9008","MVRYILPTLALGLLSTAHAANSPGCGKQPTLTSGIHNINDREYILEVPEGYDSSKPHQLIFGLHWRGGNMNNIVDGQSVEPWYGLASRAQGSAIFVAPNGRDAGWANNGGEDVAFIDAIIEQVEADLCVDQSARFSTGFSWGGGMSYALACARASAFRAVSVLSGGVISGCDGGTDPIAYLAIHGINDPVLPFDGGVELANQFAQNNGCQPAEVAKPAAGSGQSARTDYECSDRPVSVIAYDGGHDAAPLGVGNPLAPDATWEFFTAA","[[51, 0.6], [66, 0.6], [135, 0.7], [136, 1.0], [152, 0.6], [157, 0.6], [158, 0.7]]"
	427,"0.9007","MITIGTLALALLTATQAVEAQSSGCGKAPPSSGTKSMTVNGRQRQYILQLPNNYDRNKQHRVVIGYHWRDGSMNDVASGGFYGLRQLAGDSTIFVAPNGLNAGWANNGGEDITFTDQIVTMLKNDLCVNEGEFFATGWSYGGAMSHSAACSRPDVFKAVAVIAGAQLSGCSGGNSPVAYLGMHGAADNVLPISMGRQLRDKWLQTNGCTSKNAPEPSSGQQNHIKTEYSCTRAAVTWIANGGGHVPDPSGSNGVKFAPGETWSFFNAAVGGGGGNPNPQPQPTTAPTNPQPTQPTNPGNPGGNCAPRWAQCGGQGWNGPTCCESGSTCRASNQWYSQCL","[[20, 0.6], [78, 0.8], [79, 0.9], [88, 0.6]…
	108,"0.9006","MMLLPVLVALGLLSSADAAASSGCGKQPTLTNGVHTINGREYILKIPDNYDSNKPHHLVFGLHWRGGNMNSVANGDSIQPWYGLESRAQGSAILVSPNGKNAGWANINGEDVALIDAIIQQVEGDLCVDSSSRFATGFSWGGGMSYALACSRAKEFKAVSVLSGGLISGCEGGYDPIAYLGIHGINDQVLPFDGGVTLANKFVGNNKCQPTNIGKPASGSGGFVRADFHGCSKPVSFIAYDGGHVGAPLGVGSSLAPDATWEFFMAA","[[65, 0.6], [134, 0.7], [135, 1.0], [157, 0.6], [221, 1.0], [244, 0.6], [245, 0.6]]"
	346,"0.9006","MKSVLVSLSALVGLAQVVVGQQSVWGQCGGIGYAGATVCASGSCCTYQNAYYSQCLPGSCNPSGTQTTTMVTTTSRAATSTTTSANNPGSTALSPGCGKGATLTSGTKSMTVNGKSRQYILRVPNNYDQNKPYRLIFGLHWLSGTMTDVATGQTVQRDVWSYYGLQQLASESAIFVAPQGLNNGWGNSGGEDITFIDQIISTVEAGLCVNQKLRFATGFSYGGAMSFSLACTRASAFRAVAVLSGGQLSGCNGGNDPVAYLGIHGISDSVLNISGGRTLRDRFVRNNGCSSMSPREPSQGSLTHVKTEYTGCRSGYPVTWIAFDGGHIAAPRDGAGGDSGATFASRETWSFFSQFT","[[29, 0.6], [48, 0.6], [15…
	450,"0.9006","MKSVLVSLSALVGLAQVVVGQQSVWGQCGGIGYAGATVCASGSCCTYQNAYYSQCLPGSCNPSGTQTTTMVTTTSRAATSTTTSANNPGSTALSPGCGKGATLTSGTKSMTVNGKSRQYILRVPNNYDQNKPYRLIFGLHWLSGTMTDVATGQTVQRDVWSYYGLQQLASESAIFVAPQGLNNGWGNSGGEDITFIDQIISTVEAGLCVNQKLRFATGFSYGGAMSFSLACTRASAFRAVAVLSGGQLSGCNGGNDPVAYLGIHGISDSVLNISGGRTLRDRFVRNNGCSSMSPREPSQGSLTHVKTEYTGCRSGYPVTWIAFDGGHIAAPRDGAGGDSGATFASRETWSFFSQFT","[[29, 0.6], [48, 0.6], [15…
	34,"0.9003","MLSKSSVVGVVLLQLALTVAGQQSTYGQCGGIGWGGETQCAAGACCSSLNPYYFQCLSGNCMPQTTPVTSSPSTSSNTVGPTSTSVSSGCGKPLSLNSGTYTTTVAGQQRQYILTLPQNYNPNKPYKFILGLHWLGGTMQDVASGNYYSLEPLAGNNVIFVAPQGLNNGWGNTNGNDITFIDDILSTMKSALCIDETQIYSTGWSYGGAMSYALACARPTVFRAVAVMSGANLSGCSPGTQPVAYYAQHGVSDNVLPFSLGEQIRDTFVKDNGCTSENPPAPAAGSGTHIKTVYNGCSSGHPVWWIAFDGPHEPLATDAGASSSWTPGQIWSFFSQFM","[[30, 0.9], [65, 0.6], [78, 0.7], [90, 0.7], …
	88,"0.9003","MLLLPTLLALGLLGSVDAAASSGCGKHPSLTNGVHNINGRQYILKIPDNYDPNKPHHLVFGLHWRGGNMYSVVNGDSIQPWYGLETRAQGSAILVAPNGKNAGWANTNGEDVALIDAIIQQVEGDLCVDQSSRFATGFSWGGGMSYALACSRAKEFKAVSVLSGGVISGCDGGHDPIAYLGIHGINDGVLPFDGGVSLANRFVGNNKCQPANIGKTWSGSGSSVRTDFHGCSKPVSFISYDGGHVGAPLGVQSSLAPDATWQFFMAA","[[134, 0.7], [135, 1.0], [244, 0.6], [245, 0.6]]"
	107,"0.9003","MILLPTLLALGLLGSVNAAASSGCGKSPTLTNGVHNINGREYILKVPDNYDPNTPHHLVFTLHWRGGNMYSVVNGDSIQPWYGLESRAQGSAILVAPNGKNAGWANTNGEDVALIDAIIQQVEGDLCVDSSSRFATGFSWGGGMSYALACSRAKEFKAVSVLSGGVISGCDGGNDPIAYLGIHGINDPVLPFDGGVSLANKFVENNKCQPANIGKPGSGSGGSVRTDFQGCSKPVSFIAYDGGHVGAPLGVQSSLAPDATWKFFMDA","[[73, 0.6], [134, 0.7], [135, 1.0], [244, 0.6], [245, 0.6]]"
	57,"0.9002","MVPTMIYSAILALSALTPSVLAETRSSGCGKQPSLTNGVHNINGREYILKVPDNYDKNKAHHLVFGLHWRGGNMWNIVDGQSVQPWYGLETRAQGSTIFVAPNGKNAGWANNGGEDIAFIDAIIKQVEGDLCVDQSSRFATGFSWGGGMSYSLACSRAKQFRAVSVLSGGVISGCDGGNDPIAYLGIHGINDGVLPFQGGVNLAQKFVKNNRCQQANIGKPQSGSHGSVRTDFKGCSKPVSFIAYDGGHDAAPLGVGSSLAPDATWKFFMAA","[[127, 0.9], [128, 0.6], [139, 0.9], [140, 1.0], [162, 0.6], [188, 0.6]]"
	332,"0.9002","MKIALASAIVAAASVVEFANAQTAGAWAQCGGQGFTGPTTCVQGYTCSAQNAWYSQCVPGNATPTPSSSKPPSPPSSNPTNAPTSKPSTPTSAPSSAPPSPPSTGGKKSAGCGKAAGIASGTYTIQVNGKSRQYIVRVPQNYNPNNGYKLIFALHWLNGSMQDAVAIEGGYYGLQALAKESAIFVAPNGLNKGWGNAGGEDVLLMDAILDKINSNLCVDTTQVFSTGFSYGAGMSYALACARPDKFRAVALYAGAQLSGCAGGSKPVAFWSTHGVHDSVLPIANGHSLRDHFLQVNGCQAKTAPEPANGQPHTKTVYTCKAGFPVQFYAHTGDHVADPKDPGQSTSWAPAEVWAFFSQFS","[[330, 1.0]]"
