# Supplementary material for: Mining versatile feruloyl esterases: phylogenetic classification, structural features, and deep learning model
Source: Bioresour Bioprocess. 2025 Jan 29;12(1):7. doi: 10.1186/s40643-024-00835-8 (PMC11780051; doi:10.1186/s40643-024-00835-8)
Supplement: Supplementary file 5 — Supplementary Material 5 [file 40643_2024_835_MOESM5_ESM.xlsx]

## Sheet: Tabelle1
Versitile FEs
186,"0.9349","MTRENHPNRWLGVAGLVACSALLAACGAGRWSGKAVNLAVPDKTSLARACAGMAGKTVSPGQIALTSGKATVSSAMLVPAVTTAPAFAEYCRVQGTIAPLTPGADPIRFQLNLPTTWNEKAVMVGGGGFNGTVIDAVAALRDAAPGQAQPITQGFATFGTDSGHDGTAYNATDPARFALNDEMFLNFAHQSYKKVKDVAHVLMQQYYLRTPSKQYFYGGSEGGREGLTMAQRYPQDFDGIVSVVPVISWTGLFNGFISYQLPQFSGGAINASKVRLLANYVNTTCDALDNSADGVVSNYLACPSRIDLQRLRCPGGGDTGDTCLSDAQLAVLKASYGPTVLPFPLANGLTTYPGRLYGGEIQLGGEGVGRWVTTGLVPNLPPTSA…	41,"0.9363","MHDPSFRPALTAVALAAALTACGGSGTPNASSTHLAPASGARLASCTELAAGAAFANTAITSATLAPAGSVTQTLNGVATPMPEHCVVLGKMNERTGVDGRPYAIGFEMRLPRDWNGRFFYQANGGNDGSISGGNAAFGNLPGGGPVSNALLQGYAVISSDAGHVPDATRPGAVAGQVYGLDPQARIDYGYNAVGQLTPMAKNLIKAAYGKAPDRSYIVGCSNGGRHGLVAASRFGDQYDGVLAGAPGYNLPQAAVTQMWDAQALAAAAPRGADGRPNIGAGFSDLDLRLVANKIVERCDALDGAADGMVADTARCQATFSLAKDVPTCSASADGTCLTATQKAALQKVYDGPKNSAGTALYTRWSWDPGLAAGGWRVWKLGSATA…	41,"0.9361","MHDPSFRPALTAVALAAALTACGGSGTPNASSTHLAPASGARLASCTELAAGAAFANTAITSATLAPAGSVTQTLNGVATPMPEHCVVLGKMNERTGVDGRPYAIGFEMRLPRDWNGRFFYQANGGNDGSISGGNAAFGNLPGGGPVSNALLQGYAVISSDAGHVPDATRPGAVAGQVYGLDPQARIDYGYNAVGQLTPMAKNLIKAAYGKAPDRSYIVGCSNGGRHGLVAASRFGDQYDGVLAGAPGYNLPQAAVTQMWDAQALAAAAPRGADGRPNIGAGFSDLDLRLVANKIVERCDALDGAADGMVADTARCQATFSLAKDVPTCSASADGTCLTATQKAALQKVYDGPKNSAGTALYTRWSWDPGLAAGGWRVWKLGSATA…
199,"0.9346","MKSHSAQWLRLLCLTGGVLGSSQVMAAQWSPTDEICQQMTQKVLPGVKITESNRVNAGKVKLDKTSALTGASGGGLMLPAHCLVRGMIGEHTGPDGKNYGIRFELRMPDNWQGRFMFQGGGGLDGFLGQAIGSIPSHGSTATPSLVRGYAVVSMDGGHEGRDAKFAVDQQARLDYAYAAIGKVTQQAKYLVSAYYDAQIRYSYFMGCSNGGREAMLAAQRYPLEFNGVVVGNPGFRLSRAAIGEAWDTQALQAIAPKDASGKTVFSQALTQADLTLLSNAVLQACDDKDGLKDGIINNYPACHFEPSVLQCKSAQASDCLAADKIAALQKIFSGAKDSSGKALYSSWPYDAGLGAPGWRAWKLGSSTNPDKPDARNIVLGTDSLF…	186,"0.9362","MTRENHPNRWLGVAGLVACSALLAACGAGRWSGKAVNLAVPDKTSLARACAGMAGKTVSPGQIALTSGKATVSSAMLVPAVTTAPAFAEYCRVQGTIAPLTPGADPIRFQLNLPTTWNEKAVMVGGGGFNGTVIDAVAALRDAAPGQAQPITQGFATFGTDSGHDGTAYNATDPARFALNDEMFLNFAHQSYKKVKDVAHVLMQQYYLRTPSKQYFYGGSEGGREGLTMAQRYPQDFDGIVSVVPVISWTGLFNGFISYQLPQFSGGAINASKVRLLANYVNTTCDALDNSADGVVSNYLACPSRIDLQRLRCPGGGDTGDTCLSDAQLAVLKASYGPTVLPFPLANGLTTYPGRLYGGEIQLGGEGVGRWVTTGLVPNLPPTSA…	186,"0.9357","MTRENHPNRWLGVAGLVACSALLAACGAGRWSGKAVNLAVPDKTSLARACAGMAGKTVSPGQIALTSGKATVSSAMLVPAVTTAPAFAEYCRVQGTIAPLTPGADPIRFQLNLPTTWNEKAVMVGGGGFNGTVIDAVAALRDAAPGQAQPITQGFATFGTDSGHDGTAYNATDPARFALNDEMFLNFAHQSYKKVKDVAHVLMQQYYLRTPSKQYFYGGSEGGREGLTMAQRYPQDFDGIVSVVPVISWTGLFNGFISYQLPQFSGGAINASKVRLLANYVNTTCDALDNSADGVVSNYLACPSRIDLQRLRCPGGGDTGDTCLSDAQLAVLKASYGPTVLPFPLANGLTTYPGRLYGGEIQLGGEGVGRWVTTGLVPNLPPTSA…
25,"0.9345","MQIRITALAAMLLCSSAMTSAMAEDFKASCAALAQGFSGSGRIITAEFVAAGGVQLAPPAPAGATAPAPDHCLIRGKINERTGIDGKPYAIGYELRLPATWNGKFVFQGGGGVDGVLRPALGLLTGATPPNALSNGYAAASTDSGHLEEPGPLGPYLFGLDPQARRDKGYSSIPPVAEAAKAAAAKLYGNAPRRSYFAGCSNGGRQAMAVTQRFPELFDGVIAGAPAYRVPLAGIDVIAQEQLLLAIAPPGPDGKADVGSALTDDDLKLVADGVTAACDGADGAKDGMVQDVMACRFDAAVLACKEGQNSQCLSPPKLKAVKLMFDGSRNAMGGLIYSRWPYDPGLAAPGWRAWKLGTPKSSPPNARNLTLIPGGVAYDFMSPPEK…	261,"0.9356","MKISYFFVASLSYVSVARASQSFEERCTDFRDSINSLPNVQATIVEYVAGSQNVSLPDNDPSCNQSSQFVTADICRAAMVVKTSNSSQIVMEAWFPRNYTGRFLATGNGGFGGCIRYPELDYTTRLGFAAVATNNGHNGTSAEAFLNSPEVLRDFADRSIHTAAKVGKELTKRFYAEGFRKSYYLGCSTGGRQGFKSVQQYPHDFDGVVAGAPAVHEVNLISWAGHIYEITGNKSEETYLPPALWNIVHSEVMRQCDGLDGAQDNLIEDPDLCHPTFENIMCPSDNKSNNGSLSCITEAQANTVIQLMSPYYNTDGSMLFPGMQPGSETVSSALLYTGVPTPYAKEWFRYVVYNDTNWDPTTFNIKDAQAALKQNPFNIQTWEGD…	170,"0.9344","MNKLASIVATTLLATAAYAQHSTHCTSLTALTLPNTKILTADPISPSDAAKLPPDLDETVKSLPPFCRVTAQLTPTSDSDIRIELWLPERWNGLFRGQGNGGFAGTIDRPGMSRNVAQGYATAATDTGHIGSTTAVDATWALHHPEKIADFGYRGIHEMTVTAQAILRSFYGTPAKHSFFAACSDGGREALMEAQRFPADYDGIIAGAPAYNWTALLTNAISNAQSLALTPASYIPPTKLQAISAAVLAACDAKDGLKDGILNDPRTCHVPSEALLCKQGDADTCLTEPQFKTLQALYAGFHSADGALIFPGFLPGSEVGDGGWTPWITGFTPGQSLLFAFGQQYFSNMVYSDPTWTIHSVNLDEAYAKANQETSASLNATNPNL…
255,"0.9335","MQHSFCHRFFAFNRNAILVSLLFATSISPAWAAPATSAKNCTALMEYKFPSSLHLVVQNATVNEADAFCQLNGIVNSRTGIDGKHYGIEFEMRLPLSWNGRFVYQMNGGNDGTVVPAEGGSARAQGYAVLSTNAGHSGNAAENQQYGLAAGNRFGLDPQARDDYGYAATATMTPIAHHIIKAFYGASAEYTYLAGCSNGGRHGMVAASRYGDMFDGILVGAPGFNLPKSAVQHAWDIQSTQQVDPQLRNAFSRSDMKLLANKVIEMCDGLDGIKDGLVNKVRHCQDVFDINSLRCDKQKTASCLTDVQIKSFARMMSGPKNSKGQSLYNHWWYDAGIADDDWRFWKFESPIPAWNNHPLIATMGAGSLAYLFTTPATEVEGTPEK…	202,"0.9346","MSVPADRIGLPTSGAKVVGTAVVDADGPGSATSKYCLVNARIMPVDPQAPNIEVKLALPWVWNGKAAMMGGAGYGGTIYEVAGNLLNAAPGSLSPLARGYAVFADDSGHQSSYPGAAADGAFLVNDEARHNWMGDSIKKTRDVAVAVMQAAYGRKPLRSYFLGSSTGGRQALQAAGRWPADWDGVVSLYPARNVTTSLLGMLAATQALSGPGHFLTPEKRGVLRRAALAACDSLDGAKDGIISNVKGCSTRFDPATATLNGIPVRCPDGQDTGDTCLSNAQIATLKSIDAPLRFQFSLASGSTGFPGFNILLSDSGVPDGSPLQPMMSAMSVGAEQPATPLSPSMAMMAHMSASYIRYAVTNSPGYDPLTFDVVHGGGYALRLSE…	199,"0.9342","MKSHSAQWLRLLCLTGGVLGSSQVMAAQWSPTDEICQQMTQKVLPGVKITESNRVNAGKVKLDKTSALTGASGGGLMLPAHCLVRGMIGEHTGPDGKNYGIRFELRMPDNWQGRFMFQGGGGLDGFLGQAIGSIPSHGSTATPSLVRGYAVVSMDGGHEGRDAKFAVDQQARLDYAYAAIGKVTQQAKYLVSAYYDAQIRYSYFMGCSNGGREAMLAAQRYPLEFNGVVVGNPGFRLSRAAIGEAWDTQALQAIAPKDASGKTVFSQALTQADLTLLSNAVLQACDDKDGLKDGIINNYPACHFEPSVLQCKSAQASDCLAADKIAALQKIFSGAKDSSGKALYSSWPYDAGLGAPGWRAWKLGSSTNPDKPDARNIVLGTDSLF…
131,"0.9334","MHYFRRPSQRSTTLPPDGSGAGTRRALRAALGVLAATGLLLGSAVVPAAGAGIPGQQERPSVASSPQRSAPPLTRPTCEALAEFDFASTQITSAEIVQPGVLTHRGERIGKHCLVTGRMNERVSEVDGETYAIGFEMRLPMHWSGRFLYQGNGGLDGSVATAYGRAGGSDSGLQMGMAVLSSDAGHTGAQNPTFGLDPQARLDYGYQAVGTLTPMAKALVTEAYGTAPHHSYVAGSSNGGRHTMVAASRYTDEYDGFLAVAPGFNLPQAAVAQLWGAQRWNTVATSEDLSSALTVAERQVVAEAILAQCDGLDGLDDGLVQSSDDCQESFSVAEHVPTCETDCDGTCLSAEQKAVVTEVFAGATTSGGEDIYSSFPYDPGLVQTG…	19,"0.9343","MELFILVYFLSSIAFARSAQPSKLECASIAKERTNPAVEISRAVEVPAHGLNISSVVNEIPLCWVQGTIKYNANDKLDVSGNNTLTWELFLPSPDTYNGRYLMTGDGGFAGAIENNTMLTYLNLGYAVAGSDAGHPEAANGDGTYAPFLQNPAELQAWIHNSVAMATPVTRSLVAKYYSKHPDYSYFWGCSTGGAQGYALAQYHPELFDGIYAGSPGNWYSHLVLSFLWNGLHTTGSAFMSQQVLSFVTDRVVAACDQLDGVKDGLIENPLRCSFDVTSLRCKSEQAPDSGEPTCLTADQIAALQKIYEGPKDVRSGNQIYPGFSLGSENGLLDQEQVLYLNYTAPILREVVLDDQDFNITHFNWGSDVDAVDKKASPFIDSLSPN…	113,"0.9335","MTIRAREIGLPTTGAVVTSTTQVAASGSGATATGSYCLVAGAIHPVDPSAPDILFNVALPDQWNGKILMLGGGGFDGSIPAITGNVPSAPAALPGPLSRGYAVFASDSGHEATNGSVNGAFSVNAEAYDNFMGEALKKTHDASLVIIDAHYGTHPSRAYFAGGSTGGREALTVAQRWPRDWDGIIAFYPAYDFTTLSLQQLRVTEGFAAPGAYLDTAQRALLLNAVMQACDGLDGVVDGLISNVQACNATFNPATASVDGKPLRCAGGIARGDTCLSDRQIAALNTMNTPLVFAYPLESGETLYPGYNVYGADLGVGSSSPLEGIVTTLALGTTQPSYPLQSTAMFDGQIADDFVRYTVMDDPDADSLKYNPAIAGRWSGRVSML…
217,"0.9334","MRIRMTALAAMLLTTSAMTSAMTSAMTSAQAEDFKASCAALAQGFSGSGRIVTAEFVAAGGVQLAPPAPAGVTSPAPDHCLIRGKINERTGIDGKPYAIGYELRLPATWNGKFVFQGGGGVDGVLRPALGLLTGATPPNALSNGYVAASTDSGHLEEPGPLGPYQFGLDPQARRDKGYSSIPPVAEAAKAASEKLYGQAPRRSYFAGCSNGGRQAMAVTQRFPDLFDGVIAGAPAYRVPLAGVDVIVQEQALLAIAPPGPDGKADVGSALTDEDLKLVADGVTAACDGADGAKDGMVQDVMACRFDPAVLACKEGESAQCLSAPKLKALKLMFDGSRNAMGGLIYSRWPYDPGLAAPGWRAWKLGTPKSSPPNARNLTLIAGGVP…	227,"0.9337","MRKSVIAVCVSATLSACGGSTDDTSTLPRLSAATPAALVGNCAALASKLSFANTTFSSVQDVPAGTLKVAGKPIAEHCLVQGQMNQRVSAVDGKTYAIGFEMRLPVAWNGRFFYQANGGLDGNVVTATGEIGGGGPLNDALNMGFAVISSDAGHSSSQNPLFGLDPQARIDYGYNTVATLTPMAKQAIRTAYGKVPDRSYFEGCSNGGRHAMVAAARSSAEYDGIIAGDPGFHLPKAAIGEMWGAQQLAKVATATTANGLPDIKTGFTAAERQLVASRIIAKCDALDGAADGMVQDIKACQANFSLAADVPTCSGDVRDGTCLTTAQKDAIGNVFSGARNSAGTALYASFPYDVGVSGAGWAQWKQTNSITLDPAAAAFTFTTPP…	25,"0.9329","MQIRITALAAMLLCSSAMTSAMAEDFKASCAALAQGFSGSGRIITAEFVAAGGVQLAPPAPAGATAPAPDHCLIRGKINERTGIDGKPYAIGYELRLPATWNGKFVFQGGGGVDGVLRPALGLLTGATPPNALSNGYAAASTDSGHLEEPGPLGPYLFGLDPQARRDKGYSSIPPVAEAAKAAAAKLYGNAPRRSYFAGCSNGGRQAMAVTQRFPELFDGVIAGAPAYRVPLAGIDVIAQEQLLLAIAPPGPDGKADVGSALTDDDLKLVADGVTAACDGADGAKDGMVQDVMACRFDAAVLACKEGQNSQCLSPPKLKAVKLMFDGSRNAMGGLIYSRWPYDPGLAAPGWRAWKLGTPKSSPPNARNLTLIPGGVAYDFMSPPEK…
240,"0.9334","MKVSLWLTLLGVNLSLALAVGTDFPASCQAFSPDTRAANAHREFTEYVPAGTNLSLPYNDATCARPNQVVTVDLCRVALYVETSNRSSVTTEIWLPRNWTGRFLGTGNGGIDGCIKYEDLAYGAANGFAVVGSNNGHNGTTAASFYQNSDVLADFAWRALHLSTVIGKEITQAFYGEPHRKSYYLGCSLGGRQGINSAVEFPDDFDGIIAGSPAVDFNSLVSWRASFFPITGSANSTDFISVSTWKDLIHAEVLTQCDTLDCVNDGIIEDPSLCNFCPEALKCTDDRINNCLSPAQVEIVRKVFSPMYGEDGQLIFPAMQPGSELEAADQLYTGKPFRYSKEWFQYVVYNPSWDPAEFDIHDAKVADDLNPQNIRTWPNDLSNYE…	147,"0.9331","MKTRMQLLLSAAALAALAGCGGDGAPAMTLAEKCPTLQGKTLAHGSVVIDDARLAAAAPPQPEYCVVTARFKDSALRFEARLPTMGWNGKLAFLGGGGFDGAMPTAAAAQFSESIFTERYATIGTNGGYDYPPPRDLNYFKGEFALDAAKLLDFAQQSEHRALPPGKEVMAQFFGMPPTRSYFEGCSMGGHDALMQAQRFPEDFDGIVARAPAGNVMGLFVQFNRIARQVKAPGGALNTAKQTVLANSVLAQCDGLDGLNDGIIARPAACQFDARALRCTGGADAGDNCLSDAQIATVQAVTSPVASASGAWSHPGYPFGGENSAKGWGEYIWPQASLGGASTQGLFSDGFIRSFIARDASFDTATWNPDQWLDRMATIGGLFGA…	140,"0.9327","MNIIAHTPGGKPPGNHVAGRKKSHRWRRVCAAVLVALLTTSLAGMQAANGTTGGATSAADPQVAIMEQEAALGKQAYKNLFNGDKPACTTMANKWIKDDAGDAMLLSTREAAAGNTDISAFDAGGAVMTDLKDKTVPTPRHCVVSGYVAPQVSFELRLPDPKAWNGRFMLVACAGFCGTVNSSACNPGLSRGYAVVTTNGGHTGSPGFEAAWAHGDNAARHDFAYRANHVASLLSKEIVAAYYGKPAAYSYVVGCSKGGNSAVRYASRYPAEFDGILASAPVLDYQGRVSTSFSWQAQALEKDGKTLFSPADLQVLHTSVLNQCDGMDGRTDGILNDPAACKPDFATMACDRSKPSGQNCFSKAQIDALRKLYAPPADSKGRVVY…
38,"0.9330","MSVLKKNTSKFAFSLIAFAILAGCDSTTTLNETQEKRSTHTTQANADQPSYRVGECRIDSMPPLANVRYTEAQRSDTHCIVRGVIEREIHFQVTLPDDWNGMFAQSGGGGFVGSVVDVIHLATHDKRYATAGTDSGHRAHALESNWAAQNPYREERLANFAGRATHLTTQNAKQIIASYYQQESQRNLFFGCSRGGGEGLIAAQRYPTDYDVIVAGSPAYDYAIQTGGLHAAIARKMFPNPDNMQHAIVGAKEIELVNRTAAQQCANRDGRDSEVLSEPWNCHIDFAALQCSADKNDECLTGDQIEVFDLVFNGLRDSQGNVLAEGFYVGAEVEMFNKWLAGGLAINDLSQFQSGVTIDPDMTPPVTPSFGYAFGNGIMRNFVFDG…	25,"0.9324","MQIRITALAAMLLCSSAMTSAMAEDFKASCAALAQGFSGSGRIITAEFVAAGGVQLAPPAPAGATAPAPDHCLIRGKINERTGIDGKPYAIGYELRLPATWNGKFVFQGGGGVDGVLRPALGLLTGATPPNALSNGYAAASTDSGHLEEPGPLGPYLFGLDPQARRDKGYSSIPPVAEAAKAAAAKLYGNAPRRSYFAGCSNGGRQAMAVTQRFPELFDGVIAGAPAYRVPLAGIDVIAQEQLLLAIAPPGPDGKADVGSALTDDDLKLVADGVTAACDGADGAKDGMVQDVMACRFDAAVLACKEGQNSQCLSPPKLKAVKLMFDGSRNAMGGLIYSRWPYDPGLAAPGWRAWKLGTPKSSPPNARNLTLIPGGVAYDFMSPPEK…	235,"0.9326","MRSRRRRARLARDSRAVIQVVGAMVWLAAHPAHAALKEAPLAMRCAELAGAVLQPELIALPTAGVQIESAAMVSATAPGNQQGGEYCRITGRIKGFNATTPDIRFDLNLPRRWNGRALQIGGGGYNGVVVSGTGVMPFSPNRAPLAQGYATFGDDSGHVGDSSVAVFGLVDEAVTNFGFAHLKKTHDAALALIARAYGRPPQRMYFAGGSTGGREGYTVMQRYPDDYDGVIANSPALNFTGVRLLGVKLGQAEYGTPGGFISPMLLEHVYQRTLATCDRLDGAADGIVSDVAACREHEAEIIESLRCGGRTPSHDECLTDTQLSTLLVMRDGLSLPYRLAWDVDGYRGYNIFQGTHLTGLLGLAHQPERLQVPTFFANGYLFAQG…
156,"0.9330","MNHFNIRKFSCVSFALLALALSACGTVPNADWLAGSCAGLAHHAITPGATGLPSGKASVTSAVLVSASAATVNDGTFAPALPQFCKVSGTIASRDPGAQPINFQLNLPTTWNGKAVQYGGGGFNGVLITGLAPLRDAAPDDALPIARGYATFGHDSGHQASAFPAGEPGAFALNDEMLENFAFASYKKVRDVAVDVMSAYYARRPQRMYYFGGSEGGREGLTMAQRFPADYDGIVSVVPVINWTGLFHAFVRNQVPQHEDWLQAGKVALIAKATSDACDALDGLADGVVNNYMGCQGRVDLQRLRCPDGSDAGVHCLSDAELRLMRAIHSPYVFPFSIANGLTTYPQWLYGHEDSLDGPSAVNMVRWVTGSAAPAVPPDAARNAT…	129,"0.9322","MMTSTPAAPRAERRTRLLGGASFAFAALTGCAAGTTAERLATSAAPMDIAQLCRPEAIEAVAATLSTKVTIREIPNGPKLTGGTKLIAATDRLPAYCQITGSYVTNPATGKTANFLATLPVNWNGKYLQLGCSGSCGVLLMNNPAAPPITITAQGYPGQILEKGYATFGNDLGHIATGGALSMDWAIKGPGKIDEEGLIDFNYRADQVMARMGKEFTRAFYAQASGAPPKITRSYFNGCSQGGREALVAASRFPEEFDGIIAGSPAISFADIGFQVGGAAVATLRSSDAAVSAPLMALVGKTVTQQCDALDGLSDGLIQNPAACDFKPERDLPLCDGSNAGQCFTKAQTQSVSALLSAAVDEKGAMVQPGYSVSEPAADFSPTKR…	245,"0.9325","MEPMSCSKTALATLLSTALISGCSHSPSSSQASLSPAIPEALTQQCEAFANQLSYQNTHILSVESVPEGAMKVADKAIGEHCLVKGEMNRRVSSVDGKEYAIGFEIRLPKSWNGRLLYQANGGLDGSVKPAEGGFAGGPITNALYQGFAVISSDAGHDRPLPTFGYDPQARLDYGYQAVGTLTPMVKSVVSQVYGKAPDRSYFAGCSNGGRHAMVAATRYADQYDGFLVGAPGYRLPLAATANIAGAQVYLSVPGTTKADLSAAFTLQERQLVSNAIIKQCDGLDGLKDGLVQDYNACQATFDLEKHVASCTDGRDGSCLTPDQKNAVQTIFDGVRQSNGERVYASFPYDVGISNKGQMNWEYSAPIKRDSGATSMIFQTPPVEL…
246,"0.9330","MSRFFSLGASLALLLGLCLPPPSAASEPAAECGRLTALRPANGAELTAAAIEDRGDERGPRCVVRGRIVTSPRSTINFRVDLPATARWSGDLTFIGGGGFDGLVPTEERYWKQILLFLGRDGPLLWTSAVVSSDSGHQGKGAAPSHDFSWALDNPGAIANHAAEANHLVLGAAADIVRDYYGKAARHRYMVGHSNGGRAGIMAAQRYPQDYDGILSFAPAISQQAFAANLVPFYQYVYASPDHWVSPEQTVLYERAQLAACDTLDGLADGVISRPSACRYDPAPLICPPGISAGPTCLSEGQAESIRRVFADKYVDVPLANGMIGYPAWGRGAESAEFKYIFGSSFVARDGTDFVFADNIVRYGIVGDPNASIMTHDPVKYRDRY…	170,"0.9321","MNKLASIVATTLLATAAYAQHSTHCTSLTALTLPNTKILTADPISPSDAAKLPPDLDETVKSLPPFCRVTAQLTPTSDSDIRIELWLPERWNGLFRGQGNGGFAGTIDRPGMSRNVAQGYATAATDTGHIGSTTAVDATWALHHPEKIADFGYRGIHEMTVTAQAILRSFYGTPAKHSFFAACSDGGREALMEAQRFPADYDGIIAGAPAYNWTALLTNAISNAQSLALTPASYIPPTKLQAISAAVLAACDAKDGLKDGILNDPRTCHVPSEALLCKQGDADTCLTEPQFKTLQALYAGFHSADGALIFPGFLPGSEVGDGGWTPWITGFTPGQSLLFAFGQQYFSNMVYSDPTWTIHSVNLDEAYAKANQETSASLNATNPNL…	131,"0.9322","MHYFRRPSQRSTTLPPDGSGAGTRRALRAALGVLAATGLLLGSAVVPAAGAGIPGQQERPSVASSPQRSAPPLTRPTCEALAEFDFASTQITSAEIVQPGVLTHRGERIGKHCLVTGRMNERVSEVDGETYAIGFEMRLPMHWSGRFLYQGNGGLDGSVATAYGRAGGSDSGLQMGMAVLSSDAGHTGAQNPTFGLDPQARLDYGYQAVGTLTPMAKALVTEAYGTAPHHSYVAGSSNGGRHTMVAASRYTDEYDGFLAVAPGFNLPQAAVAQLWGAQRWNTVATSEDLSSALTVAERQVVAEAILAQCDGLDGLDDGLVQSSDDCQESFSVAEHVPTCETDCDGTCLSAEQKAVVTEVFAGATTSGGEDIYSSFPYDPGLVQTG…
170,"0.9329","MNKLASIVATTLLATAAYAQHSTHCTSLTALTLPNTKILTADPISPSDAAKLPPDLDETVKSLPPFCRVTAQLTPTSDSDIRIELWLPERWNGLFRGQGNGGFAGTIDRPGMSRNVAQGYATAATDTGHIGSTTAVDATWALHHPEKIADFGYRGIHEMTVTAQAILRSFYGTPAKHSFFAACSDGGREALMEAQRFPADYDGIIAGAPAYNWTALLTNAISNAQSLALTPASYIPPTKLQAISAAVLAACDAKDGLKDGILNDPRTCHVPSEALLCKQGDADTCLTEPQFKTLQALYAGFHSADGALIFPGFLPGSEVGDGGWTPWITGFTPGQSLLFAFGQQYFSNMVYSDPTWTIHSVNLDEAYAKANQETSASLNATNPNL…	183,"0.9321","MPKPLPTPPIPISAVLCLSLAAAAVLTACGGSSSSGPAVLPLVPAPATAPPAGAPLALACDESLKTAFKPDADTTVTVVKQFRKGDDLNLDGKASGTVAASDVCMVKLNVGPGHAGPADAPSTSPGIGIEVWLPSQASWNSRIRVLGGGGFVGDAGIGAKTQIGGANAAAIAAGEGSVSAVTDAGHASKAPLPSVDGSFAMNPDGTVNTTLWTDFASRGIHQMAVKAKALAAGFYQRDAKYAYWDGCSTGGRQGHMQAQVNPDDFDGILAGNSAINWTSFITAELYPQVVMQRDLGGTPLTADQLSLVSSSAVSACDSALTGQHDGFISDPAACKYDPAQDKTVLCTASGGTNATAACLSTAQAQAVNKIWYGQTRDGSAPAPAS…	160,"0.9321","MKITMLTMAAAMPILMACGGGDDDASTGTPPAANAAPLAPDCTALARVVTPNTVIKSSLMVSANSVQSDGVVMPAHCVVTGEINPRIGVNNVRYGINFELRLPLEWNKRFHFQGGGGVDGVLRPALGTLRAGVVPALSQGAAVVSSDMGHTGTSTRDATFGLDPQARIDWGYASMDKVTVLAKDLITRFYGTAPAYSYYIGSSGGGRQGMIMAQRFPTYFDGIVSGAPILEQHINQISSMQMLQRFTAIAPKDANGRPILSRSFSDADLKLIADGVVAQCDALDGVADGLIENYPACTYNVAALQCNGAKADTCLSPEQVSAFTAVMGGPKDSSGKQLYPAPPWDTGIGEPEWRSDQIGTATGPVPNSRKSTNESIKYVFMTPAK…
261,"0.9329","MKISYFFVASLSYVSVARASQSFEERCTDFRDSINSLPNVQATIVEYVAGSQNVSLPDNDPSCNQSSQFVTADICRAAMVVKTSNSSQIVMEAWFPRNYTGRFLATGNGGFGGCIRYPELDYTTRLGFAAVATNNGHNGTSAEAFLNSPEVLRDFADRSIHTAAKVGKELTKRFYAEGFRKSYYLGCSTGGRQGFKSVQQYPHDFDGVVAGAPAVHEVNLISWAGHIYEITGNKSEETYLPPALWNIVHSEVMRQCDGLDGAQDNLIEDPDLCHPTFENIMCPSDNKSNNGSLSCITEAQANTVIQLMSPYYNTDGSMLFPGMQPGSETVSSALLYTGVPTPYAKEWFRYVVYNDTNWDPTTFNIKDAQAALKQNPFNIQTWEGD…	156,"0.9320","MNHFNIRKFSCVSFALLALALSACGTVPNADWLAGSCAGLAHHAITPGATGLPSGKASVTSAVLVSASAATVNDGTFAPALPQFCKVSGTIASRDPGAQPINFQLNLPTTWNGKAVQYGGGGFNGVLITGLAPLRDAAPDDALPIARGYATFGHDSGHQASAFPAGEPGAFALNDEMLENFAFASYKKVRDVAVDVMSAYYARRPQRMYYFGGSEGGREGLTMAQRFPADYDGIVSVVPVINWTGLFHAFVRNQVPQHEDWLQAGKVALIAKATSDACDALDGLADGVVNNYMGCQGRVDLQRLRCPDGSDAGVHCLSDAELRLMRAIHSPYVFPFSIANGLTTYPQWLYGHEDSLDGPSAVNMVRWVTGSAAPAVPPDAARNAT…	217,"0.9321","MRIRMTALAAMLLTTSAMTSAMTSAMTSAQAEDFKASCAALAQGFSGSGRIVTAEFVAAGGVQLAPPAPAGVTSPAPDHCLIRGKINERTGIDGKPYAIGYELRLPATWNGKFVFQGGGGVDGVLRPALGLLTGATPPNALSNGYVAASTDSGHLEEPGPLGPYQFGLDPQARRDKGYSSIPPVAEAAKAASEKLYGQAPRRSYFAGCSNGGRQAMAVTQRFPDLFDGVIAGAPAYRVPLAGVDVIVQEQALLAIAPPGPDGKADVGSALTDEDLKLVADGVTAACDGADGAKDGMVQDVMACRFDPAVLACKEGESAQCLSAPKLKALKLMFDGSRNAMGGLIYSRWPYDPGLAAPGWRAWKLGTPKSSPPNARNLTLIAGGVP…
19,"0.9324","MELFILVYFLSSIAFARSAQPSKLECASIAKERTNPAVEISRAVEVPAHGLNISSVVNEIPLCWVQGTIKYNANDKLDVSGNNTLTWELFLPSPDTYNGRYLMTGDGGFAGAIENNTMLTYLNLGYAVAGSDAGHPEAANGDGTYAPFLQNPAELQAWIHNSVAMATPVTRSLVAKYYSKHPDYSYFWGCSTGGAQGYALAQYHPELFDGIYAGSPGNWYSHLVLSFLWNGLHTTGSAFMSQQVLSFVTDRVVAACDQLDGVKDGLIENPLRCSFDVTSLRCKSEQAPDSGEPTCLTADQIAALQKIYEGPKDVRSGNQIYPGFSLGSENGLLDQEQVLYLNYTAPILREVVLDDQDFNITHFNWGSDVDAVDKKASPFIDSLSPN…	255,"0.9320","MQHSFCHRFFAFNRNAILVSLLFATSISPAWAAPATSAKNCTALMEYKFPSSLHLVVQNATVNEADAFCQLNGIVNSRTGIDGKHYGIEFEMRLPLSWNGRFVYQMNGGNDGTVVPAEGGSARAQGYAVLSTNAGHSGNAAENQQYGLAAGNRFGLDPQARDDYGYAATATMTPIAHHIIKAFYGASAEYTYLAGCSNGGRHGMVAASRYGDMFDGILVGAPGFNLPKSAVQHAWDIQSTQQVDPQLRNAFSRSDMKLLANKVIEMCDGLDGIKDGLVNKVRHCQDVFDINSLRCDKQKTASCLTDVQIKSFARMMSGPKNSKGQSLYNHWWYDAGIADDDWRFWKFESPIPAWNNHPLIATMGAGSLAYLFTTPATEVEGTPEK…	1,"0.9320","MSRFFSIGASLALLLGLCLPSAQASEPAAGCERLQSLHPANGAELTAAAIEDRGDERGPRCVVRGRIVTSPRSTINFRVDLPATATWSGDLTFIGGGGFDGLVPTEERYWKQILLFLGRDGPLLWTSAVISSDSGDQGKGAAPSHDFSWALDNPDAIANHAAEANHLVLGAAADIVRDYYGKPARHRYMVGHSNGGRAGIMAAQRYPLDYDGILSFAPAISQQAFATNLVPFYQYVYASPDHWVSPEQTVLYERAQLAACDTLDGLADGVISRPSACRYDPAPLICAPGVPAGPTCLSEGQAESIRRVFADKYVDVPLANGMIGYPAWGRGAESAEFKYIFGSSFVARDGTDFVFADNIVRYGIVGDPNASIMTHDPVKYRDRYLAL…
29,"0.9320","MMAGTLVGCGDDRPGEDDQPRSCAGLAETRLAAAQIGLPTSGATIVSAVEVPARTDGQATEPEHCLVTAEVFPVDPKAPSILLAVALPTQWNEKAVWLGGAGFDGVIPDVTGNSLNTLAPTPLARGYAVFASDGGHQSTAVPPGTDASALANEEAYRNWVSDAPKKVRDVAGQVIRTYYGIGAARFYAVGSSTGGREALFATARFPADWDGALVLYPARDVVNTMLGLTAMVGALSAPGAFPSAAKRKLVWDAVLARCDALDGLADGVVGDVVSCGEQFDVTALRCAGGADTSDACLSDAQIHAFEAIDAPVRLASPLASGDAEFAGYNVYSAAQGVGTDSPLEPHVQAVDLGSRAPSFPVDPLTNSFAAAFVDSFMRHVVVKDQS…	240,"0.9314","MKVSLWLTLLGVNLSLALAVGTDFPASCQAFSPDTRAANAHREFTEYVPAGTNLSLPYNDATCARPNQVVTVDLCRVALYVETSNRSSVTTEIWLPRNWTGRFLGTGNGGIDGCIKYEDLAYGAANGFAVVGSNNGHNGTTAASFYQNSDVLADFAWRALHLSTVIGKEITQAFYGEPHRKSYYLGCSLGGRQGINSAVEFPDDFDGIIAGSPAVDFNSLVSWRASFFPITGSANSTDFISVSTWKDLIHAEVLTQCDTLDCVNDGIIEDPSLCNFCPEALKCTDDRINNCLSPAQVEIVRKVFSPMYGEDGQLIFPAMQPGSELEAADQLYTGKPFRYSKEWFQYVVYNPSWDPAEFDIHDAKVADDLNPQNIRTWPNDLSNYE…	156,"0.9320","MNHFNIRKFSCVSFALLALALSACGTVPNADWLAGSCAGLAHHAITPGATGLPSGKASVTSAVLVSASAATVNDGTFAPALPQFCKVSGTIASRDPGAQPINFQLNLPTTWNGKAVQYGGGGFNGVLITGLAPLRDAAPDDALPIARGYATFGHDSGHQASAFPAGEPGAFALNDEMLENFAFASYKKVRDVAVDVMSAYYARRPQRMYYFGGSEGGREGLTMAQRFPADYDGIVSVVPVINWTGLFHAFVRNQVPQHEDWLQAGKVALIAKATSDACDALDGLADGVVNNYMGCQGRVDLQRLRCPDGSDAGVHCLSDAELRLMRAIHSPYVFPFSIANGLTTYPQWLYGHEDSLDGPSAVNMVRWVTGSAAPAVPPDAARNAT…
92,"0.9319","MLGQIRSIDPAADPIRFEVNLPETWNGKALQFGGGAFNGYLRETDGRGHTVVADKGQPTPLARGYATFGSDSGHHKHYLLLPDAFNLVNADFGLNDEERNNFASDGLKKTHDVAMALIKARYGRVPKRMYFIGGSTGGREALKVVDRWPDDYDGVMAAYAAWNQIETDLQFIHISQAMYAKGKDGQAGWLPSSKTKLLRDAVLNACDAQDGLTDRIISDPAGCHFDPAVLRCSDGKDRKGCLSDGQERTVLAFSAPQKTVFAVENDMDHQPGYNVLRGSDLVGNMGWLNHPFHPAIPFLNSFYYLIGDGVVRAFLAAGPQVNLFQINTQDGGTIGHAPSEYLPRVHEQSVEDDASLADLSPYERHGGKLLLVHGVADSTIPTDSSV…	242,"0.9313","MVTLPLLLSILPLAAVFSSAASLQVRENHDCASIQPPQVPGAEILSVIGVQRRVEVAPFPPSPSKPNTTIDICSVNVTLSHMGVNDKVVVSVWLPLPDKWNGRFQATGGGGWAAGTFDLLMGPAALEGYSTAGTDAGVTVDPGSADKWALKEDGTVNYDLLENFASRSIHDMAIVGKAVTESYYKKPANYSYFYGCSNGGRQGMVEAQKYPDDFDGILAGAPAIYWPQFLTSTEWPQVVMQSEKVFPSQCVFEAFRKAGIAACDKLDGVEDGVVSNLDGCEFNPFALVGKKVKCGEESTTITLAQAWVAKKIYDGPKSTAKHALWDVLPVGASYVGLANSTIENGVPKIAPFVIGSSWIRSFLKKDVNFDLSTITYADMPKLFQQ…	138,"0.9318","MPHHSRTSALRLSVATLLVTAAPLALSTGAQAAEADLKGRCLALEKVMSGHWPDASTRIVSATPQPAGPVTLPPMMPGAPGTPVQLPEHCEVYGILHERTGVDGQAYAIRFHVRLPAAWNQGFFFQGGGGTNGEVGNAIGPTLSDTPPALAQGYAVVSQDSGHDNQRNTDPTHGGTAAFGFDPQARADYGNASLKPVADAAKALVAAFYGNAPRRSYFVGCSKGGEEGMVFAQQHPEEFDGIIAAAPGFALPRAALAQAWDVQAFAPLAKGPDGQPSFTQFASAFSDADLGLVRDAVLEACDADDGAKDGIVGTFAQCTAAKVAPALKARTCAPNAQGAAKADGCLTPAQVTAITQSLGGPRTKAGQAIYSDWPWDGGVGAPGWR…
1,"0.9318","MSRFFSIGASLALLLGLCLPSAQASEPAAGCERLQSLHPANGAELTAAAIEDRGDERGPRCVVRGRIVTSPRSTINFRVDLPATATWSGDLTFIGGGGFDGLVPTEERYWKQILLFLGRDGPLLWTSAVISSDSGDQGKGAAPSHDFSWALDNPDAIANHAAEANHLVLGAAADIVRDYYGKPARHRYMVGHSNGGRAGIMAAQRYPLDYDGILSFAPAISQQAFATNLVPFYQYVYASPDHWVSPEQTVLYERAQLAACDTLDGLADGVISRPSACRYDPAPLICAPGVPAGPTCLSEGQAESIRRVFADKYVDVPLANGMIGYPAWGRGAESAEFKYIFGSSFVARDGTDFVFADNIVRYGIVGDPNASIMTHDPVKYRDRYLAL…	142,"0.9312","MKTTLTTAGLACALLGGTLLLPAHGTQKPADCSDLRGLQIPASEIGLHTTGGEVSAASTIAPTGSGASATGTYCRVDAVIHPVDPQAPDITLRVALPQRWNNKTMMFGGGGYDGTIPDVTGNVPFGPAHHPRPLSRGYATYASDSGHQAAPDFKPVTSLDGSFGVNDEAVRNFAGDALKKAHDTAHFVIRTHYRGASPAHRYFAGGSSGGREALAVAQRWPTDFDGVIAAYPAWNAASLNLFFGYEAQVLSRPGAFLNPAEQDLLYRAVIRSCDGKDGLRDGVISDEAGCRFRPRTLRCPGGKDTADSCLSDHQIHAVQALSSPLRWTYRLAGGERGYPGFPFLSGADMTTPLLGMGSRLPGHPMPKDSGYGVQFWDQWVRYFVT…	151,"0.9315","MSLLLLLASASACPALAGARDGNVVITSAERVVPAPAWKVDNARSVPVTVPFCRVQGRIEGNIGFEAWLPDRWNGRMLGAGVGGDAGVFNFGDMSRRIGEGFATVTTDSGHKVSEARWMANAKARVDYEHRAVHLTAVAAKSLIAGLYGRKPDRSYFTGCSGGGRQALKEMQNYPGDYDGVLAGAPGPYMPLQSVRMMYFSLLQKQQPNAALSDADWSLYESRATRACDAGDGVTDGIIGAPMSCRFRPAALLCTAGQSTDCLTAPKVAMLEAIVSPMTDEGGKAMDSGLLPGVRTRPGPPSPLLRAMWADGVYNDPEWDENRFRRSADLAAANRIMPELRTDKVDIAPFLKKGGKAIVYQGWADPSTNAGPTIDYVAAAARKQG…
242,"0.9317","MVTLPLLLSILPLAAVFSSAASLQVRENHDCASIQPPQVPGAEILSVIGVQRRVEVAPFPPSPSKPNTTIDICSVNVTLSHMGVNDKVVVSVWLPLPDKWNGRFQATGGGGWAAGTFDLLMGPAALEGYSTAGTDAGVTVDPGSADKWALKEDGTVNYDLLENFASRSIHDMAIVGKAVTESYYKKPANYSYFYGCSNGGRQGMVEAQKYPDDFDGILAGAPAIYWPQFLTSTEWPQVVMQSEKVFPSQCVFEAFRKAGIAACDKLDGVEDGVVSNLDGCEFNPFALVGKKVKCGEESTTITLAQAWVAKKIYDGPKSTAKHALWDVLPVGASYVGLANSTIENGVPKIAPFVIGSSWIRSFLKKDVNFDLSTITYADMPKLFQQ…	131,"0.9311","MHYFRRPSQRSTTLPPDGSGAGTRRALRAALGVLAATGLLLGSAVVPAAGAGIPGQQERPSVASSPQRSAPPLTRPTCEALAEFDFASTQITSAEIVQPGVLTHRGERIGKHCLVTGRMNERVSEVDGETYAIGFEMRLPMHWSGRFLYQGNGGLDGSVATAYGRAGGSDSGLQMGMAVLSSDAGHTGAQNPTFGLDPQARLDYGYQAVGTLTPMAKALVTEAYGTAPHHSYVAGSSNGGRHTMVAASRYTDEYDGFLAVAPGFNLPQAAVAQLWGAQRWNTVATSEDLSSALTVAERQVVAEAILAQCDGLDGLDDGLVQSSDDCQESFSVAEHVPTCETDCDGTCLSAEQKAVVTEVFAGATTSGGEDIYSSFPYDPGLVQTG…	73,"0.9313","MKSVIFMSASCLTVFAATDAAYALTCADLPKGESFVAGLNVTEAVATPATDEMPVAHCIVRGLTGQRTGVDGKSYAIRFELRLPDTWNGRFVHQFNGGNDGTVVPALGPVMGGDKKQTALSRGYAVVSSDAGHDGKAYAERGIAGGAAFGFDPQARIDYGYGAVAKLQPLARAAVETYYGKPVAFAYGMGSSNGGRHALVAASRMPAAFDGLLAGYPGLNLPKAAVQHAWDVQTWASLNPDIAKAFSRDDMNLLAKGILAACDMTDGVKDGIVSNADACETTFKPQALQCAKEGDKECLTAAQVAALVKIQGGPKNRKGENLYSSWTWDPGMASGNWRGWKLESAVDAWGKKPIIGVQGASSLAQIFTTPPVKVGGTPDELQNFLL…
138,"0.9315","MPHHSRTSALRLSVATLLVTAAPLALSTGAQAAEADLKGRCLALEKVMSGHWPDASTRIVSATPQPAGPVTLPPMMPGAPGTPVQLPEHCEVYGILHERTGVDGQAYAIRFHVRLPAAWNQGFFFQGGGGTNGEVGNAIGPTLSDTPPALAQGYAVVSQDSGHDNQRNTDPTHGGTAAFGFDPQARADYGNASLKPVADAAKALVAAFYGNAPRRSYFVGCSKGGEEGMVFAQQHPEEFDGIIAAAPGFALPRAALAQAWDVQAFAPLAKGPDGQPSFTQFASAFSDADLGLVRDAVLEACDADDGAKDGIVGTFAQCTAAKVAPALKARTCAPNAQGAAKADGCLTPAQVTAITQSLGGPRTKAGQAIYSDWPWDGGVGAPGWR…	140,"0.9308","MNIIAHTPGGKPPGNHVAGRKKSHRWRRVCAAVLVALLTTSLAGMQAANGTTGGATSAADPQVAIMEQEAALGKQAYKNLFNGDKPACTTMANKWIKDDAGDAMLLSTREAAAGNTDISAFDAGGAVMTDLKDKTVPTPRHCVVSGYVAPQVSFELRLPDPKAWNGRFMLVACAGFCGTVNSSACNPGLSRGYAVVTTNGGHTGSPGFEAAWAHGDNAARHDFAYRANHVASLLSKEIVAAYYGKPAAYSYVVGCSKGGNSAVRYASRYPAEFDGILASAPVLDYQGRVSTSFSWQAQALEKDGKTLFSPADLQVLHTSVLNQCDGMDGRTDGILNDPAACKPDFATMACDRSKPSGQNCFSKAQIDALRKLYAPPADSKGRVVY…	153,"0.9312","MPTPTPAPRAATALCLSLVTAAALTACGGSSSPGPAVLPLVPSPAPPAAAPVALACDESLKTAFKPDADTTVTVVKQFRKGDDLNLDGKASGTVAASDVCMVKLNVGPGHAGPADAPSTSPGIGIEVWLPSQASWNNRVRVLGGGGFVGDAGISAKTQIGGANAAAIAAGEGSVSAVTDAGHASKAPLPSVDGSFAMNPDGTVNTTLWTDFASRGIHQMAVKAKALAAGFYQRDAKYAYWDGCSTGGRQGHMQAQVNPDDFDGILAGNSAINWTSFITAELYPQVVIQRDLGGTPLTPDQLALVSSSAVSACDSALTGQHDGFISDPAACKYDPAQDKTVLCTASGGTNATAACLSTAQAQAVNKIWYGQTRDGSAPAPAGDNGY…
219,"0.9310","MQIRMMALAAVALGSSAVASAHADDFKASCAALGQGFSGSGRVVTAEFVAAGGVQLAPPAPAGVTSPAPDHCLIRGKINERTGIDGKPYAIGYELRLPATWNGKFVFQGGGGVDGVLRPALGLVTGATPPNGLSNGYAVASTDSGHLEEPGPLGPYLFGLDPQARRDKGYSSIPPVAEAAKAATEKLYGTAPRRSYFAGCSNGGRQAMAVTQRFPRLFDGVIAGAPAYRVPLAGIDVIAQEQALLAIAPPGPDGKADVGSALTDDDLKLVADGVIAACDGADGAKDGMVQDVMACRFDPAVLACKEGESAQCLSAPKLKAIKLMFDGSRNAMGGLIYARWPYDPGLAAPGWRAWKLGTPKSSPPNARNLTLIAGGVPYDFMSPPE…	29,"0.9307","MMAGTLVGCGDDRPGEDDQPRSCAGLAETRLAAAQIGLPTSGATIVSAVEVPARTDGQATEPEHCLVTAEVFPVDPKAPSILLAVALPTQWNEKAVWLGGAGFDGVIPDVTGNSLNTLAPTPLARGYAVFASDGGHQSTAVPPGTDASALANEEAYRNWVSDAPKKVRDVAGQVIRTYYGIGAARFYAVGSSTGGREALFATARFPADWDGALVLYPARDVVNTMLGLTAMVGALSAPGAFPSAAKRKLVWDAVLARCDALDGLADGVVGDVVSCGEQFDVTALRCAGGADTSDACLSDAQIHAFEAIDAPVRLASPLASGDAEFAGYNVYSAAQGVGTDSPLEPHVQAVDLGSRAPSFPVDPLTNSFAAAFVDSFMRHVVVKDQS…	240,"0.9309","MKVSLWLTLLGVNLSLALAVGTDFPASCQAFSPDTRAANAHREFTEYVPAGTNLSLPYNDATCARPNQVVTVDLCRVALYVETSNRSSVTTEIWLPRNWTGRFLGTGNGGIDGCIKYEDLAYGAANGFAVVGSNNGHNGTTAASFYQNSDVLADFAWRALHLSTVIGKEITQAFYGEPHRKSYYLGCSLGGRQGINSAVEFPDDFDGIIAGSPAVDFNSLVSWRASFFPITGSANSTDFISVSTWKDLIHAEVLTQCDTLDCVNDGIIEDPSLCNFCPEALKCTDDRINNCLSPAQVEIVRKVFSPMYGEDGQLIFPAMQPGSELEAADQLYTGKPFRYSKEWFQYVVYNPSWDPAEFDIHDAKVADDLNPQNIRTWPNDLSNYE…
164,"0.9304","MKHALHEVVRSAVGVGLGVGMVVTLSACSGDDDDAPAPSPTFTQSCSALVGRAVPGGTVTTAEFVAATAGTVTASSFPDHCLARGAMNARTGIDNKPYALGFELRLPVTWNSRFYYQGGSGVDGTLFVATGAYPAGGNTRNALLDGYAVVTTDSGHRAETGVANGSYLFAVDPQARLEYGDQQVPQVTAAAKQLINNFYGKAPDKSYFVGCSNGGRQAMIAAQRYPTLFDGIVAAAPGFRLTQAAVQGSVYQTQLLATIAPTGADGRPDISQSLTDTDLKSISNRILQSCDALDGATDGIVSKLSACQPDPAAWACTAGQTTDCLTPAKAAVVKQIFAGAKTSTGAQIYERWSFDPGIADAGAWRTWFLGSRSPNNALLSIFAGE…	74,"0.9307","MVHSSFYSSAAVCLALATPAAAQTAGGTPNLSDGKVKMAIQSCEQLAGIAIPAARIGLPTRGAVVATAERAAEVAPYRDAEGEHLLPTPARCLVQGRIEPVDPGATPIQFAVNLPLGNWNGRALQSGGGGMGGAVITAPGNKASGRFDPNPVNVPYPITQGYVTFGSDQGHPRPGPTSFGFTRSDEVLRNWAYEEIKKTKDTAMAIVEAAYGRRPTHVFFSGESAGGREALRAAQKFPQDYDGVIATSPVTSWYPINLFLNELRTALVDGFLDAKAIKLVADRTRASCDAADGLRDGVIAKYLECPNDVAQLQCKPGDAPGTCLTPAQVASVNALREPRRLPITFAHGVTTFPGTGVTGDEDGTGWQWAFYPVGTEVPSRPLPPGY…	29,"0.9308","MMAGTLVGCGDDRPGEDDQPRSCAGLAETRLAAAQIGLPTSGATIVSAVEVPARTDGQATEPEHCLVTAEVFPVDPKAPSILLAVALPTQWNEKAVWLGGAGFDGVIPDVTGNSLNTLAPTPLARGYAVFASDGGHQSTAVPPGTDASALANEEAYRNWVSDAPKKVRDVAGQVIRTYYGIGAARFYAVGSSTGGREALFATARFPADWDGALVLYPARDVVNTMLGLTAMVGALSAPGAFPSAAKRKLVWDAVLARCDALDGLADGVVGDVVSCGEQFDVTALRCAGGADTSDACLSDAQIHAFEAIDAPVRLASPLASGDAEFAGYNVYSAAQGVGTDSPLEPHVQAVDLGSRAPSFPVDPLTNSFAAAFVDSFMRHVVVKDQS…
267,"0.9304","MKVSLWLTLLGVNLSLALAVGTDFPASCQAFSPDTRAANAHREFTEYVPAGTNLSLPYNDATCARPNQVVTVDLCRVALYVETSNRSSVTTEIWLPRNWTGRFLGTGNGGIDGCIKYEDLAYGAANGFAVVGSNNGHNGTTAASFYQNSDVLADFAWRALHLSTVIGKEITQAFYGEPHRKSYYLGCSLGGRQGINSAVEFPDDFDGIIAGSPAVDFNSLVSWRASFFPITGSANSTDFISVSTWKDLIHAEVLTQCDTLDCVNDGIIEDPSLCNFCPEALKCTDDRINNCLSPAQVEIVRKVFSPMYGEDGQLIFPAMQPGSELEAADQLYTGKPFRYSKEWFQYVVYNPSWDPAEFDIHDAKVADDLNPQNIRTWPNDLSNYE…	145,"0.9307","MKKRNEGIWNLHGLGRPLAWAALPAAALLVAGCGGSDGGLRQLSAASPGTLQSCANLATTLALPNTRITSAAPVAEGELKATGVNTPIPAHCLVKGAMNQRTSAVDGNSYAIGFEMRMPVAWNGRFLYQANGGLDGSVVTALGATSGGAPVAPALSQGFAVLSSDAGHSAPTPFFGVDPQARLDYGYTAVGSLTPMAKDLIKSAYGKAPDRSYFAGCSNGGRHAMVAASRYADQYDGILAGNPGFHLPKAATAQLWKAQQYAKVSTPDANGQPDLNTSVTAAEYKLLGSRILAKCDALDGVTDGQVNDVAACQSAFNLQTDVPSCAPGAARDGSCLTPAQKTVLADIFAGPKNSKGEALYTGTWFDPGVGGTNFAQWHLGSPATR…	39,"0.9308","MIALQTLRRLFLGSTVLLLQLPNLAQAETPIAALPVVKPAISCAALTRVDLQAIGGKGSQVLSASETTSNGVTACEVQGTLAPSIGFKVMLPTHTWTQRYLQVGCGGLCGRISLQVGAAEGCAPLNSGGFVLAATDRGHEGMDNSWGNDAQKRADFAHRGVHLTALAAKQLIGAYYGQQPAYAYFTGCSDGGREALIEAQRYPDDFNGIIAGAPALNFLVQNSIYHAWQARANQDGEGKAILVASRLPILHKAVLQQCDALDGQVDGLISDPRACRFDPATVQCKASATDTSDCLSAREVDAARSLYDGPRDPATGERLTIAGPQPGSELAWAGVFVPDSVDQPINSEKMALDVLRNLAFERNPGADYSLADVKFDRSTLDQLRAL…
73,"0.9302","MKSVIFMSASCLTVFAATDAAYALTCADLPKGESFVAGLNVTEAVATPATDEMPVAHCIVRGLTGQRTGVDGKSYAIRFELRLPDTWNGRFVHQFNGGNDGTVVPALGPVMGGDKKQTALSRGYAVVSSDAGHDGKAYAERGIAGGAAFGFDPQARIDYGYGAVAKLQPLARAAVETYYGKPVAFAYGMGSSNGGRHALVAASRMPAAFDGLLAGYPGLNLPKAAVQHAWDVQTWASLNPDIAKAFSRDDMNLLAKGILAACDMTDGVKDGIVSNADACETTFKPQALQCAKEGDKECLTAAQVAALVKIQGGPKNRKGENLYSSWTWDPGMASGNWRGWKLESAVDAWGKKPIIGVQGASSLAQIFTTPPVKVGGTPDELQNFLL…	99,"0.9306","MSGIGFLIVLYLIASTLATAQNTPGGTPPVPDAQQCSALAELNLENAPGGPALITSARLVEVPASGLKEWILNPSGYGSSASHIASRIHLYCDITGYVAPQNKFDLKLPLPGDWNQKFFFYACGGFCGNVLSDACNLGLARGYASVTGNGGHDSALGFDGVWAANAPELQEDFGWRSNHVVTLIAKSITTRYYGRPIKYSYMSGNSKGGQAVLLEAQRFPDDFDGLMPSAPVYDYTGRNTIAAAWFAQAVSDGHGGSVLNAEAAQAVHKSVLEHCGAQAGVEEALVTDPTSCNWQPEMIACASASAAPDCLNAKQVAAIKRLMSPATNTKGEVLWAYPYIPGTETQWEGWNYFGTPSPGYPPRFANMELPGEYLRYFVDEKTRKNV…	246,"0.9308","MSRFFSLGASLALLLGLCLPPPSAASEPAAECGRLTALRPANGAELTAAAIEDRGDERGPRCVVRGRIVTSPRSTINFRVDLPATARWSGDLTFIGGGGFDGLVPTEERYWKQILLFLGRDGPLLWTSAVVSSDSGHQGKGAAPSHDFSWALDNPGAIANHAAEANHLVLGAAADIVRDYYGKAARHRYMVGHSNGGRAGIMAAQRYPQDYDGILSFAPAISQQAFAANLVPFYQYVYASPDHWVSPEQTVLYERAQLAACDTLDGLADGVISRPSACRYDPAPLICPPGISAGPTCLSEGQAESIRRVFADKYVDVPLANGMIGYPAWGRGAESAEFKYIFGSSFVARDGTDFVFADNIVRYGIVGDPNASIMTHDPVKYRDRY…
245,"0.9302","MEPMSCSKTALATLLSTALISGCSHSPSSSQASLSPAIPEALTQQCEAFANQLSYQNTHILSVESVPEGAMKVADKAIGEHCLVKGEMNRRVSSVDGKEYAIGFEIRLPKSWNGRLLYQANGGLDGSVKPAEGGFAGGPITNALYQGFAVISSDAGHDRPLPTFGYDPQARLDYGYQAVGTLTPMVKSVVSQVYGKAPDRSYFAGCSNGGRHAMVAATRYADQYDGFLVGAPGYRLPLAATANIAGAQVYLSVPGTTKADLSAAFTLQERQLVSNAIIKQCDGLDGLKDGLVQDYNACQATFDLEKHVASCTDGRDGSCLTPDQKNAVQTIFDGVRQSNGERVYASFPYDVGISNKGQMNWEYSAPIKRDSGATSMIFQTPPVEL…	38,"0.9305","MSVLKKNTSKFAFSLIAFAILAGCDSTTTLNETQEKRSTHTTQANADQPSYRVGECRIDSMPPLANVRYTEAQRSDTHCIVRGVIEREIHFQVTLPDDWNGMFAQSGGGGFVGSVVDVIHLATHDKRYATAGTDSGHRAHALESNWAAQNPYREERLANFAGRATHLTTQNAKQIIASYYQQESQRNLFFGCSRGGGEGLIAAQRYPTDYDVIVAGSPAYDYAIQTGGLHAAIARKMFPNPDNMQHAIVGAKEIELVNRTAAQQCANRDGRDSEVLSEPWNCHIDFAALQCSADKNDECLTGDQIEVFDLVFNGLRDSQGNVLAEGFYVGAEVEMFNKWLAGGLAINDLSQFQSGVTIDPDMTPPVTPSFGYAFGNGIMRNFVFDG…	38,"0.9303","MSVLKKNTSKFAFSLIAFAILAGCDSTTTLNETQEKRSTHTTQANADQPSYRVGECRIDSMPPLANVRYTEAQRSDTHCIVRGVIEREIHFQVTLPDDWNGMFAQSGGGGFVGSVVDVIHLATHDKRYATAGTDSGHRAHALESNWAAQNPYREERLANFAGRATHLTTQNAKQIIASYYQQESQRNLFFGCSRGGGEGLIAAQRYPTDYDVIVAGSPAYDYAIQTGGLHAAIARKMFPNPDNMQHAIVGAKEIELVNRTAAQQCANRDGRDSEVLSEPWNCHIDFAALQCSADKNDECLTGDQIEVFDLVFNGLRDSQGNVLAEGFYVGAEVEMFNKWLAGGLAINDLSQFQSGVTIDPDMTPPVTPSFGYAFGNGIMRNFVFDG…
99,"0.9298","MSGIGFLIVLYLIASTLATAQNTPGGTPPVPDAQQCSALAELNLENAPGGPALITSARLVEVPASGLKEWILNPSGYGSSASHIASRIHLYCDITGYVAPQNKFDLKLPLPGDWNQKFFFYACGGFCGNVLSDACNLGLARGYASVTGNGGHDSALGFDGVWAANAPELQEDFGWRSNHVVTLIAKSITTRYYGRPIKYSYMSGNSKGGQAVLLEAQRFPDDFDGLMPSAPVYDYTGRNTIAAAWFAQAVSDGHGGSVLNAEAAQAVHKSVLEHCGAQAGVEEALVTDPTSCNWQPEMIACASASAAPDCLNAKQVAAIKRLMSPATNTKGEVLWAYPYIPGTETQWEGWNYFGTPSPGYPPRFANMELPGEYLRYFVDEKTRKNV…	138,"0.9304","MPHHSRTSALRLSVATLLVTAAPLALSTGAQAAEADLKGRCLALEKVMSGHWPDASTRIVSATPQPAGPVTLPPMMPGAPGTPVQLPEHCEVYGILHERTGVDGQAYAIRFHVRLPAAWNQGFFFQGGGGTNGEVGNAIGPTLSDTPPALAQGYAVVSQDSGHDNQRNTDPTHGGTAAFGFDPQARADYGNASLKPVADAAKALVAAFYGNAPRRSYFVGCSKGGEEGMVFAQQHPEEFDGIIAAAPGFALPRAALAQAWDVQAFAPLAKGPDGQPSFTQFASAFSDADLGLVRDAVLEACDADDGAKDGIVGTFAQCTAAKVAPALKARTCAPNAQGAAKADGCLTPAQVTAITQSLGGPRTKAGQAIYSDWPWDGGVGAPGWR…	55,"0.9303","MMVKQSKRRRVVQAAIPGAVLVGLLAVPGLAQARGATSVPPASGSGLAQRCPLMAGMRFAPADGGRPVQITAAQVVPQSPAGQGAQGEALPALPAYCKVSGVIDPRKGADGRAYGIRFEVNLPLAWNGRFLLQGGGGLNGSVRPAVGGAAAGTVPALARGFAVASHDSGHQGAVFDASFRTDQRATLDFAQAAVPAVAQLGKAVATRFYGRAPAHSYMAGCSTGGRETMLAMERYPALFDGLVIGAPAMRTGFSNLGTTYAKVMFNQAAPRDGQGLPLPDKAFSAADRQTIRAGLLAQCDGLDGRVDGMIMAVAQCHFRPAALQCHADKQDGCLSAPQVEALDRAFAGPRDAAGRALYAPVPFDTGVVDTSGPVSGYIADGRTDIL…
127,"0.9295","MMMSATGEVRAAAGQAAAPAISDGCSTLTGFQAEGVTIVTAQTQPAQDPVAGVKIFDLTGQAPDGMPVAGLPSFCRIVGRIMPEQGSNIGFEVWMPTTRWDGRLHGVGVGGFAGYVDHMMLALAVKGGQVGVATDTGHDSTASGWPSADSSWARGHPQRVRDYGWRAVHLSTIAAKQLIRAFYGRDADRSYFVGCSGGGRQGLIEASRFPDDYDGIVAGAPAASLTDLAIVMSLSIQSQKAPGAAIRPEQGQLVQDEVIRQCDAGDGQVDGLVADPRQCRFDVSKLACGTSKSDQCFSPPQITALKKIYAGPRDAAGRQLTAAYLPAGSEVSTPFPFLGWDAYIWEGSPQKPTSNALAGGFLGDFIDKPFATPETFDFDTDPARL…	159,"0.9304","MLIHPDALRRWAALAAVVGVPALLAGCGGDDDDNTPTARPVPDAASLRTACPTLTGKTVAAADIGLPSAPATVTAAAIVAATTGAAPTPEYCRVSGSIAPTTAGADPIVFQVNLPLTWNEKAVMVGGGGFNGSLVNSLAPLRDAPAGQPLPITQGYAMFGTDSGHDATAYNTTDPGKFALNDEMFVNFAHASYKKVKDVAHSLMGTYYLRKPAKQYYYGGSEGGREGLMMAQRYPADFDGIVSVVPVIYWTGLFNGFINFSKPQFTGGALSTAKISAFAKTVNDTCDALDGAADGVVSNYLACASKMNLASLRCVAGADTGPTCLSDPQLATLQATYGPTVLPFAVANGSTTYPGRLFGGEVQLGGEGIGRWISTGVVPTVPTPV…	148,"0.9303","MFSTPPTAGTASGRPALLAASLAALAALALTACSGSDSSAPAASQPLAQACPTYRTAALPHGASITRTELRAAEGLLPEVCIVRGEIVSSPQSTIHWAVELPAGTVWNGKTLTVGGGAFDGFIPTDDPWYQHIIGTSAHSYVKMSSDSGHLAPGFAWGASDVALRNHAFDANHFVLEVGTAIAADFYGKRPTRRYHIGHSNGGRSALAATQNYPKDYDGVVAMEPAISQQAHQTNLGPTLLRHVFSKPENWLSPAKIALYAKAETAACDALDGLADGIIGNVAACNYMPTDLLCKGADSDHCLTAGQIESIRLIYANKDVPVTLSQGARGYPGFGRGGAATSDWEAYVFGPGFAARDSFNYMAALAAARLVEGNPAADLLAHDPT…
71,"0.9293","MNDLLRVAPGAALLLLVGSCAADERKAPSPIAARTVDSCAALTGMALPNGRIDAAAPVAQGAMVSTGGEMPALPATSVFCRVQAVLTPVAGSSIKVEMWLPERNAWNGKLLGAGNGGFGNNIAIPALLMRGAVAKGYASVGSDMGHTATSDVKAEWALGAPERIKDFGWRANHLAAEAAKRVIAAYYTAPLAASYFHGCSDGGREALMEAQRFPDDYDAIIAGAPAIPWTRMTSAFAANHLAAFGRPESSIPNAKLKLLQNASLAQCDKADGVADGVIDDPRSCKFDPVVLQCKAGDAADCLTAPQVETARAIYRGPLGTDGKPFYHGFQPGAEAVAGTWDLWLTGPDSQHGKFATEFMRYMVHSDPNWQIANFDLARDYPLAKRL…	46,"0.9302","MNHPQPRPLRVALHPLKGAHPCGPAKPVPRVLPHGRWVLALGGAALLAACAGTGQPSGSPPKLGAARPGALLSCGDLASKAAVPGTVYTQISSVAAGSVTVGNASVPVPAHCLVQGQMNERTSPVDGNRYAIGFEMRLPLAWNGRFFYQANGGLDGVVIPAMGGIGGGGPTTTALQMGFAVISSDAGHAGSLGPRFGIDPQARLDYGYNAVAQLTPMAKNLITQAYGRGPDRSYIVGCSNGGRHAMVAAARTPDQYDGVLAGDPGYNLPRAAVAQLYGAQQYAKVASTTTAAGQPDLQSAFTPAEMKLVADRVLARCDALDGLADGIVSDVKACQTRFHLDTDVPTCTGARDGQCLTSQQKTALGNVFAGARNSAGKPIYNSFPFD…	222,"0.9301","MRTDHAPRALRRVFPSTAAFAASLLMAGCGGGSSPTLADATTQAAACADLPDRAGLAATRLSTSYVPPDTRRPGGASTGALLPGHCVVTGAINPRVGVDGKNYAIGFQLSLPDQWNGRFLFIGGGGNDGILRDTSLSSSISGATPSPLGQGFAVVSTDAGHTGTTASFGADPQARLDHAYNAYDKTAVAAKSLISTRYGRKPEHSYFSGCSGGGRQGMVFSQRFPDYFDAITAGAPAMRVSSGATVAAMWNTIEFEAIAPTDSSGRRILSRAFSNEDLNLVAKAVTASCDAADGVADGMVNHVKACHFDPGVLQCGGAKTGSCLSSGQVNALRNVFAGPRNSAGQALYAGQPWDPGLAAPGWRTWTLGSSTTATPDSRYITLIVD…
22,"0.9289","MKTHLQTLALLGTTALAGPALAQSDDACAALSGIDLPSTQIRTASPQGSGTLPPDPMSAMTGGSPRPVEVGAHCLVEGKIEDRTGADGNQYGIRFQLRMPEDWNGRFLFQGGGGTDGFIAPAIGAIPSTGSTATPALARGYAVVSMDGGHNGMNLDFTADQQARLDLAYASIGKVTGTAKSLIRAYYEGAPDQSYFMGCSNGGREAMMAAQRFPLEFDGVVVGNPGFHLSRAAVGAVWDVEQLMPIAPEGQLHAALTPEDLNLVSDEVLARCDALDGLEDGVVAAYGQCDFDAQALRGQLPDNKLDALLAIMGGAKDSAGDPVYTGWPWDPGIGSDGWRAWKLGTAERPAMHQTLSVPSTGAVFMTPPQQVPADPDFGDLARAVAD…	210,"0.9302","MARLSLLTLLALGSAALAKKDTFQTKCAALQHKVKLPNVHVNFVEYVPGGTNLDLPDNAPSCGASSQAVSTDMCRIAMAVDTSDSSQITLEAWFPRDYTGRFLSTGNGGLSGCIQYYDLAYAAGLGFATVGANNGHNGTSGEPFYQHPEVVEDFAHRSVHTGVVVGKQLTKLFYDKGFKKSYYLGCSTGGRQGFKSVQKYPKDFDGIVAGAPAFNFVNLISWSAYFYSLTGSNTSESYLSPAMWKIAHDEIVRQCDELDGAKDGIIEDTDLCHPRLETIICKPGAKDTANCLTGAQAKTVRDVLSPMYGVNGTLLYPRMQPGSEVYAAGIMYNGEPFQYSTDWYRYVVYNNPDWDDTKWSVEDAAAALAQNPYDIQTFDADISSF…	255,"0.9301","MQHSFCHRFFAFNRNAILVSLLFATSISPAWAAPATSAKNCTALMEYKFPSSLHLVVQNATVNEADAFCQLNGIVNSRTGIDGKHYGIEFEMRLPLSWNGRFVYQMNGGNDGTVVPAEGGSARAQGYAVLSTNAGHSGNAAENQQYGLAAGNRFGLDPQARDDYGYAATATMTPIAHHIIKAFYGASAEYTYLAGCSNGGRHGMVAASRYGDMFDGILVGAPGFNLPKSAVQHAWDIQSTQQVDPQLRNAFSRSDMKLLANKVIEMCDGLDGIKDGLVNKVRHCQDVFDINSLRCDKQKTASCLTDVQIKSFARMMSGPKNSKGQSLYNHWWYDAGIADDDWRFWKFESPIPAWNNHPLIATMGAGSLAYLFTTPATEVEGTPEK…
148,"0.9288","MFSTPPTAGTASGRPALLAASLAALAALALTACSGSDSSAPAASQPLAQACPTYRTAALPHGASITRTELRAAEGLLPEVCIVRGEIVSSPQSTIHWAVELPAGTVWNGKTLTVGGGAFDGFIPTDDPWYQHIIGTSAHSYVKMSSDSGHLAPGFAWGASDVALRNHAFDANHFVLEVGTAIAADFYGKRPTRRYHIGHSNGGRSALAATQNYPKDYDGVVAMEPAISQQAHQTNLGPTLLRHVFSKPENWLSPAKIALYAKAETAACDALDGLADGIIGNVAACNYMPTDLLCKGADSDHCLTAGQIESIRLIYANKDVPVTLSQGARGYPGFGRGGAATSDWEAYVFGPGFAARDSFNYMAALAAARLVEGNPAADLLAHDPT…	267,"0.9301","MKVSLWLTLLGVNLSLALAVGTDFPASCQAFSPDTRAANAHREFTEYVPAGTNLSLPYNDATCARPNQVVTVDLCRVALYVETSNRSSVTTEIWLPRNWTGRFLGTGNGGIDGCIKYEDLAYGAANGFAVVGSNNGHNGTTAASFYQNSDVLADFAWRALHLSTVIGKEITQAFYGEPHRKSYYLGCSLGGRQGINSAVEFPDDFDGIIAGSPAVDFNSLVSWRASFFPITGSANSTDFISVSTWKDLIHAEVLTQCDTLDCVNDGIIEDPSLCNFCPEALKCTDDRINNCLSPAQVEIVRKVFSPMYGEDGQLIFPAMQPGSELEAADQLYTGKPFRYSKEWFQYVVYNPSWDPAEFDIHDAKVADDLNPQNIRTWPNDLSNYE…	159,"0.9300","MLIHPDALRRWAALAAVVGVPALLAGCGGDDDDNTPTARPVPDAASLRTACPTLTGKTVAAADIGLPSAPATVTAAAIVAATTGAAPTPEYCRVSGSIAPTTAGADPIVFQVNLPLTWNEKAVMVGGGGFNGSLVNSLAPLRDAPAGQPLPITQGYAMFGTDSGHDATAYNTTDPGKFALNDEMFVNFAHASYKKVKDVAHSLMGTYYLRKPAKQYYYGGSEGGREGLMMAQRYPADFDGIVSVVPVIYWTGLFNGFINFSKPQFTGGALSTAKISAFAKTVNDTCDALDGAADGVVSNYLACASKMNLASLRCVAGADTGPTCLSDPQLATLQATYGPTVLPFAVANGSTTYPGRLFGGEVQLGGEGIGRWISTGVVPTVPTPV…
39,"0.9276","MIALQTLRRLFLGSTVLLLQLPNLAQAETPIAALPVVKPAISCAALTRVDLQAIGGKGSQVLSASETTSNGVTACEVQGTLAPSIGFKVMLPTHTWTQRYLQVGCGGLCGRISLQVGAAEGCAPLNSGGFVLAATDRGHEGMDNSWGNDAQKRADFAHRGVHLTALAAKQLIGAYYGQQPAYAYFTGCSDGGREALIEAQRYPDDFNGIIAGAPALNFLVQNSIYHAWQARANQDGEGKAILVASRLPILHKAVLQQCDALDGQVDGLISDPRACRFDPATVQCKASATDTSDCLSAREVDAARSLYDGPRDPATGERLTIAGPQPGSELAWAGVFVPDSVDQPINSEKMALDVLRNLAFERNPGADYSLADVKFDRSTLDQLRAL…	153,"0.9300","MPTPTPAPRAATALCLSLVTAAALTACGGSSSPGPAVLPLVPSPAPPAAAPVALACDESLKTAFKPDADTTVTVVKQFRKGDDLNLDGKASGTVAASDVCMVKLNVGPGHAGPADAPSTSPGIGIEVWLPSQASWNNRVRVLGGGGFVGDAGISAKTQIGGANAAAIAAGEGSVSAVTDAGHASKAPLPSVDGSFAMNPDGTVNTTLWTDFASRGIHQMAVKAKALAAGFYQRDAKYAYWDGCSTGGRQGHMQAQVNPDDFDGILAGNSAINWTSFITAELYPQVVIQRDLGGTPLTPDQLALVSSSAVSACDSALTGQHDGFISDPAACKYDPAQDKTVLCTASGGTNATAACLSTAQAQAVNKIWYGQTRDGSAPAPAGDNGY…	267,"0.9295","MKVSLWLTLLGVNLSLALAVGTDFPASCQAFSPDTRAANAHREFTEYVPAGTNLSLPYNDATCARPNQVVTVDLCRVALYVETSNRSSVTTEIWLPRNWTGRFLGTGNGGIDGCIKYEDLAYGAANGFAVVGSNNGHNGTTAASFYQNSDVLADFAWRALHLSTVIGKEITQAFYGEPHRKSYYLGCSLGGRQGINSAVEFPDDFDGIIAGSPAVDFNSLVSWRASFFPITGSANSTDFISVSTWKDLIHAEVLTQCDTLDCVNDGIIEDPSLCNFCPEALKCTDDRINNCLSPAQVEIVRKVFSPMYGEDGQLIFPAMQPGSELEAADQLYTGKPFRYSKEWFQYVVYNPSWDPAEFDIHDAKVADDLNPQNIRTWPNDLSNYE…
142,"0.9276","MKTTLTTAGLACALLGGTLLLPAHGTQKPADCSDLRGLQIPASEIGLHTTGGEVSAASTIAPTGSGASATGTYCRVDAVIHPVDPQAPDITLRVALPQRWNNKTMMFGGGGYDGTIPDVTGNVPFGPAHHPRPLSRGYATYASDSGHQAAPDFKPVTSLDGSFGVNDEAVRNFAGDALKKAHDTAHFVIRTHYRGASPAHRYFAGGSSGGREALAVAQRWPTDFDGVIAAYPAWNAASLNLFFGYEAQVLSRPGAFLNPAEQDLLYRAVIRSCDGKDGLRDGVISDEAGCRFRPRTLRCPGGKDTADSCLSDHQIHAVQALSSPLRWTYRLAGGERGYPGFPFLSGADMTTPLLGMGSRLPGHPMPKDSGYGVQFWDQWVRYFVT…	127,"0.9299","MMMSATGEVRAAAGQAAAPAISDGCSTLTGFQAEGVTIVTAQTQPAQDPVAGVKIFDLTGQAPDGMPVAGLPSFCRIVGRIMPEQGSNIGFEVWMPTTRWDGRLHGVGVGGFAGYVDHMMLALAVKGGQVGVATDTGHDSTASGWPSADSSWARGHPQRVRDYGWRAVHLSTIAAKQLIRAFYGRDADRSYFVGCSGGGRQGLIEASRFPDDYDGIVAGAPAASLTDLAIVMSLSIQSQKAPGAAIRPEQGQLVQDEVIRQCDAGDGQVDGLVADPRQCRFDVSKLACGTSKSDQCFSPPQITALKKIYAGPRDAAGRQLTAAYLPAGSEVSTPFPFLGWDAYIWEGSPQKPTSNALAGGFLGDFIDKPFATPETFDFDTDPARL…	168,"0.9290","MTRTPCATRRTAPSDPLRFSLPRAFALLPITAVLLAACGGSDDDNNGTPDTPAPPALVQNAQTCAALSGTAIPATAIGEPTTGAVVTAASLVSAVPQTLNAAGTAVTAALPEYCRVLIDIKPVDSSAPLIKAQVNLPTTWNGKSMQLGGGGYNGSLVTGLGGEANQPPSAPLPLTRGYATLGTDSGHQNATGVEAFAFALNDESLTNFAYASYKKTRDVGVRLMTAYYGKPATKSYYMGSSEGGREGMMMAQRYPQDFDGILSLYPVLNWSGLQTFGNNVGGILQKDPGAWLGTKVKLINDTVLAACDALDGITDRVVSNYLGCKAPADAALAALRCPSGNDEGASCLSTAQLAAVNAAHAGYTFSFPLANGVTAYPGFGYGNEA…
160,"0.9276","MKITMLTMAAAMPILMACGGGDDDASTGTPPAANAAPLAPDCTALARVVTPNTVIKSSLMVSANSVQSDGVVMPAHCVVTGEINPRIGVNNVRYGINFELRLPLEWNKRFHFQGGGGVDGVLRPALGTLRAGVVPALSQGAAVVSSDMGHTGTSTRDATFGLDPQARIDWGYASMDKVTVLAKDLITRFYGTAPAYSYYIGSSGGGRQGMIMAQRFPTYFDGIVSGAPILEQHINQISSMQMLQRFTAIAPKDANGRPILSRSFSDADLKLIADGVVAQCDALDGVADGLIENYPACTYNVAALQCNGAKADTCLSPEQVSAFTAVMGGPKDSSGKQLYPAPPWDTGIGEPEWRSDQIGTATGPVPNSRKSTNESIKYVFMTPAK…	197,"0.9297","MAAFGSFGSEVDPATGRKCSDLAGVKIAVRDIGLPTGGATVSSAVPVSAGGTGDQTYGSHCLVSGEIRPVDPAAPNIKFQLALPEKWNGKAAMLGGAGLNGFIPPLTNASNLWGSQKKPLPLSKGYAVFSSDSGHQNKAGEHPAAFGANQEALKNYAGDALKKTRDVAVKLINSHYGRAPGRSYFIGYSKGGGEALAVTQRWPADWDGVVAGAPGWNVTAVALDMLKAAQAVAVPGAWLNEAKRHTLYTAVLEACDALDGVEDGVISNVRVCEARFDPAALRCPLGEDTSNACLSDVQLATLKKIHDPRSLSYVIGTGGSTIPGYPVYLADHGGGVPGTVHKELLTQVGVYGSTPPAFPPTPQMPLGVSLADGVIRHMIVGDPDF…	46,"0.9289","MNHPQPRPLRVALHPLKGAHPCGPAKPVPRVLPHGRWVLALGGAALLAACAGTGQPSGSPPKLGAARPGALLSCGDLASKAAVPGTVYTQISSVAAGSVTVGNASVPVPAHCLVQGQMNERTSPVDGNRYAIGFEMRLPLAWNGRFFYQANGGLDGVVIPAMGGIGGGGPTTTALQMGFAVISSDAGHAGSLGPRFGIDPQARLDYGYNAVAQLTPMAKNLITQAYGRGPDRSYIVGCSNGGRHAMVAAARTPDQYDGVLAGDPGYNLPRAAVAQLYGAQQYAKVASTTTAAGQPDLQSAFTPAEMKLVADRVLARCDALDGLADGIVSDVKACQTRFHLDTDVPTCTGARDGQCLTSQQKTALGNVFAGARNSAGKPIYNSFPFD…
274,"0.9276","MQTNCRAGWSVRAAGMRRDALIRMLAIGMMALCAMLAGWSSAASAASAASAAGGLANLPAVMPAMSCPAVAALDLSGVTDGTVTITSAVLLPAGTVVGNNTLPAPVCDVKGTIGPGASLFELQLPTQGWTQRYLQTGCGGLCGNLSVNAPMASTCVPVTNGTIAMAATDMGHEGGNDGSWALDPKAKLDFAYRAEHATAQVAKAIIGKFYARPARYAYFDGCSDGGREALMEAQRFPDDFDGIAAGAPANDVIVQNTFHHAWPAAVNTDPKTGNAILLAGKLPMLHAAVLKACDGLDGVVDGVIDNPRACRFDPSTLVCAAGQSTATCLTPQEADVVRRIHDGATTANGTRLEPLVSREWGSELNWSLFVPATATAPSGTISFVL…	105,"0.9294","MPMQRAVPSSFSFVPVISVASLLAVLSLSGCGGSDNIQSTAAAPLGCAQLTGKNVPASAIGLPTTGATVTAATVMPASGSGAQATGEYCLVSGAISPVDPAAPQIKFQIAMPTNWNSKIMMFGGGGYDGTIPAPTGNVPAGPTAQLTPLGRGYAVFASDSGHEANALGSEDASFGVNDEAMQNFNGDALKKTRDAAVYLIDARYAVKAPKRAYFAGGSSGGREALAVVQRWPQDWDGSIVLYPAWAAASLDLQFGRITRALAAPGAYLDQAKRKVLLDTVLASCDALDGVADGLISNVAACNATFNPATATLNGTPLRCAGGADTGDTCLSDAQIAALNVYNTPITFGYTLASGETQYPGFNVYGADLGIANPSALQPTVTTLAL…	183,"0.9284","MPKPLPTPPIPISAVLCLSLAAAAVLTACGGSSSSGPAVLPLVPAPATAPPAGAPLALACDESLKTAFKPDADTTVTVVKQFRKGDDLNLDGKASGTVAASDVCMVKLNVGPGHAGPADAPSTSPGIGIEVWLPSQASWNSRIRVLGGGGFVGDAGIGAKTQIGGANAAAIAAGEGSVSAVTDAGHASKAPLPSVDGSFAMNPDGTVNTTLWTDFASRGIHQMAVKAKALAAGFYQRDAKYAYWDGCSTGGRQGHMQAQVNPDDFDGILAGNSAINWTSFITAELYPQVVMQRDLGGTPLTADQLSLVSSSAVSACDSALTGQHDGFISDPAACKYDPAQDKTVLCTASGGTNATAACLSTAQAQAVNKIWYGQTRDGSAPAPAS…
79,"0.9274","MLIVSARRLRRPVWQAALACIASVAATATASAGADTIPPVTACDRLHQESGPTMRVSEAQSRPAAGGLAAHCEVIAYLDERTGADGQKFAIGLHLRLPDAWNGRFVFQGQGGTDGFLGSGDAQPGGGQPSALNQGYATVTTDAGHSNAPGPLGGASFGLDPQARIDFGYRADDVVTRRAKHFIQAYYGRLPKYSYFLGCSNGGRHGMAITQRFPDHFDGVAAGAPAFRMPEKGLSGAAVTQAFAAIAPKAPDGRPILAQALSQADMDLLSKAIVQSCDAADGLADGIIDNVPACRFSPRTLQCSAEKTASCLSAAQVTAVENYFEGPTTAQGRRIYAPYPYDYGIATEGWRRWILGNAPDSRVNAFNVSFGATLAYLYMTPPHAPL…	111,"0.9294","MPMQRAVPSSCSFVPVISVASLLAVLSLSGCGGSDNIQSTAAAPLGCAQLTGKNVPASAIGLPTTGATVTAATVMPASGSGAQATGEYCLVSGAISPVDPAAPQIKFQIAMPTNWNSKIMMFGGGGYDGTIPAPTGNVPAGPTAQLTPLGRGYAVFASDSGHEANALGSEDASFGVNDEAMQNFNGDALKKTRDAAVYLIDARYAVKAPKRAYFAGGSSGGREALAVVQRWPQDWDGSIVLYPAWAAASLDLQFGRITRALAAPGAYLDQAKRKVLLDTVLASCDALDGVADGLISNVAACNATFNPATATLNGTPLRCAGGADTGDTCLSDAQIAALNVYNTPITFGYTLASGETQYPGFNVYGADLGIANPSALQPTVTTLAL…	219,"0.9280","MQIRMMALAAVALGSSAVASAHADDFKASCAALGQGFSGSGRVVTAEFVAAGGVQLAPPAPAGVTSPAPDHCLIRGKINERTGIDGKPYAIGYELRLPATWNGKFVFQGGGGVDGVLRPALGLVTGATPPNGLSNGYAVASTDSGHLEEPGPLGPYLFGLDPQARRDKGYSSIPPVAEAAKAATEKLYGTAPRRSYFAGCSNGGRQAMAVTQRFPRLFDGVIAGAPAYRVPLAGIDVIAQEQALLAIAPPGPDGKADVGSALTDDDLKLVADGVIAACDGADGAKDGMVQDVMACRFDPAVLACKEGESAQCLSAPKLKAIKLMFDGSRNAMGGLIYARWPYDPGLAAPGWRAWKLGTPKSSPPNARNLTLIAGGVPYDFMSPPE…
150,"0.9274","MSFASLALALATPAAPEAACAALSRQIADSRTEWAEARVIAGRHLPAHCRVIGTLQPVQGSRIGYELWLPRSWSGRLQMLGNGGYASALPEAAMAEGLARGSAVVATDTGHEGDDPDFARGRPQTIADWGWRAVHETALAAKQLVARFYGRAAAHSYFNGCSTGGHQAMMEAQRFPRDFDGIVAGAPGSNRVRLNAAFLWQYLSNHRAGDDQAPILDGQDLKLLAAQSFALCRGANGKAAGGLPGDRWLNDPLQCRPDPAALLCRPGQTVGCLSAEKVAAVARMRAGVRDARGAQVTFPWLPGSEAGWSAYWADPRQPSQPMRVNFWRVWAFDDPAWNWWRFSYARDLPAAMRRLSPVIDATDADLRAYRARGGRLLVYHGLADP…	219,"0.9294","MQIRMMALAAVALGSSAVASAHADDFKASCAALGQGFSGSGRVVTAEFVAAGGVQLAPPAPAGVTSPAPDHCLIRGKINERTGIDGKPYAIGYELRLPATWNGKFVFQGGGGVDGVLRPALGLVTGATPPNGLSNGYAVASTDSGHLEEPGPLGPYLFGLDPQARRDKGYSSIPPVAEAAKAATEKLYGTAPRRSYFAGCSNGGRQAMAVTQRFPRLFDGVIAGAPAYRVPLAGIDVIAQEQALLAIAPPGPDGKADVGSALTDDDLKLVADGVIAACDGADGAKDGMVQDVMACRFDPAVLACKEGESAQCLSAPKLKAIKLMFDGSRNAMGGLIYARWPYDPGLAAPGWRAWKLGTPKSSPPNARNLTLIAGGVPYDFMSPPE…	93,"0.9279","MKVIIAAKRMFLRVFKVFCWAFLMAPMAHGVTCESLSRLRLSETTITLAKFETASTYKPDAWRVKGPLPPTSDGLPSFCRVVAEITPVPDSKILIEVWMPVTGWNGKFMGVGNGGWSGQIWSPFMGAALRRGYATASTDTGHEGNGEDADFALGHPEKVIDFGYRAVHEMTLKAKAIIAAYYGGAPKFSYWDGCSSGGRQGLKEAQRFPTDYDGIISGAPANAMAHVSSSGVWIAQSNLEDNRRILSEDNLRLLHQAVLEACDARDGVKDGVIDDPESCHFNPNMLLCNESGSKACLTASQIQAAAKIYAGPKNPRTGEQVFPGLSRGSELGWGVFGGMLPEPPIVASYFRFLVFKYAAWDFRDLNFDGDIAKADSLDSGTIAATD…
55,"0.9273","MMVKQSKRRRVVQAAIPGAVLVGLLAVPGLAQARGATSVPPASGSGLAQRCPLMAGMRFAPADGGRPVQITAAQVVPQSPAGQGAQGEALPALPAYCKVSGVIDPRKGADGRAYGIRFEVNLPLAWNGRFLLQGGGGLNGSVRPAVGGAAAGTVPALARGFAVASHDSGHQGAVFDASFRTDQRATLDFAQAAVPAVAQLGKAVATRFYGRAPAHSYMAGCSTGGRETMLAMERYPALFDGLVIGAPAMRTGFSNLGTTYAKVMFNQAAPRDGQGLPLPDKAFSAADRQTIRAGLLAQCDGLDGRVDGMIMAVAQCHFRPAALQCHADKQDGCLSAPQVEALDRAFAGPRDAAGRALYAPVPFDTGVVDTSGPVSGYIADGRTDIL…	274,"0.9292","MQTNCRAGWSVRAAGMRRDALIRMLAIGMMALCAMLAGWSSAASAASAASAAGGLANLPAVMPAMSCPAVAALDLSGVTDGTVTITSAVLLPAGTVVGNNTLPAPVCDVKGTIGPGASLFELQLPTQGWTQRYLQTGCGGLCGNLSVNAPMASTCVPVTNGTIAMAATDMGHEGGNDGSWALDPKAKLDFAYRAEHATAQVAKAIIGKFYARPARYAYFDGCSDGGREALMEAQRFPDDFDGIAAGAPANDVIVQNTFHHAWPAAVNTDPKTGNAILLAGKLPMLHAAVLKACDGLDGVVDGVIDNPRACRFDPSTLVCAAGQSTATCLTPQEADVVRRIHDGATTANGTRLEPLVSREWGSELNWSLFVPATATAPSGTISFVL…	165,"0.9276","MTARHPSRVLLALGALTTALAACGGDGDDAPAIPAPTPTPLAACMALNGTTVAAADLSLPTRGAWITSAALVLPGDAGNTNGEYCKVLGAIKPTDATAPDIRFQVNLPSTWNGKALQFGGGGYNGSIPNTVTKAPLGSDTAPVPLAQGYMTLASDSGHQAADADDASFALNDEALLNFGYMHIKKTRDVAVALAKSRYGSAPKRMYYAGGSTGGREALTAALRFPEAYDGVISNYPTANFLGLRLWGAALARAVYDNSSAGWIPPAMVSEIANRALQRCDALDGVADGLVSNMPGCRAISAQLVSDLSCKAGETGNPTTCLTPVQISKTLSVYHDGYTLPYAFANNITRYLGYNSLEGITMQLGSQAAYIEPPVSGPNAHHVSRA…
33,"0.9269","MYNERLRRACMAVTLWVCSSAASVAGAATQEDNSAASLALSQSLPIVQPAQACSSLKSLDMSDIGGKGSSITSATETSDNGVAVCAVEGALAPSIGFKVVLPLHSWTQRYLQVGCGGLCGRISLEVGAAEGCTPLDTGGFVTASTDMGHQGEESFGEDSQKRQDFAFRGVHLTALAAKKLIHAFYGRSEAYSYFNGCSDGGREALMEAQRYPNDFNGIIAGAAAMNFQTQNAMYHAWQARTNTSPDGKAVLIASRLPLIHRAVLNHCDALDGQVDGLISDPRACHFDPGTLQCKSEQKGDSPNCLTAAEVSVVRRLYEGPKDPATGQRLIAGGPQPGSELAWADVFVPQSHDDPIFSKMIAMGALQWLSFEQSPGKDFKLSDMQFD…	165,"0.9291","MTARHPSRVLLALGALTTALAACGGDGDDAPAIPAPTPTPLAACMALNGTTVAAADLSLPTRGAWITSAALVLPGDAGNTNGEYCKVLGAIKPTDATAPDIRFQVNLPSTWNGKALQFGGGGYNGSIPNTVTKAPLGSDTAPVPLAQGYMTLASDSGHQAADADDASFALNDEALLNFGYMHIKKTRDVAVALAKSRYGSAPKRMYYAGGSTGGREALTAALRFPEAYDGVISNYPTANFLGLRLWGAALARAVYDNSSAGWIPPAMVSEIANRALQRCDALDGVADGLVSNMPGCRAISAQLVSDLSCKAGETGNPTTCLTPVQISKTLSVYHDGYTLPYAFANNITRYLGYNSLEGITMQLGSQAAYIEPPVSGPNAHHVSRA…	202,"0.9276","MSVPADRIGLPTSGAKVVGTAVVDADGPGSATSKYCLVNARIMPVDPQAPNIEVKLALPWVWNGKAAMMGGAGYGGTIYEVAGNLLNAAPGSLSPLARGYAVFADDSGHQSSYPGAAADGAFLVNDEARHNWMGDSIKKTRDVAVAVMQAAYGRKPLRSYFLGSSTGGRQALQAAGRWPADWDGVVSLYPARNVTTSLLGMLAATQALSGPGHFLTPEKRGVLRRAALAACDSLDGAKDGIISNVKGCSTRFDPATATLNGIPVRCPDGQDTGDTCLSNAQIATLKSIDAPLRFQFSLASGSTGFPGFNILLSDSGVPDGSPLQPMMSAMSVGAEQPATPLSPSMAMMAHMSASYIRYAVTNSPGYDPLTFDVVHGGGYALRLSE…
41,"0.9264","MHDPSFRPALTAVALAAALTACGGSGTPNASSTHLAPASGARLASCTELAAGAAFANTAITSATLAPAGSVTQTLNGVATPMPEHCVVLGKMNERTGVDGRPYAIGFEMRLPRDWNGRFFYQANGGNDGSISGGNAAFGNLPGGGPVSNALLQGYAVISSDAGHVPDATRPGAVAGQVYGLDPQARIDYGYNAVGQLTPMAKNLIKAAYGKAPDRSYIVGCSNGGRHGLVAASRFGDQYDGVLAGAPGYNLPQAAVTQMWDAQALAAAAPRGADGRPNIGAGFSDLDLRLVANKIVERCDALDGAADGMVADTARCQATFSLAKDVPTCSASADGTCLTATQKAALQKVYDGPKNSAGTALYTRWSWDPGLAAGGWRVWKLGSATA…	44,"0.9290","MRSASRLAVVLLTIGALLLPGDLPATASTALRPVRPVMDCADVTGLNLPGVTIRSATVTSAGAPSPYCAVEGVIAPADTIVMRLPVNGWTQRYLQTGCGGLCGTARINYTQAAACAPVADGTIASATTDMGHQGQNDGSWAAGNPQAQIDFAYRGVHETARVAKEVITRFYGRPPAYSYFSGCSDGGREALMEAQRYPDDFDGIVAGAPASNLVVQNTFHHAWNVLANRDAAGNYILLAGRLPLIHDAVMAACDRLDGLADGVLDDPRRCRFDPYSLVCDDPATCLTRAEAAVVRRLHDGAVTSRGVRLEQEISHEWGSELDWTLFVPAAQGQVTFSENIALSFLRYLAYFNVADPDYQLTDLEFTEESFWRTVQTSKYLSATDPD…	242,"0.9276","MVTLPLLLSILPLAAVFSSAASLQVRENHDCASIQPPQVPGAEILSVIGVQRRVEVAPFPPSPSKPNTTIDICSVNVTLSHMGVNDKVVVSVWLPLPDKWNGRFQATGGGGWAAGTFDLLMGPAALEGYSTAGTDAGVTVDPGSADKWALKEDGTVNYDLLENFASRSIHDMAIVGKAVTESYYKKPANYSYFYGCSNGGRQGMVEAQKYPDDFDGILAGAPAIYWPQFLTSTEWPQVVMQSEKVFPSQCVFEAFRKAGIAACDKLDGVEDGVVSNLDGCEFNPFALVGKKVKCGEESTTITLAQAWVAKKIYDGPKSTAKHALWDVLPVGASYVGLANSTIENGVPKIAPFVIGSSWIRSFLKKDVNFDLSTITYADMPKLFQQ…
69,"0.9263","MRNHLRSPALLAALIFAGSALNSHAAKASTGCADLAHADLSDLVIESARRNMAGPAPLAAMPAGVNMPPAPILPAHCEVIGHTEQRTGRDGQNYAIRFHLRLPDDWNGRFFFQGGGGSDGELGDAIGTMGVAPLALARGYAVLSQDSGHDNTTNFDPKRGGTLAFGFDPLARANYGHASLKKSVTAARKVITAHYGKAPQHSYFVGCSKGGQEGLALVQRYPSLFDGVVVTAPGLSLPRAAIGEAWNTKSFAFSAANGHGPLTPLNIAHGFSDGDFALARRAMLRACDKLDGLADGMILAVGQCTSARVLPAFNAIRCKGGKTNACLTSAQITALQRVNNGPRDSKGHVLYAGFPWDAGWGAADWRMWQLGTADGRIPSLNMLLGA…	164,"0.9290","MKHALHEVVRSAVGVGLGVGMVVTLSACSGDDDDAPAPSPTFTQSCSALVGRAVPGGTVTTAEFVAATAGTVTASSFPDHCLARGAMNARTGIDNKPYALGFELRLPVTWNSRFYYQGGSGVDGTLFVATGAYPAGGNTRNALLDGYAVVTTDSGHRAETGVANGSYLFAVDPQARLEYGDQQVPQVTAAAKQLINNFYGKAPDKSYFVGCSNGGRQAMIAAQRYPTLFDGIVAAAPGFRLTQAAVQGSVYQTQLLATIAPTGADGRPDISQSLTDTDLKSISNRILQSCDALDGATDGIVSKLSACQPDPAAWACTAGQTTDCLTPAKAAVVKQIFAGAKTSTGAQIYERWSFDPGIADAGAWRTWFLGSRSPNNALLSIFAGE…	52,"0.9274","MSGGGAQNPVRRKAGHRAAVLLALLGGFAASLPALAQRTTALPLHCADLAGVLLPPASIDAPTGGALVQSAVMIAATAVGNQDGDFCRLTGVIRAQTSGTPDIHFELNLPSRWNGRAVQFGGGGYNGVVITGTGPTPFSPDRAPLARGYATFGDDSGHRGDSSQANFGLLDEAVTNFGYLHLKKVHDAALALIEQRYGRTPEHMYFAGGSTGGREGYTVIQRYPDDYDGVIANAPALNFSGVRLLGVMVGQSEYRTPGGYLSPQLLEFVYAHAMQACDTLDGAADGIISDVEGCRAKEAQIIESLRCPTHEAGAVAVADECLTPAQLATLERLRDGMHLPYALAWNAERYRGYNVFQGVRFTSMLGLAHSPERLPQPAFFGNGYLF…
202,"0.9260","MSVPADRIGLPTSGAKVVGTAVVDADGPGSATSKYCLVNARIMPVDPQAPNIEVKLALPWVWNGKAAMMGGAGYGGTIYEVAGNLLNAAPGSLSPLARGYAVFADDSGHQSSYPGAAADGAFLVNDEARHNWMGDSIKKTRDVAVAVMQAAYGRKPLRSYFLGSSTGGRQALQAAGRWPADWDGVVSLYPARNVTTSLLGMLAATQALSGPGHFLTPEKRGVLRRAALAACDSLDGAKDGIISNVKGCSTRFDPATATLNGIPVRCPDGQDTGDTCLSNAQIATLKSIDAPLRFQFSLASGSTGFPGFNILLSDSGVPDGSPLQPMMSAMSVGAEQPATPLSPSMAMMAHMSASYIRYAVTNSPGYDPLTFDVVHGGGYALRLSE…	224,"0.9288","MTKLSLLPLLTLASAVLAKQDAFQAKCASFGRKIKLPNVHVNFVEYVPGGTNLTLPDNDVTCGASSQVVSADMCRVAMAVDTSKSSQITLEAWFPREYTGRFLSTGNGGLSGCIQYYDLAYTAGLGFATVGANNGHNGTSGKPFYQHPEVIEDFAYRSIHTGVVVGKQLTKMFYKEGFDKSYYLGCSTGGRQGFKSIQKYPNDFDGVVAGAPAFNFVNLISWSIHFYSITGSNTSDTYLSPESWKVVHDEIVRQCDEIDGAKDGIIEDTDLCQPVIETIICKPGASDKTNCITGAQAKTVRNVLSPFYGVNGTLLYPRMQPGSELFASSVVYNGQPFRYSTDWYRYVVYNNPDWDATKWTVEDAAVALAQNPYNIQTWDADISSF…	74,"0.9274","MVHSSFYSSAAVCLALATPAAAQTAGGTPNLSDGKVKMAIQSCEQLAGIAIPAARIGLPTRGAVVATAERAAEVAPYRDAEGEHLLPTPARCLVQGRIEPVDPGATPIQFAVNLPLGNWNGRALQSGGGGMGGAVITAPGNKASGRFDPNPVNVPYPITQGYVTFGSDQGHPRPGPTSFGFTRSDEVLRNWAYEEIKKTKDTAMAIVEAAYGRRPTHVFFSGESAGGREALRAAQKFPQDYDGVIATSPVTSWYPINLFLNELRTALVDGFLDAKAIKLVADRTRASCDAADGLRDGVIAKYLECPNDVAQLQCKPGDAPGTCLTPAQVASVNALREPRRLPITFAHGVTTFPGTGVTGDEDGTGWQWAFYPVGTEVPSRPLPPGY…
74,"0.9257","MVHSSFYSSAAVCLALATPAAAQTAGGTPNLSDGKVKMAIQSCEQLAGIAIPAARIGLPTRGAVVATAERAAEVAPYRDAEGEHLLPTPARCLVQGRIEPVDPGATPIQFAVNLPLGNWNGRALQSGGGGMGGAVITAPGNKASGRFDPNPVNVPYPITQGYVTFGSDQGHPRPGPTSFGFTRSDEVLRNWAYEEIKKTKDTAMAIVEAAYGRRPTHVFFSGESAGGREALRAAQKFPQDYDGVIATSPVTSWYPINLFLNELRTALVDGFLDAKAIKLVADRTRASCDAADGLRDGVIAKYLECPNDVAQLQCKPGDAPGTCLTPAQVASVNALREPRRLPITFAHGVTTFPGTGVTGDEDGTGWQWAFYPVGTEVPSRPLPPGY…	83,"0.9286","MRSASRLAIALLTIGALLLPGDLPATASSALRPVQPVMDCSDITGLDLPGVTIRSATVTSAGAPAPYCAVEGVIAPADTIVMRLPVNGWTQRYLQTGCGGLCGTARINYTQAAACAPVADGTIASATTDMGHQGQNDGSWAAGNPQAQIDFAYRGMHETARVAKQVITRFYGRPPAYSYFSGCSDGGREALMEAQRYPDDFDGIVAGAPASNLVVQNTFHHAWNVLANKDTAGNYILLAGKLPLIHDAVMAACDGLDGLADGVLDDPRRCRFDPYSLVCDDPATCLTRAEAAVVRKLHDGAVTSRGVRLEQEISHEWGSELDWTLFVPAAQGQVTFSENIALSFLRYLAYFNVADPDYQLTDLKFTEASFWQTVQTSKYLSATDPD…	127,"0.9274","MMMSATGEVRAAAGQAAAPAISDGCSTLTGFQAEGVTIVTAQTQPAQDPVAGVKIFDLTGQAPDGMPVAGLPSFCRIVGRIMPEQGSNIGFEVWMPTTRWDGRLHGVGVGGFAGYVDHMMLALAVKGGQVGVATDTGHDSTASGWPSADSSWARGHPQRVRDYGWRAVHLSTIAAKQLIRAFYGRDADRSYFVGCSGGGRQGLIEASRFPDDYDGIVAGAPAASLTDLAIVMSLSIQSQKAPGAAIRPEQGQLVQDEVIRQCDAGDGQVDGLVADPRQCRFDVSKLACGTSKSDQCFSPPQITALKKIYAGPRDAAGRQLTAAYLPAGSEVSTPFPFLGWDAYIWEGSPQKPTSNALAGGFLGDFIDKPFATPETFDFDTDPARL…
129,"0.9256","MMTSTPAAPRAERRTRLLGGASFAFAALTGCAAGTTAERLATSAAPMDIAQLCRPEAIEAVAATLSTKVTIREIPNGPKLTGGTKLIAATDRLPAYCQITGSYVTNPATGKTANFLATLPVNWNGKYLQLGCSGSCGVLLMNNPAAPPITITAQGYPGQILEKGYATFGNDLGHIATGGALSMDWAIKGPGKIDEEGLIDFNYRADQVMARMGKEFTRAFYAQASGAPPKITRSYFNGCSQGGREALVAASRFPEEFDGIIAGSPAISFADIGFQVGGAAVATLRSSDAAVSAPLMALVGKTVTQQCDALDGLSDGLIQNPAACDFKPERDLPLCDGSNAGQCFTKAQTQSVSALLSAAVDEKGAMVQPGYSVSEPAADFSPTKR…	222,"0.9286","MRTDHAPRALRRVFPSTAAFAASLLMAGCGGGSSPTLADATTQAAACADLPDRAGLAATRLSTSYVPPDTRRPGGASTGALLPGHCVVTGAINPRVGVDGKNYAIGFQLSLPDQWNGRFLFIGGGGNDGILRDTSLSSSISGATPSPLGQGFAVVSTDAGHTGTTASFGADPQARLDHAYNAYDKTAVAAKSLISTRYGRKPEHSYFSGCSGGGRQGMVFSQRFPDYFDAITAGAPAMRVSSGATVAAMWNTIEFEAIAPTDSSGRRILSRAFSNEDLNLVAKAVTASCDAADGVADGMVNHVKACHFDPGVLQCGGAKTGSCLSSGQVNALRNVFAGPRNSAGQALYAGQPWDPGLAAPGWRTWTLGSSTTATPDSRYITLIVD…	137,"0.9274","MSGGGAQNPVRRKAGHRAAVLLALLGGFAASLPALAQRTTALPLHCADLAGVLLPPASIDAPTGGALVQSAVMIAATAVGNQDGDFCRLTGVIRAQTSGTPDIHFELNLPSRWNGRAVQFGGGGYNGVVITGTGPTPFSPDRAPLARGYATFGDDSGHRGDSSQANFGLLDEAVTNFGYLHLKKVHDAALALIEQRYGRTPEHMYFAGGSTGGREGYTVIQRYPDDYDGVIANAPALNFSGVRLLGVMVGQSEYRTPGGYLSPQLLEFVYAHAMQACDTLDGAADGIISDVEGCRAKEAQIIESLRCPTHEAGAVAVADECLTPAQLATLERLRDGMHLPYALAWNAERYRGYNVFQGVRFTSMLGLAHSPERLPQPAFFGNGYL…
52,"0.9254","MSGGGAQNPVRRKAGHRAAVLLALLGGFAASLPALAQRTTALPLHCADLAGVLLPPASIDAPTGGALVQSAVMIAATAVGNQDGDFCRLTGVIRAQTSGTPDIHFELNLPSRWNGRAVQFGGGGYNGVVITGTGPTPFSPDRAPLARGYATFGDDSGHRGDSSQANFGLLDEAVTNFGYLHLKKVHDAALALIEQRYGRTPEHMYFAGGSTGGREGYTVIQRYPDDYDGVIANAPALNFSGVRLLGVMVGQSEYRTPGGYLSPQLLEFVYAHAMQACDTLDGAADGIISDVEGCRAKEAQIIESLRCPTHEAGAVAVADECLTPAQLATLERLRDGMHLPYALAWNAERYRGYNVFQGVRFTSMLGLAHSPERLPQPAFFGNGYLF…	279,"0.9286","MTKLSLLPLLTLASAVLAKQDAFQAKCASFGRKIKLPNVHVNFVEYVPGGTNLTLPDNDVTCGASSQVVSADMCRVAMAVDTSKSSQITLEAWFPREYTGRFLSTGNGGLSGCIQYYDLAYTAGLGFATVGANNGHNGTSGKPFYQHPEVIEDFAYRSIHTGVVVGKQLTKMFYKEGFDKSYYLGCSTGGRQGFKSIQKYPNDFDGVVAGAPAFNFVNLISWSIHFYSITGSNTSDTYLSPESWKVVHDEIVRQCDEIDGAKDGIIEDTDLCQPVIETIICKPGASDKTNCITGAQAKTVRNVLSPFYGVNGNLLYPRMQPGSELFASSVVYNGQPFRYSTDWYRYVVYNNPDWDATKWTVEDAAVALAQNPYNIQTWDADISSF…	106,"0.9270","MNLSRESWRARGRVPSWVGACCVLALCAMWSHGAYAGSSAGQCQGEACKRHEPPPRSKLSCPNLNGLTIRAREIGLPTTGAVVTSTTQVAASGSGATATGSYCLVAGAIHPVDPSAPDILFNVALPDQWNGKILMLGGGGFDGSIPAITGNVPSAPAALPGPLSRGYAVFASDSGHEASNGSVNGAFSVNAEAYDNFMGEALKKTHDASLVIIDAHYGTHPSRAYFAGGSTGGREALTVAQRWPRDWDGIIAFYPAYDFTTLSLQQLRVTEGFAAPGAYLDTAQRALLLNAVMQACDGLDGVVDGLISNVQACNATFNPATASVDGKPLRCAGGIARGDTCLSDRQIAALNTMNTPLVFAYPLESGETLYPGYNVYGADLGVGSS…
137,"0.9254","MSGGGAQNPVRRKAGHRAAVLLALLGGFAASLPALAQRTTALPLHCADLAGVLLPPASIDAPTGGALVQSAVMIAATAVGNQDGDFCRLTGVIRAQTSGTPDIHFELNLPSRWNGRAVQFGGGGYNGVVITGTGPTPFSPDRAPLARGYATFGDDSGHRGDSSQANFGLLDEAVTNFGYLHLKKVHDAALALIEQRYGRTPEHMYFAGGSTGGREGYTVIQRYPDDYDGVIANAPALNFSGVRLLGVMVGQSEYRTPGGYLSPQLLEFVYAHAMQACDTLDGAADGIISDVEGCRAKEAQIIESLRCPTHEAGAVAVADECLTPAQLATLERLRDGMHLPYALAWNAERYRGYNVFQGVRFTSMLGLAHSPERLPQPAFFGNGYL…	89,"0.9285","MRRRLLTAVAAGVPLAAAVCLPTAWAESGSSASRSLDCSTVTVQAPEGTTVASVEAVDRPAGTVDVPAVPPLPASQVTDVPGYCDVTVTLTHPGEGDQAEVKVWLPRDTWNGRLQTVGGSAFAAGDYGSALAGAVKNGYAAATTDAGVKTYLDTSWALDAGGQVNASLLKNFASRSEHEAAVVAKQVINGFYGRAASYAYFNGCSTGGRQGYAEAQRHPDDYDGILANAPAISWDEFEVATLWPQVVMNNEKTYPSGCEFDAFNTAAVKACDPLDGVKDGLVENPARCDFDPRRLIGTTLECEGRQVTISAADAAVVRKIWDGPRTTSGQKLWSGVPIGADLKFPYLAGTLPDANGDLKGQAFPVPASWVQSWLKKQPSFDVSTIT…	89,"0.9267","MRRRLLTAVAAGVPLAAAVCLPTAWAESGSSASRSLDCSTVTVQAPEGTTVASVEAVDRPAGTVDVPAVPPLPASQVTDVPGYCDVTVTLTHPGEGDQAEVKVWLPRDTWNGRLQTVGGSAFAAGDYGSALAGAVKNGYAAATTDAGVKTYLDTSWALDAGGQVNASLLKNFASRSEHEAAVVAKQVINGFYGRAASYAYFNGCSTGGRQGYAEAQRHPDDYDGILANAPAISWDEFEVATLWPQVVMNNEKTYPSGCEFDAFNTAAVKACDPLDGVKDGLVENPARCDFDPRRLIGTTLECEGRQVTISAADAAVVRKIWDGPRTTSGQKLWSGVPIGADLKFPYLAGTLPDANGDLKGQAFPVPASWVQSWLKKQPSFDVSTIT…
222,"0.9251","MRTDHAPRALRRVFPSTAAFAASLLMAGCGGGSSPTLADATTQAAACADLPDRAGLAATRLSTSYVPPDTRRPGGASTGALLPGHCVVTGAINPRVGVDGKNYAIGFQLSLPDQWNGRFLFIGGGGNDGILRDTSLSSSISGATPSPLGQGFAVVSTDAGHTGTTASFGADPQARLDHAYNAYDKTAVAAKSLISTRYGRKPEHSYFSGCSGGGRQGMVFSQRFPDYFDAITAGAPAMRVSSGATVAAMWNTIEFEAIAPTDSSGRRILSRAFSNEDLNLVAKAVTASCDAADGVADGMVNHVKACHFDPGVLQCGGAKTGSCLSSGQVNALRNVFAGPRNSAGQALYAGQPWDPGLAAPGWRTWTLGSSTTATPDSRYITLIVD…	217,"0.9284","MRIRMTALAAMLLTTSAMTSAMTSAMTSAQAEDFKASCAALAQGFSGSGRIVTAEFVAAGGVQLAPPAPAGVTSPAPDHCLIRGKINERTGIDGKPYAIGYELRLPATWNGKFVFQGGGGVDGVLRPALGLLTGATPPNALSNGYVAASTDSGHLEEPGPLGPYQFGLDPQARRDKGYSSIPPVAEAAKAASEKLYGQAPRRSYFAGCSNGGRQAMAVTQRFPDLFDGVIAGAPAYRVPLAGVDVIVQEQALLAIAPPGPDGKADVGSALTDEDLKLVADGVTAACDGADGAKDGMVQDVMACRFDPAVLACKEGESAQCLSAPKLKALKLMFDGSRNAMGGLIYSRWPYDPGLAAPGWRAWKLGTPKSSPPNARNLTLIAGGVP…	176,"0.9265","MHRARDRRLAAAVSIGAAAFWLGAQPALAAPKELPLALRCAELAGAVLPPELIALPTAGALIESANMVGATAPGNQQGGEYCRITGRIKALNATTPDIRFDLNLPRRWNGRALQIGGGGYNGVVVSGTGVMPFSPDRAPLAQGYATFGDDSGHVGDSSLAVFGLVDEAVTNFGYAHLKKTHDAALALIARAYGRPPQRMYFAGGSTGGREGYTVMQRYPDDYDGVIANSPALNFSGVRLLGLKLGQAEYATPGGFIPPLLLEHVYQRTLAVCDKLDGAADGIVSDVAACREHEAEIIASLRCAGHTPARDECLTDPQLATLLVMRDGLSLPYKLAWDVGGYRGYNLFQGTHLTGMLGLAHQAERLPVPTFFANGYLFAQGDGYIR…
62,"0.9250","MTGSAAAAPAAAPTSKDPALRCADLASISIPAALLGEPSAGAKVVAAQFHKAGEIKLQGLDGSATFQTPDYCEVRFDILPRDPQAPLIHSQVNLPIPWNGKKLQFGGSGYNGFLQTGVQPSRNAPIHAELPLKRGYMTAGTDSGHQITITGPGADQRGSGASAGSAGDDPRAASARQYAFAGNDEALRNFGYAAYKKTHDAAVALGLMFYGRKPARSYYLGGSEGGREAMTMAQRYPKDYDGIIAIDPVMNWTGLQTFSNHIGGQLQAVPDGWLGTKTQLLAQVVRDTCDAADGLADKVISAPTACLMPVAKALESPRCPSGADEGPTCFSEAQLAVIRAAHRGYDFPFPLANGVTHYAGYLPGSEDLPGAWSKWEAGTTRPTAAN…	281,"0.9284","MALLRHLLPVLTVGSAVQSAVLVQDQFQTRCENFAGKIDLPNVKVNFASYIPGSTNLTLDNVPTCDQSQVVSSDICRVAMAVTTSNASEITLEAWFPRDYTGRFLSTGNGGLGGCIQYSDLDYASRLGFATVGANNGHNGTSGEPFYKAPEVLEDFVYRSVHTGIVVGKQLTKLFYDEGFDTSYYLGCSTGGRQGFKLAQDFPGEVDGIIAGAPAINFVGLLSWSAHFYPITGPVGSATYLSLDDWDLVHEEILRQCDGLDGAEDGIIEDPDLCHPNATTLLCSPGATSGSCLTATQVNTVHEVYAPLLSSNSTLIYPRMQPGGEQFAAPAMYNGQPFQYSKDWWRYVVYSDPTWNATKWTIRDAEAALRQNPYNIQTWNADLSP…	62,"0.9263","MTGSAAAAPAAAPTSKDPALRCADLASISIPAALLGEPSAGAKVVAAQFHKAGEIKLQGLDGSATFQTPDYCEVRFDILPRDPQAPLIHSQVNLPIPWNGKKLQFGGSGYNGFLQTGVQPSRNAPIHAELPLKRGYMTAGTDSGHQITITGPGADQRGSGASAGSAGDDPRAASARQYAFAGNDEALRNFGYAAYKKTHDAAVALGLMFYGRKPARSYYLGGSEGGREAMTMAQRYPKDYDGIIAIDPVMNWTGLQTFSNHIGGQLQAVPDGWLGTKTQLLAQVVRDTCDAADGLADKVISAPTACLMPVAKALESPRCPSGADEGPTCFSEAQLAVIRAAHRGYDFPFPLANGVTHYAGYLPGSEDLPGAWSKWEAGTTRPTAAN…
42,"0.9249","MNRYKILAVGGAVALSGVTAGPARSAAAPADEACTRLAGLAIPASAIGLPTGGGHVRQATPVPASGQGASAVGAHCRVDAALRPVDPEAPDILMRVALPAAWNGKAMMFGGGGYDGTIPNIAGNVPYGPSDRPTPLGRGYATFAGDSGHQAAPGFQPTTSLDGSFALNDEALRNFAGDALKKTRDAALHLIGERYGGARPSRSYFAGGSTGGREGLAVAQRWPRDFDGVIAVHPAWNAATLDLFFGYEAQVLSRPGAFPGPAEQELLHRSVVDACDGGDGLRDGVVSNERGCRFDPRVLRCTAHPTGTCLTDRQIRAVRALSSPLRLPYRLASGETGYPGFPFLSGAAMTTPLLGMGTTAPARPMLKTSGYGVQFWDQWIRYAVTR…	86,"0.9282","MTLSVKSRLLVCGAAAGAAVLFHGSAASAGTCETAAIQAAAPADTVITSATPTAAPVPHCRVEGYVVTDNPGPNKVNFRLQLPDENWRNRYYFIGMGGAAGYVPSDSQIPAGNPLVQGFAVAGTDTGHTGHILDWSFLSDPAQARDHIDRGAHVTAVATQQITRAYYGGALFYRYTSGCSGGGRMSTEAIERHPEDYDGVLLGAPGGRSSATMLAFINAAQQMAREPGSWVSPAKFVMLDAKVTAACDEIDGAKDDIIQDHTKCSFDFDALACQDGDRPDCLTQPELKSIKAIVAGPRSPSGLIKVGFPISNMSVWAGFMGQVPPPWSDAATVENMARSSPGYVIGSSLAKVLFGPDFDVMTMDLNDQATIDAWWEATRKLDFGAP…	144,"0.9263","MKRLLAVLAAGVPLAAAICLPTSAAVAAVAAPFSCSPSISVKAPAGTTVESVTAQHREAGTVHVPPVPPLPGVDVPGVPAHCAVTVTLTHPGVGDHAKVQVWLPETGWTGRFQAAGGSAFAAGDYGAALAGAIKTGYAAATTDAGLSTYIDTTWALTSDGQVNKDLLKNFADRSQHEMTLVAKQVIATVYGKPASYSYWNGCSTGGRQGYMEAQRHPGDYDGILATAPAINWDEFEVATLWPQVVMNQEHTYPAPCELAAFNQAAIKACDPLDGVRDGVIAEPARCTYDPRKLIGTTLECDGKQETITAADATVIRKIWDGPRTPSGKKLWAGLPIGAGFDLAGTQPGPDGTRIGAPFPVPAAWVTTWLKRQPSFDLTTITYADF…
173,"0.9246","MRVSEAQSRPAAGGLAAHCEVIAYLDERTGADGQKFAIGLHLRLPDAWNGRFVFQGQGGTDGVLGSGDAQPGGGQPSALNQGYATVTTDAGHANAPGPLGGASFGLDPQARIDFGYRADDVVTRQAKHFIQAYYGRLPKYSYFLGCSNGGRHGMAITQRFPDHFDGVAAGAPAFRMPEKGLSGAAVTQAFAAIAPKAPDGRPILAQALSQADMDLLSKAIVQSCDAADGLADGIIDNVSACRFSPRTLQCPAEKTASCLSAAQVTAVENYFEGPTTAQGRRIYAPYPYDSGIAMEGWRRWILGTAPDSRVNAFNVSFGATLAYLYMTPPHAPLADEAEAVYDFYRSVDVTEAHAKIFGTSAAMPESSVQTISANAVDLSGFRARR…	154,"0.9280","MATPKTVFSGGATLATAALLLAACGTPTGPQSLSLGGNPATACAALVAPVASSAIGLPSGAATIDSATLVPASALAVAERGPTPPSRITPAMPSFCKVLGRIAPIDASAPPIMFQVNLPLAWNGRSVQYGGGGFNGVLITGLSLVPAARFDLPTPLAQGYVTYGTDSGHQNVAGQPPQAFALNDEALTNFAHASYKKVRDVAVALMQRAYGQAPQKLYFMGSSEGGREALTMAQRYPQDFDGIFSRVPVINWTGLQHAGARNGIATFGEGWLRPAQVQLVHDAVLASCDAADGVADRIVSNPVACLQRFDPASLRCAAGTSGDNCLNDAQVQAVRTLRSPWRAPVPLANGINEYPGWGIGGEATPAFASTGGWNAWWTGTAAPTV…	129,"0.9262","MMTSTPAAPRAERRTRLLGGASFAFAALTGCAAGTTAERLATSAAPMDIAQLCRPEAIEAVAATLSTKVTIREIPNGPKLTGGTKLIAATDRLPAYCQITGSYVTNPATGKTANFLATLPVNWNGKYLQLGCSGSCGVLLMNNPAAPPITITAQGYPGQILEKGYATFGNDLGHIATGGALSMDWAIKGPGKIDEEGLIDFNYRADQVMARMGKEFTRAFYAQASGAPPKITRSYFNGCSQGGREALVAASRFPEEFDGIIAGSPAISFADIGFQVGGAAVATLRSSDAAVSAPLMALVGKTVTQQCDALDGLSDGLIQNPAACDFKPERDLPLCDGSNAGQCFTKAQTQSVSALLSAAVDEKGAMVQPGYSVSEPAADFSPTKR…
203,"0.9246","MHRWLHLGIAPFLLASAALGQKATSCADLAKLNLPHTKVLLAEEVPAGQFVPPGDAASPADAAIYKHIPAFCRVAVEAAPTPASEIKIEVWLPLNGTPESSQSAAAWNSKFRGQGNGGFAGDINYSLLALSVSQGYATAGTDTGHATRGAAWALNQPEKIIDFGYRGIHEMTANAKAILDAYYGKPAARSYFASCSDGGREALMEAQRFPEDYDGILAGAPAYIWTNNLTAGMHKTQALLSDPASYISPAKLVTLSSAVLDACDANDGLKDGVVNDPRTCHFKPEMLACTGEDSNSCLTPPQVAILKTIYSPTLDSSGRQIYPGGLPGGELGPNGWVPWIFGAEPGRSQGAGYGIGYFSNMVYDNPHWDFKTFTVDDGLKTAIAK…	246,"0.9280","MSRFFSLGASLALLLGLCLPPPSAASEPAAECGRLTALRPANGAELTAAAIEDRGDERGPRCVVRGRIVTSPRSTINFRVDLPATARWSGDLTFIGGGGFDGLVPTEERYWKQILLFLGRDGPLLWTSAVVSSDSGHQGKGAAPSHDFSWALDNPGAIANHAAEANHLVLGAAADIVRDYYGKAARHRYMVGHSNGGRAGIMAAQRYPQDYDGILSFAPAISQQAFAANLVPFYQYVYASPDHWVSPEQTVLYERAQLAACDTLDGLADGVISRPSACRYDPAPLICPPGISAGPTCLSEGQAESIRRVFADKYVDVPLANGMIGYPAWGRGAESAEFKYIFGSSFVARDGTDFVFADNIVRYGIVGDPNASIMTHDPVKYRDRY…	33,"0.9260","MYNERLRRACMAVTLWVCSSAASVAGAATQEDNSAASLALSQSLPIVQPAQACSSLKSLDMSDIGGKGSSITSATETSDNGVAVCAVEGALAPSIGFKVVLPLHSWTQRYLQVGCGGLCGRISLEVGAAEGCTPLDTGGFVTASTDMGHQGEESFGEDSQKRQDFAFRGVHLTALAAKKLIHAFYGRSEAYSYFNGCSDGGREALMEAQRYPNDFNGIIAGAAAMNFQTQNAMYHAWQARTNTSPDGKAVLIASRLPLIHRAVLNHCDALDGQVDGLISDPRACHFDPGTLQCKSEQKGDSPNCLTAAEVSVVRRLYEGPKDPATGQRLIAGGPQPGSELAWADVFVPQSHDDPIFSKMIAMGALQWLSFEQSPGKDFKLSDMQFD…
206,"0.9246","MQSATTNTSGSFTVPPGPGAPGADKPGTVLADLPAYCDVRLVRTNPPTHDEVNIELWLPLTAWNHRFQGVGGSGFVSGISYTALAGALKGGYATASTDTGHLALQWDGSFALKAPGELDSAAIRDFADRAVHEMTVAGKQVTTDFYRRQADYSYFTGCSQGGRQGLVEAQRYPHDYDGILSGAPAVSFSKLSAAQLWPQFVMQRAHDFVPSCKFAAFQAAVVAHCDALDGVTDGVIGNVDACRFDLRTLVGRATACGTITRTDATVMAQIWQGPRTGEQGRGRSRFLWYGLEPGTSTNALALTLPVNGQLTGRPLYFGTSWLQYWVTRNPSFDWTTLTTQTYDMLFGRGVDRFGAELDGDNPDLSRFHAGGGKLVLWAGLADYAI…	8,"0.9279","MPYHAAVRTTQSHLPSPSCTRPLRKARTMGLRLFGMSMLALLLSACGGSEGNEATPPEPCSGLKGRTFGEGIVDEATSSNGECKVNGSIRTDLRFQIHLPDTWNKKLVFGGGGGWDGMILPFTYSPSTSGGYVLVFSNGGHESDAAVPPFDASFALNNPQAREDFAYLSSHATLLVARDIVRAHYGEAPARSYFEGCSNGGREALMQATHFPEDYDAIVSRAPAYDFTSLLLAFLNNAKQVRHTAGGALDVVKLRLLSNAVLQACDALDGLEDGIVSDPARCTFDPAALRCAPGTEGSDCLTDAQMDTVATVYSPYVLNNGTTLYPGWGPGGESNADGWPMWLGTSATTPMAGQHVLAEGLVKYWLMEEPDYDVSTFVPEEHLDRIA…	12,"0.9258","MKRGIAWPRAALRLARTALLCCAASAATAAAPAAPASPESQTQTTQKPPFATRCTDLNNLWLDAETIALPTHGAHVETATVVTAQTPGNGAGEFCRITGVIRAIKGTTPDIRFDLNLPRRWNGRALQVGGGGYNGTVVTGIGVMPFSPIRAPLAQGYVTFGDDSGHVGNSALAVFGLVDEAVVNFGYAHLKKTHDAALALIVRMYGHPPDRMYFAGGSTGGREGYTVMQRFPDDYDGVIADSPALNFSGVRLIGIRVGQAEYATPGGFVPPALLERVYQKSLEVCDKLDGATDGIVSDVAECRQREPEIIDSLRCHRGTSYAHEGGCLTDPQLSTLNVLRDGLKLPYKFAHDVSGYPGYNVFQGTRLNGMLGLGRDPARQTSPTFT…
61,"0.9245","MSRALRRAALAGLMLGAPGIAHAASCEDLAGVKLADGAITATQSVTSLDAVSPALAKESAAPFCRVTGTLTPTPDSQIKFEVWLPLERAWNGKFQAVGNGGFFGFLNHRGALGGVKRGYATMTSDLGHTNRPGASEDSSWARGHGAKVVDYAYRAEHLSVLASKTILAAFYGRPADHAYYTGCSAGGIQGLTELLRYQSDFDGYVIGNATPDHVGQELGAMWNTLQASLKYPADALKPAQVSAIHEEVLKQCVAASGGLAGDRFLTDPRLCHFRVEALACKAGEGVTCLSPRQVAIVRAIYLGPRNSRNGEEHLAGIMPGSELTWDRYFTGKTNPAKADRPWAGFMMDMAYGDPDYLEGQKYQSFDFDRDVTKLRTAMVGGETLDA…	160,"0.9274","MKITMLTMAAAMPILMACGGGDDDASTGTPPAANAAPLAPDCTALARVVTPNTVIKSSLMVSANSVQSDGVVMPAHCVVTGEINPRIGVNNVRYGINFELRLPLEWNKRFHFQGGGGVDGVLRPALGTLRAGVVPALSQGAAVVSSDMGHTGTSTRDATFGLDPQARIDWGYASMDKVTVLAKDLITRFYGTAPAYSYYIGSSGGGRQGMIMAQRFPTYFDGIVSGAPILEQHINQISSMQMLQRFTAIAPKDANGRPILSRSFSDADLKLIADGVVAQCDALDGVADGLIENYPACTYNVAALQCNGAKADTCLSPEQVSAFTAVMGGPKDSSGKQLYPAPPWDTGIGEPEWRSDQIGTATGPVPNSRKSTNESIKYVFMTPAK…	228,"0.9258","MRARSRRTAVPRASRLRAIAISVAIAATLAGVLPGPGSRTVLAAQKEAPLSMRCAEFAGAVLPSELIALPTAGAQIESASMVGATAPGNQQGGEYCRITGRIKAAKPTTPDIRFDLNLPRHWNGRALQVGGGGYNGVVVSGVGVMPFSPDRAPLAQGYATFGDDSGHVGDSSLAVFGLVDEAVTNFGYAHLKKTHDAALALIARAYGRPPQRMYFAGGSTGGREGYTVMQRFPDDYDGVIANSPALNFSGVRLIGVKVGQAEYATPGGFIPPLLLDHVYRRTLAVCDRLDGAADGIVSDVAACREHEAEIVDSLRCAGHTFSRDECVTEPQLATLMVLRDGLSLPYKLAWNVGGYRGYNVFQGTYFAGSLGLGHQAERLATPRFF…
140,"0.9245","MNIIAHTPGGKPPGNHVAGRKKSHRWRRVCAAVLVALLTTSLAGMQAANGTTGGATSAADPQVAIMEQEAALGKQAYKNLFNGDKPACTTMANKWIKDDAGDAMLLSTREAAAGNTDISAFDAGGAVMTDLKDKTVPTPRHCVVSGYVAPQVSFELRLPDPKAWNGRFMLVACAGFCGTVNSSACNPGLSRGYAVVTTNGGHTGSPGFEAAWAHGDNAARHDFAYRANHVASLLSKEIVAAYYGKPAAYSYVVGCSKGGNSAVRYASRYPAEFDGILASAPVLDYQGRVSTSFSWQAQALEKDGKTLFSPADLQVLHTSVLNQCDGMDGRTDGILNDPAACKPDFATMACDRSKPSGQNCFSKAQIDALRKLYAPPADSKGRVVY…	206,"0.9274","MQSATTNTSGSFTVPPGPGAPGADKPGTVLADLPAYCDVRLVRTNPPTHDEVNIELWLPLTAWNHRFQGVGGSGFVSGISYTALAGALKGGYATASTDTGHLALQWDGSFALKAPGELDSAAIRDFADRAVHEMTVAGKQVTTDFYRRQADYSYFTGCSQGGRQGLVEAQRYPHDYDGILSGAPAVSFSKLSAAQLWPQFVMQRAHDFVPSCKFAAFQAAVVAHCDALDGVTDGVIGNVDACRFDLRTLVGRATACGTITRTDATVMAQIWQGPRTGEQGRGRSRFLWYGLEPGTSTNALALTLPVNGQLTGRPLYFGTSWLQYWVTRNPSFDWTTLTTQTYDMLFGRGVDRFGAELDGDNPDLSRFHAGGGKLVLWAGLADYAI…	61,"0.9256","MSRALRRAALAGLMLGAPGIAHAASCEDLAGVKLADGAITATQSVTSLDAVSPALAKESAAPFCRVTGTLTPTPDSQIKFEVWLPLERAWNGKFQAVGNGGFFGFLNHRGALGGVKRGYATMTSDLGHTNRPGASEDSSWARGHGAKVVDYAYRAEHLSVLASKTILAAFYGRPADHAYYTGCSAGGIQGLTELLRYQSDFDGYVIGNATPDHVGQELGAMWNTLQASLKYPADALKPAQVSAIHEEVLKQCVAASGGLAGDRFLTDPRLCHFRVEALACKAGEGVTCLSPRQVAIVRAIYLGPRNSRNGEEHLAGIMPGSELTWDRYFTGKTNPAKADRPWAGFMMDMAYGDPDYLEGQKYQSFDFDRDVTKLRTAMVGGETLDA…
56,"0.9244","MMRVSLRCLGGLLAGMSVFAFTPLAHAAAAAPAPLGSDSCAALTQAGHVAWPEAGTRIVAATWRPAGYAVPLVGQPDAPPTQAVLPAHCEVEGVMHERRGVDAQAYAIRFRLRLPSDWNGRFLMQGGGGTNGTVGDAIGKVSMDQAPALAQGFAVLAQDSGHDNATNTDPARGGMVAFAHDPQARADYGGASLRPVTLAAKALVAAYYGRNPRFSYFYGCSKGGQEGMVLAQQEPDLYNGIVAAAPGFALPRAALAEAWNTKAMGGVLAARGDAPTVANLARAFSVEDGTRVRQAILAACDGLDGAKDGIVADGARCTSALVVPQLRAAGLSPAQVTALEQIHDGVSDGAGRQIYPGFGWDAGWFDPGWRIWMTGSPDGRVPALNV…	1,"0.9273","MSRFFSIGASLALLLGLCLPSAQASEPAAGCERLQSLHPANGAELTAAAIEDRGDERGPRCVVRGRIVTSPRSTINFRVDLPATATWSGDLTFIGGGGFDGLVPTEERYWKQILLFLGRDGPLLWTSAVISSDSGDQGKGAAPSHDFSWALDNPDAIANHAAEANHLVLGAAADIVRDYYGKPARHRYMVGHSNGGRAGIMAAQRYPLDYDGILSFAPAISQQAFATNLVPFYQYVYASPDHWVSPEQTVLYERAQLAACDTLDGLADGVISRPSACRYDPAPLICAPGVPAGPTCLSEGQAESIRRVFADKYVDVPLANGMIGYPAWGRGAESAEFKYIFGSSFVARDGTDFVFADNIVRYGIVGDPNASIMTHDPVKYRDRYLAL…	19,"0.9255","MELFILVYFLSSIAFARSAQPSKLECASIAKERTNPAVEISRAVEVPAHGLNISSVVNEIPLCWVQGTIKYNANDKLDVSGNNTLTWELFLPSPDTYNGRYLMTGDGGFAGAIENNTMLTYLNLGYAVAGSDAGHPEAANGDGTYAPFLQNPAELQAWIHNSVAMATPVTRSLVAKYYSKHPDYSYFWGCSTGGAQGYALAQYHPELFDGIYAGSPGNWYSHLVLSFLWNGLHTTGSAFMSQQVLSFVTDRVVAACDQLDGVKDGLIENPLRCSFDVTSLRCKSEQAPDSGEPTCLTADQIAALQKIYEGPKDVRSGNQIYPGFSLGSENGLLDQEQVLYLNYTAPILREVVLDDQDFNITHFNWGSDVDAVDKKASPFIDSLSPN…
235,"0.9243","MRSRRRRARLARDSRAVIQVVGAMVWLAAHPAHAALKEAPLAMRCAELAGAVLQPELIALPTAGVQIESAAMVSATAPGNQQGGEYCRITGRIKGFNATTPDIRFDLNLPRRWNGRALQIGGGGYNGVVVSGTGVMPFSPNRAPLAQGYATFGDDSGHVGDSSVAVFGLVDEAVTNFGFAHLKKTHDAALALIARAYGRPPQRMYFAGGSTGGREGYTVMQRYPDDYDGVIANSPALNFTGVRLLGVKLGQAEYGTPGGFISPMLLEHVYQRTLATCDRLDGAADGIVSDVAACREHEAEIIESLRCGGRTPSHDECLTDTQLSTLLVMRDGLSLPYRLAWDVDGYRGYNIFQGTHLTGLLGLAHQPERLQVPTFFANGYLFAQG…	92,"0.9273","MLGQIRSIDPAADPIRFEVNLPETWNGKALQFGGGAFNGYLRETDGRGHTVVADKGQPTPLARGYATFGSDSGHHKHYLLLPDAFNLVNADFGLNDEERNNFASDGLKKTHDVAMALIKARYGRVPKRMYFIGGSTGGREALKVVDRWPDDYDGVMAAYAAWNQIETDLQFIHISQAMYAKGKDGQAGWLPSSKTKLLRDAVLNACDAQDGLTDRIISDPAGCHFDPAVLRCSDGKDRKGCLSDGQERTVLAFSAPQKTVFAVENDMDHQPGYNVLRGSDLVGNMGWLNHPFHPAIPFLNSFYYLIGDGVVRAFLAAGPQVNLFQINTQDGGTIGHAPSEYLPRVHEQSVEDDASLADLSPYERHGGKLLLVHGVADSTIPTDSSV…	105,"0.9255","MPMQRAVPSSFSFVPVISVASLLAVLSLSGCGGSDNIQSTAAAPLGCAQLTGKNVPASAIGLPTTGATVTAATVMPASGSGAQATGEYCLVSGAISPVDPAAPQIKFQIAMPTNWNSKIMMFGGGGYDGTIPAPTGNVPAGPTAQLTPLGRGYAVFASDSGHEANALGSEDASFGVNDEAMQNFNGDALKKTRDAAVYLIDARYAVKAPKRAYFAGGSSGGREALAVVQRWPQDWDGSIVLYPAWAAASLDLQFGRITRALAAPGAYLDQAKRKVLLDTVLASCDALDGVADGLISNVAACNATFNPATATLNGTPLRCAGGADTGDTCLSDAQIAALNVYNTPITFGYTLASGETQYPGFNVYGADLGIANPSALQPTVTTLAL…
193,"0.9242","MPGQDAGHPLLAGALALSLLAPGGAALAQDACAALTALARPDLRITRAEAVPAGTLPTENPGRAALTGAARSAAALPAHCVVEGMIGPRTGAEGASFGTGFQLRLPQEWNGRLLFQGGGGQDGVINEAVGAIPVSGSTARPALNRGYAVVSTDSGHQGRDSSDSSFGTDQQARIDHAYASIGTVSREARRVVEARYGRGPERAYFMGCSNGGRSAMMAAQRFPTEFDGIVAGNPGFRLSRAAIGQAWDIQALTAAAPRDAEGRPVLANALTPADMNLLGGAILKACDAADGLEDGVVEAMSRCRFDPAALRCAGEKNESCLTDAQLGALDRVFSGAKDGQGRALYAGWPWDPGIASPGWRAWKLGTSGSARPNARSATLTPGSLG…	11,"0.9271","MRWSFVRGRRRPATVAARVAVVAMLAAVLVPVTSASGAQAPHRAVTADGLADLPAVPPVMDCAGVTGLDLDGVTDAPVTISSATVVTTGAAPYCEVRGTIAPANTIVMRLPVNGWTQRYVQTGCGGLCGNAAINYGQATTCPVVQDGTVASATTDMGHQGQNDGSWALDDPQAQIDFAYRGVHVTSQVAKAVIASFYGKRPAYSYFTGCSDGGREALMEAQRYPDDFDGIAAGAPANNMVVQNTFHHAWNVLTNRDANGDYILLADRLPLIHRAVLAACDALDGLTDGLLDDPRRCDFDPRTLVCVSGQDPSTCLTAAQAAVVQRLHDGATDAQGRRLEPAISHEWGSEPEWTLFVPKAQGETVASENFVTSFARYLAYPNAPDPQ…	164,"0.9254","MKHALHEVVRSAVGVGLGVGMVVTLSACSGDDDDAPAPSPTFTQSCSALVGRAVPGGTVTTAEFVAATAGTVTASSFPDHCLARGAMNARTGIDNKPYALGFELRLPVTWNSRFYYQGGSGVDGTLFVATGAYPAGGNTRNALLDGYAVVTTDSGHRAETGVANGSYLFAVDPQARLEYGDQQVPQVTAAAKQLINNFYGKAPDKSYFVGCSNGGRQAMIAAQRYPTLFDGIVAAAPGFRLTQAAVQGSVYQTQLLATIAPTGADGRPDISQSLTDTDLKSISNRILQSCDALDGATDGIVSKLSACQPDPAAWACTAGQTTDCLTPAKAAVVKQIFAGAKTSTGAQIYERWSFDPGIADAGAWRTWFLGSRSPNNALLSIFAGE…
121,"0.9228","MIKILLSAFSLMLASMTLLIGPSAAAQTASVPHKARCEALMGTDFGRIQDAPAQIITAKVVSGDGEQPDYCLVEGYVTSTVGFELRLPETWNSRFLQVGCGGFCGGTRFSTETAQCDDAVRRGYTCVISDQGHKSQMDDGTWALDNLKGEVDYGFRAIHVTALAAKGIATRYYGAAPKWSYFTGCSGGGRQALAAAQKFPEDYDGIMANDPASRLCDSFAIFHWNMLATRGQDGQSLFGPTDIEALKQAVIAKCDMNDNVRDGVIGDPRQCNFDPVEIACTASRTKACLSPLQVEAARKIYSGPVDSKGRKIYLSHSVLGSEDGYFSFTSPERFSSDFMKYMAFGQDPGPDWDASTFDWDKDPQRMRLMSAIYEASNPDLRAYRD…	270,"0.9271","MRSALNILAGAATLTVAQAASLSDVCTNSHVKSALPSIDLINGLVIDPSSITTNAVYNASTPGGDYFPAASAYDFCNVTLTYAHPGRNDRVHLKLWMPAPDQFQNRWLSTGGGGFAINHDEQQLPGGVQYGAAAGITDGGFGSFYTQFDQVFLLANGTINYEALYMFGYQAHHELSVIGKALTKNFYGTGDAKLYAYWQGCSEGGREGFSQVQRFQEFDGAVIGAPALRYGQQQANHLYGNLVEHTLKYYPPPCELEKIVNLTITACDRLDGRSDGVVSRTDLCKLHFNINSTIGAPYSCPASTTTTGTTPAQNGTVSALGAAAARKMLDGLRTLDSRRAYIFYQPSATFDDAQTKYNPETKQFELEVSAYAAEWIPRFLQLQNY…	99,"0.9251","MSGIGFLIVLYLIASTLATAQNTPGGTPPVPDAQQCSALAELNLENAPGGPALITSARLVEVPASGLKEWILNPSGYGSSASHIASRIHLYCDITGYVAPQNKFDLKLPLPGDWNQKFFFYACGGFCGNVLSDACNLGLARGYASVTGNGGHDSALGFDGVWAANAPELQEDFGWRSNHVVTLIAKSITTRYYGRPIKYSYMSGNSKGGQAVLLEAQRFPDDFDGLMPSAPVYDYTGRNTIAAAWFAQAVSDGHGGSVLNAEAAQAVHKSVLEHCGAQAGVEEALVTDPTSCNWQPEMIACASASAAPDCLNAKQVAAIKRLMSPATNTKGEVLWAYPYIPGTETQWEGWNYFGTPSPGYPPRFANMELPGEYLRYFVDEKTRKNV…
165,"0.9227","MTARHPSRVLLALGALTTALAACGGDGDDAPAIPAPTPTPLAACMALNGTTVAAADLSLPTRGAWITSAALVLPGDAGNTNGEYCKVLGAIKPTDATAPDIRFQVNLPSTWNGKALQFGGGGYNGSIPNTVTKAPLGSDTAPVPLAQGYMTLASDSGHQAADADDASFALNDEALLNFGYMHIKKTRDVAVALAKSRYGSAPKRMYYAGGSTGGREALTAALRFPEAYDGVISNYPTANFLGLRLWGAALARAVYDNSSAGWIPPAMVSEIANRALQRCDALDGVADGLVSNMPGCRAISAQLVSDLSCKAGETGNPTTCLTPVQISKTLSVYHDGYTLPYAFANNITRYLGYNSLEGITMQLGSQAAYIEPPVSGPNAHHVSRA…	269,"0.9270","MLSGFFWSALAMFYSRIRSVASTAAVTSLFTATVAQAGNCSSSVIPHPSIPGGQVLDLSAVPVSNYAYDESTLDFCNVTVTYTHPGKNDTIHATVWLPFTNWNHRLQGSGGGGFAMRSEDAVLAAAVAQNYTVLATDGGHDLNSQSSASWSLDASGNVNMALLEDFAYVALGDAATIGKQIATSFYGLAPRYSYWNGCSTGGRQGLMLAQRYPTAYDGIMAAAPAINWASFLVAEFWPQFVMNQLNAFPPTCVSDAITAAAIKACDDIDGVLDGVISAPDLCDFDPFTTVDTRVNCSGVSVRISKKDAEVANSAWEGFRSSEGSFLWYGLDKGTPLSMGASSLASTVCSTPFNCTGSPFAISSDWIRRFVLQDPSFDLTTLDHKA…	98,"0.9250","MRNLLFLLVILLFVVAFSTPARAVDCHALAQIALPDTTILIAEPVIGGSFTPPYGAPLTELPAFCRVSGILHPTSDSVIRFEFWMPEKGWNHRFLGTGNGGFAGSIYYSQLGDALKRGFATAGSDTGHQADAQDASWAYQHPEKIKDFGYRAIHLTAERAKTIIDTYYGEPPTKSYFDACSDGGREALMEAQRFPADYDGILAGAPANNWTKLVAATVDVTKVFIGNPSGYIPSIKLPAITAAVLAQCDAQDGLKDGILNDPRTCHFDPATLSCKQGDELSCLTAPQVASLKKIYAGGTDNEGHMIFPGLMPGDEVHLWKSWLVGDGPNVSLYTQNYFRYMVFDDPSWNALTANTDAAVHAADAKTAEALNATDPDLSRFAARGGK…
84,"0.9226","MMGCADVLGLDLGGVTDAPVTLRSATVVTAGAPAPYCEVRGTVAPANTIVVRLPVDGWTQRYVQTGCGGLCGNANINYGQAATCPPIADGTVASATTDMGHQGRPDGSWAAGDPQAQLDFAYRGVHVTAETAKAIITAFYGRSPAYSYFTGCSDGGREGLMAAQRFPGDFDGIAAGAPANNMAVQNTFHHAWNVLANRDADGEYILLAGKLPLIHAAVLAACDKLDGLRDGQIDDPRLCRFDPARLRCHAGQDPATCLSAAEAAVVRRLHDGAVDARGRRLEPAVSHEWGSELEWTLFVPAAQGQTVASENFALSYLRYLADPNEARPGYQLSDLSFTVESFWRTVLPSSTYLAAMDPDLSAFRRGGGKLLLWHGWNDQHISPRST…	109,"0.9267","MPTNWNSKIMMFGGGGYDGTIPAPTGNVPAGPTAQLTPLGRGYAVFASDSGHEANALGSEDASFGVNDEAMQNFNGDALKKTRDAAVYLIDARYAVKAPKRAYFAGGSSGGREALAVVQRWPQDWDGSIVLYPAWAAASLDLQFGRITRALAAPGAYLDQAKRKVLLDTVLASCDALDGVADGLISNVAAFNATFNPATATLNGTPLRCAGGADTGDTCLSDAQIAALNVYNTPITFGYTLASGETQYPGFNVYGADLGIANPSALQPTVTTLALGMSQPASPMPTTAPYLSVFWDQWIRYFVTRDPNYNSLAVDPQNPGSLQARISQLTGLQDVNKTDLSAFNAKGGKILMAHGMADALVSTRSTEQYYQRLQATMGVSTVANF…	111,"0.9250","MPMQRAVPSSCSFVPVISVASLLAVLSLSGCGGSDNIQSTAAAPLGCAQLTGKNVPASAIGLPTTGATVTAATVMPASGSGAQATGEYCLVSGAISPVDPAAPQIKFQIAMPTNWNSKIMMFGGGGYDGTIPAPTGNVPAGPTAQLTPLGRGYAVFASDSGHEANALGSEDASFGVNDEAMQNFNGDALKKTRDAAVYLIDARYAVKAPKRAYFAGGSSGGREALAVVQRWPQDWDGSIVLYPAWAAASLDLQFGRITRALAAPGAYLDQAKRKVLLDTVLASCDALDGVADGLISNVAACNATFNPATATLNGTPLRCAGGADTGDTCLSDAQIAALNVYNTPITFGYTLASGETQYPGFNVYGADLGIANPSALQPTVTTLAL…
8,"0.9224","MPYHAAVRTTQSHLPSPSCTRPLRKARTMGLRLFGMSMLALLLSACGGSEGNEATPPEPCSGLKGRTFGEGIVDEATSSNGECKVNGSIRTDLRFQIHLPDTWNKKLVFGGGGGWDGMILPFTYSPSTSGGYVLVFSNGGHESDAAVPPFDASFALNNPQAREDFAYLSSHATLLVARDIVRAHYGEAPARSYFEGCSNGGREALMQATHFPEDYDAIVSRAPAYDFTSLLLAFLNNAKQVRHTAGGALDVVKLRLLSNAVLQACDALDGLEDGIVSDPARCTFDPAALRCAPGTEGSDCLTDAQMDTVATVYSPYVLNNGTTLYPGWGPGGESNADGWPMWLGTSATTPMAGQHVLAEGLVKYWLMEEPDYDVSTFVPEEHLDRIA…	79,"0.9266","MLIVSARRLRRPVWQAALACIASVAATATASAGADTIPPVTACDRLHQESGPTMRVSEAQSRPAAGGLAAHCEVIAYLDERTGADGQKFAIGLHLRLPDAWNGRFVFQGQGGTDGFLGSGDAQPGGGQPSALNQGYATVTTDAGHSNAPGPLGGASFGLDPQARIDFGYRADDVVTRRAKHFIQAYYGRLPKYSYFLGCSNGGRHGMAITQRFPDHFDGVAAGAPAFRMPEKGLSGAAVTQAFAAIAPKAPDGRPILAQALSQADMDLLSKAIVQSCDAADGLADGIIDNVPACRFSPRTLQCSAEKTASCLSAAQVTAVENYFEGPTTAQGRRIYAPYPYDYGIATEGWRRWILGNAPDSRVNAFNVSFGATLAYLYMTPPHAPL…	161,"0.9250","MTSAAYRTALPDRPNAAGTAIDQATPDYCEVLVDIKPVDPTAPLIKSQVNLPTSWNGKKLQFGGGGYNGVLNTGVQQSRNAGPETPFPLTQGYLTAGTDSGHQNTTTVHPAAFALNDEALANFAYASYKKTHDVAVQLGSTYYANRPLKSYYLGGSQGGREGLMMAQRYPNDFDGIITIDPVINATALWTFQNSFGGVQSAPGSWLGNKNQLIHDTIAAACDAQDGIADNVVSNYLTCKPLADAALAAKRCPSGADEGPACFSDGQLAAVKWAYTGYTFPFALANGITSYAGYVYGSELVPGNFSNWVTGTVPPTAGDPDAIAGIGRSYLFGSYYVRYFIARNPSFNALNYNPAAFQARVQAVSAMIDATNPDLTAFFNRGGKII…
86,"0.9218","MTLSVKSRLLVCGAAAGAAVLFHGSAASAGTCETAAIQAAAPADTVITSATPTAAPVPHCRVEGYVVTDNPGPNKVNFRLQLPDENWRNRYYFIGMGGAAGYVPSDSQIPAGNPLVQGFAVAGTDTGHTGHILDWSFLSDPAQARDHIDRGAHVTAVATQQITRAYYGGALFYRYTSGCSGGGRMSTEAIERHPEDYDGVLLGAPGGRSSATMLAFINAAQQMAREPGSWVSPAKFVMLDAKVTAACDEIDGAKDDIIQDHTKCSFDFDALACQDGDRPDCLTQPELKSIKAIVAGPRSPSGLIKVGFPISNMSVWAGFMGQVPPPWSDAATVENMARSSPGYVIGSSLAKVLFGPDFDVMTMDLNDQATIDAWWEATRKLDFGAP…	77,"0.9264","MRVSEAQSRPAAGGLAAHCEVIAYLDERTGADGQKFAIGLHLRLPDAWNGRFVFQGQGGTDGILGSGDAQPGGGQPSALNQGYATVTTDAGHSNAPGPLGGASFGLDPQARIDFGYRADDVVTRRAKHFIQAYYGRLPKYSYFLGCSNGGRHGMAITQRFPDHFDGVAAGAPAFRMPEKGLSGAAVTQAFAAIAPKAPDGRPILAQALSQADMDLLSKAIVQSCDAADGLADGIIDNVPACRFSPRTLQCSAEKTASCLSAAQVTAVENYFEGPATAQGRRIYAPYPYDSGIATEGWRRWILGNAPDSRVNAFNVSFGATLAYLYMTPPHAPLASEADAVYDFYRSVDVTEAHAKIFGTSAAMPESSVQTISANAVDLSGFRARRG…	110,"0.9249","MTRGERRGRITTTMPTTRKLVGLATVMSVVVLAWLAMHRTAAQAKETPFAMHCAEFAGAVLSPELIEMPTAGALIESAAMIGATAPGNQQGGEYCRITGRIKALNRTTPDIRFDLNLPRRWNGRALQIGGGGYNGVVVSGTGVMPFSPDRAPLAQGYATFGDDSGHVGDSSLAAFGLVDEAVTNFGYAHLKKTHDVALALIAHAYGRPPQRMYFAGGSTGGREGYTVMQRFPDDYDGVIANAPALNFSGVRLIGVKLGQAEYGTPGGFVPPALLDRVYQRTLEVCDRLDGMADGIVSDVEACRAHEAQIVDSLRCALRPSSDDACLTDAQLATLLAMRDGLSLPYRLAWDVSGYRGYNVFQGTQLTGSLGLAHQPRRQPVPTFYA…
144,"0.9216","MKRLLAVLAAGVPLAAAICLPTSAAVAAVAAPFSCSPSISVKAPAGTTVESVTAQHREAGTVHVPPVPPLPGVDVPGVPAHCAVTVTLTHPGVGDHAKVQVWLPETGWTGRFQAAGGSAFAAGDYGAALAGAIKTGYAAATTDAGLSTYIDTTWALTSDGQVNKDLLKNFADRSQHEMTLVAKQVIATVYGKPASYSYWNGCSTGGRQGYMEAQRHPGDYDGILATAPAINWDEFEVATLWPQVVMNQEHTYPAPCELAAFNQAAIKACDPLDGVRDGVIAEPARCTYDPRKLIGTTLECDGKQETITAADATVIRKIWDGPRTPSGKKLWAGLPIGAGFDLAGTQPGPDGTRIGAPFPVPAAWVTTWLKRQPSFDLTTITYADF…	73,"0.9263","MKSVIFMSASCLTVFAATDAAYALTCADLPKGESFVAGLNVTEAVATPATDEMPVAHCIVRGLTGQRTGVDGKSYAIRFELRLPDTWNGRFVHQFNGGNDGTVVPALGPVMGGDKKQTALSRGYAVVSSDAGHDGKAYAERGIAGGAAFGFDPQARIDYGYGAVAKLQPLARAAVETYYGKPVAFAYGMGSSNGGRHALVAASRMPAAFDGLLAGYPGLNLPKAAVQHAWDVQTWASLNPDIAKAFSRDDMNLLAKGILAACDMTDGVKDGIVSNADACETTFKPQALQCAKEGDKECLTAAQVAALVKIQGGPKNRKGENLYSSWTWDPGMASGNWRGWKLESAVDAWGKKPIIGVQGASSLAQIFTTPPVKVGGTPDELQNFLL…	71,"0.9248","MNDLLRVAPGAALLLLVGSCAADERKAPSPIAARTVDSCAALTGMALPNGRIDAAAPVAQGAMVSTGGEMPALPATSVFCRVQAVLTPVAGSSIKVEMWLPERNAWNGKLLGAGNGGFGNNIAIPALLMRGAVAKGYASVGSDMGHTATSDVKAEWALGAPERIKDFGWRANHLAAEAAKRVIAAYYTAPLAASYFHGCSDGGREALMEAQRFPDDYDAIIAGAPAIPWTRMTSAFAANHLAAFGRPESSIPNAKLKLLQNASLAQCDKADGVADGVIDDPRSCKFDPVVLQCKAGDAADCLTAPQVETARAIYRGPLGTDGKPFYHGFQPGAEAVAGTWDLWLTGPDSQHGKFATEFMRYMVHSDPNWQIANFDLARDYPLAKRL…
46,"0.9214","MNHPQPRPLRVALHPLKGAHPCGPAKPVPRVLPHGRWVLALGGAALLAACAGTGQPSGSPPKLGAARPGALLSCGDLASKAAVPGTVYTQISSVAAGSVTVGNASVPVPAHCLVQGQMNERTSPVDGNRYAIGFEMRLPLAWNGRFFYQANGGLDGVVIPAMGGIGGGGPTTTALQMGFAVISSDAGHAGSLGPRFGIDPQARLDYGYNAVAQLTPMAKNLITQAYGRGPDRSYIVGCSNGGRHAMVAAARTPDQYDGVLAGDPGYNLPRAAVAQLYGAQQYAKVASTTTAAGQPDLQSAFTPAEMKLVADRVLARCDALDGLADGIVSDVKACQTRFHLDTDVPTCTGARDGQCLTSQQKTALGNVFAGARNSAGKPIYNSFPFD…	173,"0.9263","MRVSEAQSRPAAGGLAAHCEVIAYLDERTGADGQKFAIGLHLRLPDAWNGRFVFQGQGGTDGVLGSGDAQPGGGQPSALNQGYATVTTDAGHANAPGPLGGASFGLDPQARIDFGYRADDVVTRQAKHFIQAYYGRLPKYSYFLGCSNGGRHGMAITQRFPDHFDGVAAGAPAFRMPEKGLSGAAVTQAFAAIAPKAPDGRPILAQALSQADMDLLSKAIVQSCDAADGLADGIIDNVSACRFSPRTLQCPAEKTASCLSAAQVTAVENYFEGPTTAQGRRIYAPYPYDSGIAMEGWRRWILGTAPDSRVNAFNVSFGATLAYLYMTPPHAPLADEAEAVYDFYRSVDVTEAHAKIFGTSAAMPESSVQTISANAVDLSGFRARR…	79,"0.9246","MLIVSARRLRRPVWQAALACIASVAATATASAGADTIPPVTACDRLHQESGPTMRVSEAQSRPAAGGLAAHCEVIAYLDERTGADGQKFAIGLHLRLPDAWNGRFVFQGQGGTDGFLGSGDAQPGGGQPSALNQGYATVTTDAGHSNAPGPLGGASFGLDPQARIDFGYRADDVVTRRAKHFIQAYYGRLPKYSYFLGCSNGGRHGMAITQRFPDHFDGVAAGAPAFRMPEKGLSGAAVTQAFAAIAPKAPDGRPILAQALSQADMDLLSKAIVQSCDAADGLADGIIDNVPACRFSPRTLQCSAEKTASCLSAAQVTAVENYFEGPTTAQGRRIYAPYPYDYGIATEGWRRWILGNAPDSRVNAFNVSFGATLAYLYMTPPHAPL…
77,"0.9214","MRVSEAQSRPAAGGLAAHCEVIAYLDERTGADGQKFAIGLHLRLPDAWNGRFVFQGQGGTDGILGSGDAQPGGGQPSALNQGYATVTTDAGHSNAPGPLGGASFGLDPQARIDFGYRADDVVTRRAKHFIQAYYGRLPKYSYFLGCSNGGRHGMAITQRFPDHFDGVAAGAPAFRMPEKGLSGAAVTQAFAAIAPKAPDGRPILAQALSQADMDLLSKAIVQSCDAADGLADGIIDNVPACRFSPRTLQCSAEKTASCLSAAQVTAVENYFEGPATAQGRRIYAPYPYDSGIATEGWRRWILGNAPDSRVNAFNVSFGATLAYLYMTPPHAPLASEADAVYDFYRSVDVTEAHAKIFGTSAAMPESSVQTISANAVDLSGFRARRG…	16,"0.9262","MGCDRPRQALHSLQEFTVMFSKWLPISAILLYGASAKALDCAGLFKKSQTLIKGINPFVAEVHPANVTFVPVGNIAYPDPVPDLPEFCRFGAEYNTSSKSKFRFEVWLPTSKKWNGRFAFIGNGGDAGGVNYADMAIPLAKYGFVVASTNTGHDGTHGDGTFAISNPESQIDFGHRAVHLSTVFAKTIAKSYYGKPSTYNYWIGCSSGGKQGLKSAQAYPADFDGVIAGAPAQWWPHLNGFTTHVNMLNAKATTPGATIPTSFFTALNQEVVAQCGKLDGVDDGIITNPRLCKPDLTRVACGSTNASPYVNSSNCLSKLQLVTLKAIYTNWTSSNGEFLFPTFEPGSEFGWPNTVNGVPYGPGPDYFLYQVYNKTSVQKLQINEAE…	86,"0.9246","MTLSVKSRLLVCGAAAGAAVLFHGSAASAGTCETAAIQAAAPADTVITSATPTAAPVPHCRVEGYVVTDNPGPNKVNFRLQLPDENWRNRYYFIGMGGAAGYVPSDSQIPAGNPLVQGFAVAGTDTGHTGHILDWSFLSDPAQARDHIDRGAHVTAVATQQITRAYYGGALFYRYTSGCSGGGRMSTEAIERHPEDYDGVLLGAPGGRSSATMLAFINAAQQMAREPGSWVSPAKFVMLDAKVTAACDEIDGAKDDIIQDHTKCSFDFDALACQDGDRPDCLTQPELKSIKAIVAGPRSPSGLIKVGFPISNMSVWAGFMGQVPPPWSDAATVENMARSSPGYVIGSSLAKVLFGPDFDVMTMDLNDQATIDAWWEATRKLDFGAP…
151,"0.9214","MSLLLLLASASACPALAGARDGNVVITSAERVVPAPAWKVDNARSVPVTVPFCRVQGRIEGNIGFEAWLPDRWNGRMLGAGVGGDAGVFNFGDMSRRIGEGFATVTTDSGHKVSEARWMANAKARVDYEHRAVHLTAVAAKSLIAGLYGRKPDRSYFTGCSGGGRQALKEMQNYPGDYDGVLAGAPGPYMPLQSVRMMYFSLLQKQQPNAALSDADWSLYESRATRACDAGDGVTDGIIGAPMSCRFRPAALLCTAGQSTDCLTAPKVAMLEAIVSPMTDEGGKAMDSGLLPGVRTRPGPPSPLLRAMWADGVYNDPEWDENRFRRSADLAAANRIMPELRTDKVDIAPFLKKGGKAIVYQGWADPSTNAGPTIDYVAAAARKQG…	174,"0.9260","MKYTSIALAAAAALSLAACGANDVGSAATTSASSLPQLSAATSATLAGNCAALAAKLSFANTVFTSVTDVAAGTLAVAGKPIAEHCLIQGYMNQRVSSVDGNTYAIGFEMRLPLAWNGRFFYQANGGLDGNVVTATGEIGGGGPITDALNMGFAVISSDSGHSAAQNPLFGLDPQARIDYGYNAVAVLTPMAKQVIKLAYGKAPDRSYFDGCSNGGRHALVAAARSSGDYDGIIAGDPGVHLPKAAIGEMWSAQQLASVATSTTASGLPDITTGFTATERQMVASKILAKCDALDGVSDGLIQDIKACQANFSLASDVPTCSNNVRDGTCLTGAQKTAIGNVFSGARNSAGTALYASFPYDAGLGPGWSAWKQANSITLDPAAAA…	274,"0.9245","MQTNCRAGWSVRAAGMRRDALIRMLAIGMMALCAMLAGWSSAASAASAASAAGGLANLPAVMPAMSCPAVAALDLSGVTDGTVTITSAVLLPAGTVVGNNTLPAPVCDVKGTIGPGASLFELQLPTQGWTQRYLQTGCGGLCGNLSVNAPMASTCVPVTNGTIAMAATDMGHEGGNDGSWALDPKAKLDFAYRAEHATAQVAKAIIGKFYARPARYAYFDGCSDGGREALMEAQRFPDDFDGIAAGAPANDVIVQNTFHHAWPAAVNTDPKTGNAILLAGKLPMLHAAVLKACDGLDGVVDGVIDNPRACRFDPSTLVCAAGQSTATCLTPQEADVVRRIHDGATTANGTRLEPLVSREWGSELNWSLFVPATATAPSGTISFVL…
93,"0.9211","MKVIIAAKRMFLRVFKVFCWAFLMAPMAHGVTCESLSRLRLSETTITLAKFETASTYKPDAWRVKGPLPPTSDGLPSFCRVVAEITPVPDSKILIEVWMPVTGWNGKFMGVGNGGWSGQIWSPFMGAALRRGYATASTDTGHEGNGEDADFALGHPEKVIDFGYRAVHEMTLKAKAIIAAYYGGAPKFSYWDGCSSGGRQGLKEAQRFPTDYDGIISGAPANAMAHVSSSGVWIAQSNLEDNRRILSEDNLRLLHQAVLEACDARDGVKDGVIDDPESCHFNPNMLLCNESGSKACLTASQIQAAAKIYAGPKNPRTGEQVFPGLSRGSELGWGVFGGMLPEPPIVASYFRFLVFKYAAWDFRDLNFDGDIAKADSLDSGTIAATD…	175,"0.9260","MKYTSIALAAAAALSLAACGANDVGSAATTSASSLPQLSAATSATLAGNCAALAAKLSFANTVFTSVTDVAAGTLAVAGKPIAEHCLIQGYMNQRVSSVDGNTYAIGFEMRLPLAWNGRFFYQANGGLDGNVVTATGEIGGGGPSTDALNMGFAVISSDSGHSAAQNPLFGLDPQARIDYGYNAVAVLTPMAKQVIKLAYGKAPDRSYFDGCSNGGRHALVAAARSSGDYDGIIAGDPGVHLPKAAIGEMWSAQQLASVATSTTASGLPDITTGFTATERQMVASKILAKCDALDGVSDGLIQDIKACQANFSLASDVPTCSNNVRDGTCLTGAQKTAIGNVFSGARNSAGTALYASFPYDAGLGPGWSAWKQANSITLDPAAAA…	69,"0.9243","MRNHLRSPALLAALIFAGSALNSHAAKASTGCADLAHADLSDLVIESARRNMAGPAPLAAMPAGVNMPPAPILPAHCEVIGHTEQRTGRDGQNYAIRFHLRLPDDWNGRFFFQGGGGSDGELGDAIGTMGVAPLALARGYAVLSQDSGHDNTTNFDPKRGGTLAFGFDPLARANYGHASLKKSVTAARKVITAHYGKAPQHSYFVGCSKGGQEGLALVQRYPSLFDGVVVTAPGLSLPRAAIGEAWNTKSFAFSAANGHGPLTPLNIAHGFSDGDFALARRAMLRACDKLDGLADGMILAVGQCTSARVLPAFNAIRCKGGKTNACLTSAQITALQRVNNGPRDSKGHVLYAGFPWDAGWGAADWRMWQLGTADGRIPSLNMLLGA…
254,"0.9209","MLFITIAGAAPAAADTFAGDAAATCSGLVASAQAPVRIDQAALQEPSMLSVAEKAGSPAARVAPANPAFCKVLGHIDPRDPNAPPIRFEVNLPVDWNGRSLQYGGGGFNGVLITGLGLPPAYPFDQSSPLARGFVTYGTDSGHQAKQGEPPQTFALNDEAFENFAHVAYKKVRDAAVDLMQRAYGKRPTKMYFMGSSEGGREALTMAQRYPDDFDGIFARVPVINWAGLQHAGTRSGLVTMGEGWISPAQVKLVAEAVRKACDKADGVEDAIVENPVACKASFKPESLRCAAGQSGDACLTDAQIKAIDTLHSTYKFPFPLANGLDDYPGWGVSGEDTPPAASAGGWIAWWLGTAAPTQPPQPANGIAWIYGAGGIQYVFARDPK…	262,"0.9259","MRWTRRGRSHLLARSFHPREHRLSPAAPAAGSPPRAPVDLPPAAPPPPPPSRAVRTLLTVGATLVLGVGAGVAPALAAEPATSAAVPAAAVPAAVARPGCDAAALQRTVGADTTITAAASATTPNTATRYCKVDGYVATSGPAGSNHVNFSAALPDRFVGRYLFNGIGGAAGSIPPIDEAQLAAGWAQAGTDAGNQGSVLDYRFAVDRTKALDWASRGVHVTTVATQAVTRAYYGLPTQAGALHRYISGCSGGGRMGLVEASLYPTEYDGVLAGAPGSNSLNILKFGQIVSYLLAHPDAWVSPDQLGQLEKALIAKYDARDGAADGFIRDPGVVDTDFAPYGLFTPAQLDLLRLITGELKVGDRSYPGFSASNVTGWSAFLTGTQ…	109,"0.9243","MPTNWNSKIMMFGGGGYDGTIPAPTGNVPAGPTAQLTPLGRGYAVFASDSGHEANALGSEDASFGVNDEAMQNFNGDALKKTRDAAVYLIDARYAVKAPKRAYFAGGSSGGREALAVVQRWPQDWDGSIVLYPAWAAASLDLQFGRITRALAAPGAYLDQAKRKVLLDTVLASCDALDGVADGLISNVAAFNATFNPATATLNGTPLRCAGGADTGDTCLSDAQIAALNVYNTPITFGYTLASGETQYPGFNVYGADLGIANPSALQPTVTTLALGMSQPASPMPTTAPYLSVFWDQWIRYFVTRDPNYNSLAVDPQNPGSLQARISQLTGLQDVNKTDLSAFNAKGGKILMAHGMADALVSTRSTEQYYQRLQATMGVSTVANF…
189,"0.9207","MTACDRLHQESGAAMRVSEAQPRPAAGGLAAHCEVIAYLDERTGADGQKFAIGLHLRLPDAWNRRFVFQGQGGTDGVLGSGDAQPGGGQPSALNQGYATVTTDAGHANAPGPLGGASFGLDPQARIDFGYRADDVVTRQAKHFIQAYYGRLPKYSYFLGCSNGGRHGMVITQRFPEHFDGVAAGAPAFRMPEKGLSGAAVTQAFAAIAPKAPDGRPILAQALSQADMDLLSKAIAQSCDAADGLADGIIDNVPACRFSPRTLQCSAEKTASCLSAAQVTAVENYFQGPTTAQGRRIYAPYPYDSGIATEGWRRWILGTAPDSRVNAFNVSFGATLAYLYMTPPHAPLASEADAVYDFYRSVDVTEAHAKIFGTSAAMPESSVQTI…	93,"0.9258","MKVIIAAKRMFLRVFKVFCWAFLMAPMAHGVTCESLSRLRLSETTITLAKFETASTYKPDAWRVKGPLPPTSDGLPSFCRVVAEITPVPDSKILIEVWMPVTGWNGKFMGVGNGGWSGQIWSPFMGAALRRGYATASTDTGHEGNGEDADFALGHPEKVIDFGYRAVHEMTLKAKAIIAAYYGGAPKFSYWDGCSSGGRQGLKEAQRFPTDYDGIISGAPANAMAHVSSSGVWIAQSNLEDNRRILSEDNLRLLHQAVLEACDARDGVKDGVIDDPESCHFNPNMLLCNESGSKACLTASQIQAAAKIYAGPKNPRTGEQVFPGLSRGSELGWGVFGGMLPEPPIVASYFRFLVFKYAAWDFRDLNFDGDIAKADSLDSGTIAATD…	9,"0.9240","MATLSRWCRWKSAPFMAALATALTLVTGVSVALATDTTGATGGAQASTASTAASAAHAAQVAKLATTTSGASSGIAPAMSCAGLTSLDLAAAVPGVPFEVTSATELAAGSNTLGNWAACDVKGVIAPQIHFEIKLPETGWQANYLQVGCGGLCGNVNVGNAPASAGCVPLTSGAFAVAASDEGHFQGGGLFSTDPTLRADFGYKSDHQLAQAAKAVIERYYGRAADHAYFDGCSQGGHQALTEAQRYPTDFDGIIAGAPANNFTALNTFSHAWTAQSVYLGGGPATITNADLPDLHAAVLKGCGAPADGIIADPLSCTWDPAAIRCKAGQTSTSADYCLTADQVTTLRRIYAGPTDENGKLLYPGYQLRGSELNWAGIITPATATGA…
83,"0.9202","MRSASRLAIALLTIGALLLPGDLPATASSALRPVQPVMDCSDITGLDLPGVTIRSATVTSAGAPAPYCAVEGVIAPADTIVMRLPVNGWTQRYLQTGCGGLCGTARINYTQAAACAPVADGTIASATTDMGHQGQNDGSWAAGNPQAQIDFAYRGMHETARVAKQVITRFYGRPPAYSYFSGCSDGGREALMEAQRYPDDFDGIVAGAPASNLVVQNTFHHAWNVLANKDTAGNYILLAGKLPLIHDAVMAACDGLDGLADGVLDDPRRCRFDPYSLVCDDPATCLTRAEAAVVRKLHDGAVTSRGVRLEQEISHEWGSELDWTLFVPAAQGQVTFSENIALSFLRYLAYFNVADPDYQLTDLKFTEASFWQTVQTSKYLSATDPD…	199,"0.9258","MKSHSAQWLRLLCLTGGVLGSSQVMAAQWSPTDEICQQMTQKVLPGVKITESNRVNAGKVKLDKTSALTGASGGGLMLPAHCLVRGMIGEHTGPDGKNYGIRFELRMPDNWQGRFMFQGGGGLDGFLGQAIGSIPSHGSTATPSLVRGYAVVSMDGGHEGRDAKFAVDQQARLDYAYAAIGKVTQQAKYLVSAYYDAQIRYSYFMGCSNGGREAMLAAQRYPLEFNGVVVGNPGFRLSRAAIGEAWDTQALQAIAPKDASGKTVFSQALTQADLTLLSNAVLQACDDKDGLKDGIINNYPACHFEPSVLQCKSAQASDCLAADKIAALQKIFSGAKDSSGKALYSSWPYDAGLGAPGWRAWKLGSSTNPDKPDARNIVLGTDSLF…	116,"0.9236","MNLSRESWRARGRVPSWVGACCVLALCAMWSHGAYAGSTAGQCQGEACKRHEPPPRSKLSCPNLNGLTIRAREIGLPTTGAVVTSTTQMAASGSGATATGSYCLVAGAIHPVDPSAPDILFNVALPDEWNGKILMLGGGGFDGSIPAITGNVPSAPAALPGPLSRGYAVFASDSGHEATNGSVNGAFSVNAEAYDNFMGEALKKTHDASLVIIDAHYGTHPSRAYFAGGSTGGREALTVGQRWPRDWDGIIAFYPAYDFTTLSLQQLRVTEGFAAPGAYLDTAQRALLLNAVMQACDGLDGVVDGLISNVQACNATFNPATASVDGKPLRCAGGIARGDTCLSDRQIAALNTMNTPLVFAYPLESGETLYPGYNVYGADLGVGSS…
201,"0.9202","MRATFAVLLAVSGLFQAVRADEKATCEQLSALKLPEVKITAATLETSGSLKSDLGQTMTGLPPFCRVIGIATPTVQSQIGFEVWLPQSNWSGRYVQVGNGGLAGIIFHPLLAQMLERGHAATSTDNGHKGNPFDGSWAIGAPEKVRDFAERAVHVTTEAGKRITAEYYGSKAKRAYFFGCSEGGREALIAAQRYPADFDGIVVGAPANYWTDLLTGFVWSSQALHKDPATFIPPDKLPLIQKAALVACDKNDGVEDGVVSAPDRCNFDPAVLACRDGATDQCLTPPQVDALRKLYAGLRDPQSGKEIAPGYVPSGENETSAMGGGLRAYAFGGAPGASAQVLFAKGYYGGFVFENKEWDFRNFDFTNDTAKARAKLGALMDASNP…	148,"0.9253","MFSTPPTAGTASGRPALLAASLAALAALALTACSGSDSSAPAASQPLAQACPTYRTAALPHGASITRTELRAAEGLLPEVCIVRGEIVSSPQSTIHWAVELPAGTVWNGKTLTVGGGAFDGFIPTDDPWYQHIIGTSAHSYVKMSSDSGHLAPGFAWGASDVALRNHAFDANHFVLEVGTAIAADFYGKRPTRRYHIGHSNGGRSALAATQNYPKDYDGVVAMEPAISQQAHQTNLGPTLLRHVFSKPENWLSPAKIALYAKAETAACDALDGLADGIIGNVAACNYMPTDLLCKGADSDHCLTAGQIESIRLIYANKDVPVTLSQGARGYPGFGRGGAATSDWEAYVFGPGFAARDSFNYMAALAAARLVEGNPAADLLAHDPT…	234,"0.9235","MKRGTAWPRAARTLSRIALTSAMAAVGANTAAAATPDSQTQPQHPPATEPKKAAFNTRCTDLNGLWLDPDTIALPTHGAHVETATPISAQTPGNGAGEFCRITGVIRPIKGTTPDIRFDLNLPRRWNGRALQVGGGGYNGTVVTGIGVMPFSPIRAPLAQGYVTLGDDSGHVGNSSLAVFGLVDESVVNFGYAHLKKTHDAALALIVRMYGHPPDRMYFAGGSTGGREGYTVMQRFPDDYDGVIADSPALNFSGVRLIGVRIGQAEYASHGGFVPPALLERVYQKSLEVCDKLDGAADGIVSDVAQCRQHEAEIIDALRCHRGSSYAHEGGCLTDAQLATLNVLRDGLKLPYKLAYDVSGYHGYNVFQGTRLNGALGLGRDPVRQ…
218,"0.9202","MTTFTSWPHASALAGLLTLTTIGSAGAAALVGDATATCSGLASLSDGAMRIDSAAMQAPSQLTVAEKAGSPAARVAPANPAFCKVLGHIAPRDPAAPPIKFEVNLPTDWNGRALQYGGGGFNGVLITGLGLPPAYPFDKASPLARGFVTYGTDSGHESKQGEPPQTFALNDEAFENFAHVAYKKVRDAAVGIVKRAYGKAPDKMYFMGSSEGGREALTMAQRYPDDFDGIFARVPVINWVGLQHAGTRGGLVTMGEGWISPAQVKLVADAVRKTCDKADGAEDGLVADAVGCKASFKPESLRCPDGNSGDACLSDAQVKAIATLHAPYTFSFPLANGLDDYPGWGISGEDTEGFASAGGWISWWLGKAAPTQPPTQANGIAWVFG…	191,"0.9250","MRVSEAQPRPAAGGLAAHCEVIAYLDERTGADGQKFAIGLHLRLPDAWNGRFVFQGQGGTDGVLGSGDAQPGGGQPSALDQGYATVTTDAGHSNAPGPLGGASFGLDPQARIDFGYRADDVVTRQAKHFIQAYYGRLPKYSYFLGCSNGGRHGMVITQRFPDHFDGVAAGAPAFRMPEKGLSGAAVTQAFAAIAPKAPDGRPILAQALSQADMDLLSKAIVQSCDAADGLADGIIDNVPACRFSPRTLQCSAEKTASCLSAAQVTAVENYFEGPTTAQGRRIYAPYPYDSGIATEGWRRWILGNAPDSRVNAFNVSFGATLAYLYMTPPHAPLASEADAVYDFYRSVDVMEAHAKIFGTSAAMPESSVQTISANAVDLSGFRARR…	162,"0.9234","MPSHDIARKGLSLSVVLAASLAVAACGGDDDPAPPGAGQGPGASVPTAASCAALATATGFPNTSTRITAATFTPATATVAEHCLVNGTINERTGVDGQSYAIKFRVRLPTTWSGRLYMGGGGGINGTVVDPVNTTAQDGKTLLSLGYVTLGTDSGHDNAVNTVAAAGGTAAFGLDPQARIDFGFNSLDETARVGKALVSKYFGKGPDKSYFMGCSEGGREAMILSQRFPTYFDGIVAGDPGYHLPLASVDGINVSQTFAALARSQNLFDTTGAPAINKTFTDPDLMLVRNGVLAACDGLDGLKDGIVDNMPACTNALVKPEMDKLQCTGAKTDSCLLPAQLTALNKALAGARNSQGQVLYNTWPWDAGISGQSGTTFNQGWRSWW…
147,"0.9199","MKTRMQLLLSAAALAALAGCGGDGAPAMTLAEKCPTLQGKTLAHGSVVIDDARLAAAAPPQPEYCVVTARFKDSALRFEARLPTMGWNGKLAFLGGGGFDGAMPTAAAAQFSESIFTERYATIGTNGGYDYPPPRDLNYFKGEFALDAAKLLDFAQQSEHRALPPGKEVMAQFFGMPPTRSYFEGCSMGGHDALMQAQRFPEDFDGIVARAPAGNVMGLFVQFNRIARQVKAPGGALNTAKQTVLANSVLAQCDGLDGLNDGIIARPAACQFDARALRCTGGADAGDNCLSDAQIATVQAVTSPVASASGAWSHPGYPFGGENSAKGWGEYIWPQASLGGASTQGLFSDGFIRSFIARDASFDTATWNPDQWLDRMATIGGLFGA…	268,"0.9248","MNITSCSPAAIQSPTVFGAEILSLSASWVTNYTLNVPAGFNYNHGDVDVRNAQFCNITVTYTHPGYNDQITVETWLPPRTKWNGRLQATGGGGWQAGRFVLSQFFMSGAIGEGYAATTTDAGLGDAVGPSSWALQSPGNVDYVAFNNLGSRSLNDQAIIGKSLVNSFCGRAPDYAYWSGCSQGGRQGLMLAQRYPTAYDGIVASAPAQSWTKFVSALYYPLLMRQWHGVNPLACELDFLTTEAVAACDAKDGIVDGLISNLTACEYSPYTSVNKTFTCSALNKTMALSPGAALIADAAWSGPQTADGERLWYGVNPGADISQFGSVPGVNSSQSDMWFNLFVAKNASFDTIHMSPKVYEEFFHLGTQEYASTINAADPDLTAFRK…	265,"0.9229","MRVLSITYVFAVLQVVKGIPLGRQEKVGCASLAGAQIDNAAHIHHAQNVPIGGLTLSSNGSPVRNELPLCHVQGTINYMAGGDATPDPRGNNTLTWELFLPDQYHYNGRFLAVGNGGFAGDIDNATMLTNLNSGFAVAGCDSGHPLLESEASGPNDSVPFLDDIAKVKAWIHNSIAMTTNVTRSITANYYAEQPAYSYFWGCSTGGAQGYALAQYHPTLFDGIYAGSPGNWYSHLILSFLWNGLHATGEGFMSQDALNLITKRTVAACDELDGVKDGLIENPLRCDFDIRTLECQPGQTAISNNKTIYAGPKDQRTGKQIYPGFDLGSENGWLAQETYLYSSYAAPILRQLVFKDRTYNVTSFNWGSDVDHLDYTASPAIDEISP…
252,"0.9192","MQIRMIALAAMLLSSSAMTAAQAEDFKASCAALAQGFAGSGRVVTAEFVAAGGVQLAPPAPAGVTSPAPDHCLIRGKINERTGIDGKPYAIGYELRLPATWNGKFVFQGGGGVDGVLRPALGLLTGATPPNALSNGYAAASTDSGHLEEPGPLGPYQFGLDPQARRDKGYGSIPPVAEAAKAAAEKIYGNAPRRSYFAGCSNGGRQAMAVTQRFPELFDGVIAGAPAYRVPLAGIDVIVQEQALLAIAPPGPDGKADVGSALTDEDLKLVADGVTAACDGADGAKDGMVQDVMACRFDPAVLACKDGESGHCLSAPKLKAIKLMFDGSRNAMGGLIYSRWPYDPGLAAPGWRAWKLGTPKSSPPNARNLTLIAGGVPYDFMSPPE…	152,"0.9244","MKRILTMVAAVLPLAVLLPASGSTAATTTGTTTGTACSNVTVAPPSGARIDSVTAVDRPGGTVTFPPTPPFPNEPVDGVPAYCEVTVRLSHADDHVKTVVWLPKTGWNGRFQALGGSGYWAGEFGAPWAKAVKAGYAVASTDAGVGPSPFTADDWALKNGKVDRTLLTNFASRSAHDLAVVGKAVTKQYYGRAASYAYWNGCSTGGRQGYVEAQQHPDDFDGILAASPAINWERWTVSAIWPAVVMNAERNYPTKCEFDAFADAARQACDNDQPQKCRWAPERLIGKTILCEGKPVTITAADAKVVRKIWDGPRGLWYGLTRGTSFDGLAVTNGQSAVPFAVPDSWVRNFLKLDPKFDTSTLTYTQFAKLFRQSQAQYNRIIGSD…	177,"0.9228","MHRARDRRLAAAVSIGAAAFWLGAQPALAAPKELPLALRCAELAGAVLPPELIALPTAGALIESANMVGATAPGNQQGGEYCRITGRIKALNATTPDIRFDLNLPRRWNGRALQIGGGGYNGVVVSGTGVMPFSPDRAPLAQGYATFGDDSGHVGDSSLAVFGLVDEAVTNFGYAHLKKTHDAALALIARAYGRPPQRMYFAGGSTGGREGYTVMQRYPDDYDGVIANSPALNFSGVRLLGLKLGQAEYGTPGGFIPPLLLEHVYQRTLAVCDKLDGAADGIVSDVAACREHEAEIIASLRCAGHTPARDECLTDPQLATLLVMRDGLSLPYKLAWDVGGYRGYNLFQGTHLTGMLGLAHQAERLPVPTFFANGYLFAQGDGYIR…
191,"0.9190","MRVSEAQPRPAAGGLAAHCEVIAYLDERTGADGQKFAIGLHLRLPDAWNGRFVFQGQGGTDGVLGSGDAQPGGGQPSALDQGYATVTTDAGHSNAPGPLGGASFGLDPQARIDFGYRADDVVTRQAKHFIQAYYGRLPKYSYFLGCSNGGRHGMVITQRFPDHFDGVAAGAPAFRMPEKGLSGAAVTQAFAAIAPKAPDGRPILAQALSQADMDLLSKAIVQSCDAADGLADGIIDNVPACRFSPRTLQCSAEKTASCLSAAQVTAVENYFEGPTTAQGRRIYAPYPYDSGIATEGWRRWILGNAPDSRVNAFNVSFGATLAYLYMTPPHAPLASEADAVYDFYRSVDVMEAHAKIFGTSAAMPESSVQTISANAVDLSGFRARR…	276,"0.9238","MTRLHVLPLLAAMGSLALASQDAFQSKCVEFGAQIDIPNVKVNFAEFVQGGTNLSLADNPPSCGRSNQAVPVDLCRVAMAVSTSNSSEITLEAWFPREYKGRFLSTGNGGISGCIQYYDLAYTAQLGFATVGANNGHNGTSGKPFYRQPEVIEDYAYRSVHTGVVIGKELTKQFYEEGFDKSYYLGCSTGGRQGWKSVQKYPNDFDGVVAGAPAIGLVNLFSWSAHFYPITGSPTSDTFLSPAEWKIVHEEIIRQCDAIDGAEDGIIEDTDLCHPVLETLTCDPSASSKTSCLTSAQVNTAQQVLSPFYGINGTLLYPRMQPGSEILAAPIMYSGAPFQYSQDWYRYVVYNNPAWSGANFTVKDAAVALRQNPYNIQTWDGDISS…	270,"0.9218","MRSALNILAGAATLTVAQAASLSDVCTNSHVKSALPSIDLINGLVIDPSSITTNAVYNASTPGGDYFPAASAYDFCNVTLTYAHPGRNDRVHLKLWMPAPDQFQNRWLSTGGGGFAINHDEQQLPGGVQYGAAAGITDGGFGSFYTQFDQVFLLANGTINYEALYMFGYQAHHELSVIGKALTKNFYGTGDAKLYAYWQGCSEGGREGFSQVQRFQEFDGAVIGAPALRYGQQQANHLYGNLVEHTLKYYPPPCELEKIVNLTITACDRLDGRSDGVVSRTDLCKLHFNINSTIGAPYSCPASTTTTGTTPAQNGTVSALGAAAARKMLDGLRTLDSRRAYIFYQPSATFDDAQTKYNPETKQFELEVSAYAAEWIPRFLQLQNY…
24,"0.9187","MPYPHPLSALLTAFPRRFSLCITGATLATLMLPHIAHATSCAELAHQALPDTTFTTVEIVQAGKWQPPQNQLSRIMSAPGMNVAGHPTQAPNPAFCRVAMTLHPSADSHIRTEVWLPLKGWNGKLLGVGNFGWAGSLMYYGMATGVGEGYAVTSTDTGHDSSTPEGQGGRFTLGHPEKLIDYAYRADHLMTTTAKALIEAFYKKPAIHAYWIGCSLGGLEGLIEAKRYPQDYDGIVAGAPPNPIVNFNAEQLWAGWMSYHNPALRVSRDKFRLLNTAVMNACASPVGKKQGFLDEPDKCTFTPDQLLCKGNDTSSCLTANEVQAAKNIYQGPVNPQTHEVIFPGPAKGSEDGFSADGKAFPVALDLFKYAAFQNPNWDWTTLKWDT…	58,"0.9234","MKRFLIILAAGVPLAAAMCLPTGAAAAVATPFTCSSIAVTAPAGTTVESVTAQHREAGTVNVPPVTPLPGADIPGVPAHCAVTVTLTHPGVGDHAKVQIWLPETGWTGRFQALGGSAFAAGDYGAGLAGAIKSGYAAATTDAGVGTYLDTTWALNSAGEVNTALLKNFADRSQHEMTVVAKQVIAKVYGKPASYSYWNGCSTGGRQGYMEAQRHPGDYDGILATAPAINWDEFEVATLWPQVVMNEENTFPAPCELNLFNQAAVKACDPLDGARDGLIGDPSTCDFDPRRLVGRTVECEGKQETITAADAAVVRKIWDGPRTPSGTKLWSGVPIGAGFDLAGTQPDADGNRMGAPFPVPAAWVATWLKRQPSYDLSTITYAEFAKL…	13,"0.9215","MRVICNAGSLARALPTAARAGRATVRVQRDFMRRLLAAFALLASLLAALAWSPGAHAAAGLANLPAVMPAMNCAAVAGLDLSGVTDGTVTITSAVVLPAGTAVGQRTLPAPVCDVKGTIGPGASLFELQLPTQGWTQRYLQTGCGGLCGNLSVNAPMASTCIPVTNGQIAMAATDMGHEGGNDGSWALDPKAKLDFAYRAEHATAQVAKAIINKFYARPAKYAYFDGCSDGGREALMEAQRFPDDFDGIAAGAPANDLIVQNTFHHGWAAAANLDPKTGKYILLADKLPLVHAAVLKACDGIDGVTDGVIDRPQACRFDPATLVCAKGQAAATCLSAAEATVVRKIHDGATDASGARLEPFVSREWGSELNWSLFVPATDAGPSGS…
283,"0.9187","MPYPQPLSALLTALPRRFSLCVTGATLAALMLPHMAHATSCAELAHQALPNATFTTVEVVEAGKWQPPQNQLSRIMSAPGMNVAGHATQAPNPAFCRVAITLHPSADSQIRTEVWLPLKGWNGKLLGVGNFGWAGSLMYYGMATGVGEGYAVASTDTGHDSSTPEGQGGRFTLGHPEKLIDYAYRADHLMTITAKALIEAFYKKPASHAYWIGCSLGGLEGLIEAKRYPEDYDGIVAGAPPNPIVNFNAEQLWAGWMSYHNPALLVSRDKFRLLNTAVMNACASPVGKKQGFLDEPDKCTFTPDQLLCKGNDTSSCLTANEVQAANNIYQGPVNPQTHEVIFPGPAKGSEDGFSADGKAFPVALDLFKYAAFQNPNWDWTTLKWD…	3,"0.9232","MNHTSIAAAVAALLTLTLTLTLAACGGSDGAPDASGGTGTLPQLSAATPGTLAGNCAALGARLAFANTVFSSVTDVAAGTLTVAGKPIAEHCLIQGSMNQRVSSVDGKTYAIGFEMRLPLAWNGRFFYQANGGLDGSVVTATGEIGGGGPTNDALNMGFAVISSDSGHSASQNPLFGLDPQARLDYGYTAVDTLTPMAKQVIKLAYGKAPDRSYFDGCSNGGRHAMVTAARSSGEYDGIIAGDPGFHLPKAAIGEMWSAQQLAKVATATTANGLPDITTGFTAAERQMVASAILAKCDALDGVADGLIQDIKACQANFSLANDVPTCAGNVRDGTCLTGAQKDATGNVFSGARDSAGNALYASFPYDAGLGAGWSAWKQGNSITLDP…	124,"0.9215","MTNAVRHLHRVRDFNLIVATTCTLVAMMGPAAHAATLSCNDSLKTAFQPDTQTTVVLVKAFKQGEAIVLSEPATPFTPKAQSDLCLVKLNVGPGNPGPAGAPSTSPGIGIEVWLPPAERWNNRVHILGGGGFDGGPHGSPRAIGEPRAAVVADREGAVSATSDGGHPRRGAVPGQGKGGGDFGMLPDGSLNKTLWFDFASRSTHQTAIKTKALAALYYGRRAKFSYFEGSSNGGRQALNLAQNHPDDFDGIIGNMPAINWSSFMAGDLYPQLVFQHDLGGGVPSEAKQDLVSNAAIRACDVVGGTHLGYIVDMRACRYDPTKDTSVLCQTDGGTNITRDCVTRAEARAFNKIWYGMTSDGSVPDPAVDNGWKRGLGGVRRWFGLP…
58,"0.9185","MKRFLIILAAGVPLAAAMCLPTGAAAAVATPFTCSSIAVTAPAGTTVESVTAQHREAGTVNVPPVTPLPGADIPGVPAHCAVTVTLTHPGVGDHAKVQIWLPETGWTGRFQALGGSAFAAGDYGAGLAGAIKSGYAAATTDAGVGTYLDTTWALNSAGEVNTALLKNFADRSQHEMTVVAKQVIAKVYGKPASYSYWNGCSTGGRQGYMEAQRHPGDYDGILATAPAINWDEFEVATLWPQVVMNEENTFPAPCELNLFNQAAVKACDPLDGARDGLIGDPSTCDFDPRRLVGRTVECEGKQETITAADAAVVRKIWDGPRTPSGTKLWSGVPIGAGFDLAGTQPDADGNRMGAPFPVPAAWVATWLKRQPSYDLSTITYAEFAKL…	9,"0.9232","MATLSRWCRWKSAPFMAALATALTLVTGVSVALATDTTGATGGAQASTASTAASAAHAAQVAKLATTTSGASSGIAPAMSCAGLTSLDLAAAVPGVPFEVTSATELAAGSNTLGNWAACDVKGVIAPQIHFEIKLPETGWQANYLQVGCGGLCGNVNVGNAPASAGCVPLTSGAFAVAASDEGHFQGGGLFSTDPTLRADFGYKSDHQLAQAAKAVIERYYGRAADHAYFDGCSQGGHQALTEAQRYPTDFDGIIAGAPANNFTALNTFSHAWTAQSVYLGGGPATITNADLPDLHAAVLKGCGAPADGIIADPLSCTWDPAAIRCKAGQTSTSADYCLTADQVTTLRRIYAGPTDENGKLLYPGYQLRGSELNWAGIITPATATGA…	173,"0.9214","MRVSEAQSRPAAGGLAAHCEVIAYLDERTGADGQKFAIGLHLRLPDAWNGRFVFQGQGGTDGVLGSGDAQPGGGQPSALNQGYATVTTDAGHANAPGPLGGASFGLDPQARIDFGYRADDVVTRQAKHFIQAYYGRLPKYSYFLGCSNGGRHGMAITQRFPDHFDGVAAGAPAFRMPEKGLSGAAVTQAFAAIAPKAPDGRPILAQALSQADMDLLSKAIVQSCDAADGLADGIIDNVSACRFSPRTLQCPAEKTASCLSAAQVTAVENYFEGPTTAQGRRIYAPYPYDSGIAMEGWRRWILGTAPDSRVNAFNVSFGATLAYLYMTPPHAPLADEAEAVYDFYRSVDVTEAHAKIFGTSAAMPESSVQTISANAVDLSGFRARR…
15,"0.9184","MPYPQPLSALLTALPRRFSLCVTGATLAALMLPHMAHATSCAELAHQALPDATFTTVEVIEAGKWQPPQNQLSRIMSAPGMNVAGHATQAPNPAFCRVAITLHPSADSQIRTEVWLPLKGWNGKLLGVGNFGWAGSLMYYGMATGVGEGYAVASTDTGHDSSTPEGQGGRFTLGHPEKLIDYAYRADHLMTTTAKALIEAFYKKPASHAYWIGCSLGGLEGLIEAKRYPEDYDGIVAGAPPNPIVNFNAEQLWAGWMSYHNPALRVSRDKFRLLNTAVMNACASPVGKKQGFLDEPDKCTFTPDQLLCNGNDTSSCLTANEVQAANNIYQGPVNLQTHEVIFPGPAKGSEDGFSADGKAFPVALDLFKYAAFQNPNWDWTTLKWDT…	263,"0.9232","MRASLLFAALAPAVSIASTCEPSFFAPYLTSNVSIVYARTFTSTETFEGPMGNYTGLPEYCALYVNVSSSTTSAYEFGLWLPTRTWNKRYMAYGNGGFTGQVAFADMAPGLNYGFAVVSTNTGHNSSVQEAGDAGWALNNPETRTDWGWRALHGSVALGRVLTEAFYDNNIEYSYYAGCSTGGRQGLKEVQMFPDDFDGVLAGACAWWTSHQQNWDLKVALDNLPNNASHHVTAELMDVLATEVLRQCDVQDGVKDNIIMDGYACQFRLEALLCSSPRTNTSTCFSADQLDTIHRGSEAQVSLMIITDDDSVDEPSGIAYARDFVYNDASWPAEHLDYATIQLSEYLDPGNATADTYDLRPFYQRGGKLIHYHGFADGEIPTGSS…	157,"0.9212","MKNIQLTAMAASVALLLTACGGSGTKASAGGLPQLGAASGATLGNCADLVNKINFANTTITGANAIAAGALTVAGKPVPAHCQVTGQMYKRTSAVDGKSYAIGFEMRLPNNWNGRFFYQANGGVDGSVVTATGPVGGGGPLDNALNMGFAVISSDAGHSPATPFFGTDPQARLDYGYQAVGKLTPMAKYIIETAYGKKPDRSYIGGCSNGGRHTMVAAARYGDQYDGFLVGNPGYRLPLAAIANIAGAKTYNTLATTPGDLSTGFTQAERTLVSNAVLAKCDALDGAADGLVQNTQACQAAFDLNRDVPTCGGSRDGTCLSAAQKTAIGGLFAGATTASGTKIYSSFPYDAGLATGGWASWKFNAPLALDSGAVGLIWEAPPEDP…
215,"0.9182","MTRESAPRWRGFEIPAERDEQGEETNMTTFTSLPRAGAVGVLLTLLMIGPAGAAALVGEPTATCSGLAGVSDGAMRIDSAAMQAPSPLTVAEKAGSPAARVVPANPAFCKVLGHLEARDPQAPPIKFEINLPLDWNGRSLQYGGGGFNGVLITGLGLPPAYPFDKASPLARGFVTYGTDSGHESKPGEPPQTFALSDEAFEHFAHVAYKKVRDAAVAVMKSAYGKAPDKMYFMGSSEGGREALTMAQRYPDDFDGIFARVPVINWVGLQHAGTRGGLVTMGEGWISPAQVKLVAEAVRQSCDKADGVADGLIANPVDCKASFKLDGLRCPDGKSGEACLSDAQIKAIATLHAPYKFPFALANGLDDYPGWGISGEDTEGFASAGG…	119,"0.9231","MKRTSIAMCVSAVSAMLAACGGGSDSLSTRATQLPQLSAARPATLSGNCSALAARLTFAATTFTSVTDVPAGTLTVAGKPVPEHCVIEGKMNQRTSAVDGQTYAIGFEMRLPIAWNGRFFYQANGGLDGNVTSATGVLSGGGPLNNALNMGFAVISSDAGHSGSQNPLFGLDPQARLDYGYNAVATLTPMARQVIKLAYGKGPDRSYFEGCSNGGRHAMVAAARSFADYDGIIAGDPGFHLPKAAIGQMWSAQQLATVATAKTSAGIADITTGLTTAERQLIASKIVAKCDSLDGVADGMVQDIKACQASFDLATDVPTCSSNGRDGTCLTAVQKQAVGNIFSGAKNSGGTALYASFPYDVGVNGSGWAAWKQGNSISLDPAAAA…	145,"0.9209","MKKRNEGIWNLHGLGRPLAWAALPAAALLVAGCGGSDGGLRQLSAASPGTLQSCANLATTLALPNTRITSAAPVAEGELKATGVNTPIPAHCLVKGAMNQRTSAVDGNSYAIGFEMRMPVAWNGRFLYQANGGLDGSVVTALGATSGGAPVAPALSQGFAVLSSDAGHSAPTPFFGVDPQARLDYGYTAVGSLTPMAKDLIKSAYGKAPDRSYFAGCSNGGRHAMVAASRYADQYDGILAGNPGFHLPKAATAQLWKAQQYAKVSTPDANGQPDLNTSVTAAEYKLLGSRILAKCDALDGVTDGQVNDVAACQSAFNLQTDVPSCAPGAARDGSCLTPAQKTVLADIFAGPKNSKGEALYTGTWFDPGVGGTNFAQWHLGSPATR…
32,"0.9179","MRPAILALVFVAPSLAADCQALAALRLPDTTITVAEHVAAEWHYTPGTGAYTRNPPFCRVAATLKPSSDSDIQIEVWLPATDWNGKYQAVGNGGWSGSINRAAMTLALGRGYATSSTDTGHTGSSASFALGHPEKLIDYAYRSEHEMTLKTKAIIAAYYGNGPRHSYWNGCSAGGKQGLKEAQRYPEDYDGIIAGSPAANWTGRAAQSLWSAQAVHNDDAGYIPPDKYPAIHNAVLTACDSLDGVTDGVLEDPRRCHFDPAVLECTGADGPGCLTHAQVEAARKIYGPSVNPRTKRPLYPGLEPGSELGWATWAGPQPLSIGLDYFRYVVFEDPKWDFRTLDFDRDVARAEKLDAGRINAVDPDLKPFLAGGKLIQYHGWSDPQIA…	264,"0.9231","MSWTEPITENNSSLPGGNELGAVAGTTHGGFGGFDVSSWEVWLNGDGEVNWDIVHMFGYKAINEMSQIDRDLTKSFYNMSDTKLWSYYDGCSEGGPRFKFPDLDGAVIGAPGMHFSFQQIQHLWSQFVEYQLNYYPPYCELEKIVNLTTEACDPLDGRVDGVVSRTDLCKLHFNLNSTIGESYSCSETAEIPNFMPYIPAQNGTVTKEGVAVAKEILNGAQDNLGRRIYMSYQPTAQFQDAVVKQSAQWVGVGLNLLTNVSALSSFEGVTRDTFRDWIATGFQRYYDSLETAWPDLSVWQKAGGKVLHYHGESDPQVPTAGSVRYFESARSIMYPHLSYNQSVAELNNWYRLFLVPGGAHCGANTLQPNAPWPETTLATLIDWVE…	163,"0.9208","MTTPHPIKPLARHVSMAIALAITVAGCGGDDNDDTPVPPVQPTAAQSCTSLQTMKTAEFEVTGVTTTLVNASTTAPFTVPTTTGTVTTPFCRVEGTAKSNAASNIKFELWLPVKERWNGKFAGTASGGSAGSISYGTLAAHYRLDYASIAHDNGHVSTGFDQTWAYDPATKSLKMEQIVDWASRAQHVVTVVGKQMTAAFYASAPKYAYYNGCSQSGHHGMMEVQRYPDDYDGVIAGAHTSDWTTNMASQAWVAYKQFENNGAGAITKAQYAEVNKAVLAKCDGKPGIDHLVDGVLDDPRLCTFDPAEVQCTGAVGEAATCLKPTQVTALRAMYQGHKTPSGDTVAVPYPVGLETGTFWPTNLTTPTAPQGSWADYIRYPLFVNP…
23,"0.9176","MPYPQPLPALLTALPRRFSLCVTGATLAALMLPHMAHATSCAELAHQALPDATFTAVEVVEAGKWQPSQDQLSRIMSAPGMNVAGHPTQAPNPAFCRVAITLHPSADSHIRTEVWLPLKGWNGKLLGVGNFGWAGSLMYYGMATGVGEGYAVASTDTGHDSSTPEGQGGRFTLGHPEKLIDYAYRADHLMTTTAKALIEAFYKKPASHAYWIGCSLGGLEGLIEAKRYPEDYDGIVAGAPPNPIVNFNAEQLWAGWMSYHNPALRVSRDKFHLLNTAVMNACASPVGKKQGFLDEPDKCTFTPDQLLCKGSETSACLTANEVQAAKSIYQGPVNPQTQEVIFSGPAKGSEDGFSADGKAFPVALDLFKYTAFQNPNWDWTTLKWDT…	161,"0.9228","MTSAAYRTALPDRPNAAGTAIDQATPDYCEVLVDIKPVDPTAPLIKSQVNLPTSWNGKKLQFGGGGYNGVLNTGVQQSRNAGPETPFPLTQGYLTAGTDSGHQNTTTVHPAAFALNDEALANFAYASYKKTHDVAVQLGSTYYANRPLKSYYLGGSQGGREGLMMAQRYPNDFDGIITIDPVINATALWTFQNSFGGVQSAPGSWLGNKNQLIHDTIAAACDAQDGIADNVVSNYLTCKPLADAALAAKRCPSGADEGPACFSDGQLAAVKWAYTGYTFPFALANGITSYAGYVYGSELVPGNFSNWVTGTVPPTAGDPDAIAGIGRSYLFGSYYVRYFIARNPSFNALNYNPAAFQARVQAVSAMIDATNPDLTAFFNRGGKII…	44,"0.9207","MRSASRLAVVLLTIGALLLPGDLPATASTALRPVRPVMDCADVTGLNLPGVTIRSATVTSAGAPSPYCAVEGVIAPADTIVMRLPVNGWTQRYLQTGCGGLCGTARINYTQAAACAPVADGTIASATTDMGHQGQNDGSWAAGNPQAQIDFAYRGVHETARVAKEVITRFYGRPPAYSYFSGCSDGGREALMEAQRYPDDFDGIVAGAPASNLVVQNTFHHAWNVLANRDAAGNYILLAGRLPLIHDAVMAACDRLDGLADGVLDDPRRCRFDPYSLVCDDPATCLTRAEAAVVRRLHDGAVTSRGVRLEQEISHEWGSELDWTLFVPAAQGQVTFSENIALSFLRYLAYFNVADPDYQLTDLEFTEESFWRTVQTSKYLSATDPD…
98,"0.9175","MRNLLFLLVILLFVVAFSTPARAVDCHALAQIALPDTTILIAEPVIGGSFTPPYGAPLTELPAFCRVSGILHPTSDSVIRFEFWMPEKGWNHRFLGTGNGGFAGSIYYSQLGDALKRGFATAGSDTGHQADAQDASWAYQHPEKIKDFGYRAIHLTAERAKTIIDTYYGEPPTKSYFDACSDGGREALMEAQRFPADYDGILAGAPANNWTKLVAATVDVTKVFIGNPSGYIPSIKLPAITAAVLAQCDAQDGLKDGILNDPRTCHFDPATLSCKQGDELSCLTAPQVASLKKIYAGGTDNEGHMIFPGLMPGDEVHLWKSWLVGDGPNVSLYTQNYFRYMVFDDPSWNALTANTDAAVHAADAKTAEALNATDPDLSRFAARGGK…	196,"0.9226","MRKHVFLAAIAIAVSSVAAPGTAVAAGPAGQAAQKTQAAQETQAAQQTQAAQPIQAGPVRGCGDLIGGYAIPGTKAHVEQAALVPAGAEPEHCDVRGHVEPKVRFQLKLPTTYSGRYLQLGCGGFCGELAPPAIRSCAPKSGDFAVATTDDGHVGNPPFPSVDGKWAAQDRAARDDWAFRAPHVVSLASKRLIAEYYGAAPKVSYFDGCSNGGREALLLAQRYPHDFDGVISAAPANYMAPLALYQAWLARTNTDQAGKPILDVDKLPALHDAVLARCDNLDGLVDGQLEDPRRCDFDPASVQCAPGTDTPTCLTPAQVETVRKLYRGPTDEKGRLLYPAGQEPGSELAWNGWLTPVPEFGGSIAALLGDNYLRYMGYPIGTPHS…	56,"0.9207","MMRVSLRCLGGLLAGMSVFAFTPLAHAAAAAPAPLGSDSCAALTQAGHVAWPEAGTRIVAATWRPAGYAVPLVGQPDAPPTQAVLPAHCEVEGVMHERRGVDAQAYAIRFRLRLPSDWNGRFLMQGGGGTNGTVGDAIGKVSMDQAPALAQGFAVLAQDSGHDNATNTDPARGGMVAFAHDPQARADYGGASLRPVTLAAKALVAAYYGRNPRFSYFYGCSKGGQEGMVLAQQEPDLYNGIVAAAPGFALPRAALAEAWNTKAMGGVLAARGDAPTVANLARAFSVEDGTRVRQAILAACDGLDGAKDGIVADGARCTSALVVPQLRAAGLSPAQVTALEQIHDGVSDGAGRQIYPGFGWDAGWFDPGWRIWMTGSPDGRVPALNV…
16,"0.9172","MGCDRPRQALHSLQEFTVMFSKWLPISAILLYGASAKALDCAGLFKKSQTLIKGINPFVAEVHPANVTFVPVGNIAYPDPVPDLPEFCRFGAEYNTSSKSKFRFEVWLPTSKKWNGRFAFIGNGGDAGGVNYADMAIPLAKYGFVVASTNTGHDGTHGDGTFAISNPESQIDFGHRAVHLSTVFAKTIAKSYYGKPSTYNYWIGCSSGGKQGLKSAQAYPADFDGVIAGAPAQWWPHLNGFTTHVNMLNAKATTPGATIPTSFFTALNQEVVAQCGKLDGVDDGIITNPRLCKPDLTRVACGSTNASPYVNSSNCLSKLQLVTLKAIYTNWTSSNGEFLFPTFEPGSEFGWPNTVNGVPYGPGPDYFLYQVYNKTSVQKLQINEAE…	106,"0.9220","MNLSRESWRARGRVPSWVGACCVLALCAMWSHGAYAGSSAGQCQGEACKRHEPPPRSKLSCPNLNGLTIRAREIGLPTTGAVVTSTTQVAASGSGATATGSYCLVAGAIHPVDPSAPDILFNVALPDQWNGKILMLGGGGFDGSIPAITGNVPSAPAALPGPLSRGYAVFASDSGHEASNGSVNGAFSVNAEAYDNFMGEALKKTHDASLVIIDAHYGTHPSRAYFAGGSTGGREALTVAQRWPRDWDGIIAFYPAYDFTTLSLQQLRVTEGFAAPGAYLDTAQRALLLNAVMQACDGLDGVVDGLISNVQACNATFNPATASVDGKPLRCAGGIARGDTCLSDRQIAALNTMNTPLVFAYPLESGETLYPGYNVYGADLGVGSS…	147,"0.9200","MKTRMQLLLSAAALAALAGCGGDGAPAMTLAEKCPTLQGKTLAHGSVVIDDARLAAAAPPQPEYCVVTARFKDSALRFEARLPTMGWNGKLAFLGGGGFDGAMPTAAAAQFSESIFTERYATIGTNGGYDYPPPRDLNYFKGEFALDAAKLLDFAQQSEHRALPPGKEVMAQFFGMPPTRSYFEGCSMGGHDALMQAQRFPEDFDGIVARAPAGNVMGLFVQFNRIARQVKAPGGALNTAKQTVLANSVLAQCDGLDGLNDGIIARPAACQFDARALRCTGGADAGDNCLSDAQIATVQAVTSPVASASGAWSHPGYPFGGENSAKGWGEYIWPQASLGGASTQGLFSDGFIRSFIARDASFDTATWNPDQWLDRMATIGGLFGA…
224,"0.9171","MTKLSLLPLLTLASAVLAKQDAFQAKCASFGRKIKLPNVHVNFVEYVPGGTNLTLPDNDVTCGASSQVVSADMCRVAMAVDTSKSSQITLEAWFPREYTGRFLSTGNGGLSGCIQYYDLAYTAGLGFATVGANNGHNGTSGKPFYQHPEVIEDFAYRSIHTGVVVGKQLTKMFYKEGFDKSYYLGCSTGGRQGFKSIQKYPNDFDGVVAGAPAFNFVNLISWSIHFYSITGSNTSDTYLSPESWKVVHDEIVRQCDEIDGAKDGIIEDTDLCQPVIETIICKPGASDKTNCITGAQAKTVRNVLSPFYGVNGTLLYPRMQPGSELFASSVVYNGQPFRYSTDWYRYVVYNNPDWDATKWTVEDAAVALAQNPYNIQTWDADISSF…	162,"0.9215","MPSHDIARKGLSLSVVLAASLAVAACGGDDDPAPPGAGQGPGASVPTAASCAALATATGFPNTSTRITAATFTPATATVAEHCLVNGTINERTGVDGQSYAIKFRVRLPTTWSGRLYMGGGGGINGTVVDPVNTTAQDGKTLLSLGYVTLGTDSGHDNAVNTVAAAGGTAAFGLDPQARIDFGFNSLDETARVGKALVSKYFGKGPDKSYFMGCSEGGREAMILSQRFPTYFDGIVAGDPGYHLPLASVDGINVSQTFAALARSQNLFDTTGAPAINKTFTDPDLMLVRNGVLAACDGLDGLKDGIVDNMPACTNALVKPEMDKLQCTGAKTDSCLLPAQLTALNKALAGARNSQGQVLYNTWPWDAGISGQSGTTFNQGWRSWW…	206,"0.9198","MQSATTNTSGSFTVPPGPGAPGADKPGTVLADLPAYCDVRLVRTNPPTHDEVNIELWLPLTAWNHRFQGVGGSGFVSGISYTALAGALKGGYATASTDTGHLALQWDGSFALKAPGELDSAAIRDFADRAVHEMTVAGKQVTTDFYRRQADYSYFTGCSQGGRQGLVEAQRYPHDYDGILSGAPAVSFSKLSAAQLWPQFVMQRAHDFVPSCKFAAFQAAVVAHCDALDGVTDGVIGNVDACRFDLRTLVGRATACGTITRTDATVMAQIWQGPRTGEQGRGRSRFLWYGLEPGTSTNALALTLPVNGQLTGRPLYFGTSWLQYWVTRNPSFDWTTLTTQTYDMLFGRGVDRFGAELDGDNPDLSRFHAGGGKLVLWAGLADYAI…
12,"0.9167","MKRGIAWPRAALRLARTALLCCAASAATAAAPAAPASPESQTQTTQKPPFATRCTDLNNLWLDAETIALPTHGAHVETATVVTAQTPGNGAGEFCRITGVIRAIKGTTPDIRFDLNLPRRWNGRALQVGGGGYNGTVVTGIGVMPFSPIRAPLAQGYVTFGDDSGHVGNSALAVFGLVDEAVVNFGYAHLKKTHDAALALIVRMYGHPPDRMYFAGGSTGGREGYTVMQRFPDDYDGVIADSPALNFSGVRLIGIRVGQAEYATPGGFVPPALLERVYQKSLEVCDKLDGATDGIVSDVAECRQREPEIIDSLRCHRGTSYAHEGGCLTDPQLSTLNVLRDGLKLPYKFAHDVSGYPGYNVFQGTRLNGMLGLGRDPARQTSPTFT…	265,"0.9212","MRVLSITYVFAVLQVVKGIPLGRQEKVGCASLAGAQIDNAAHIHHAQNVPIGGLTLSSNGSPVRNELPLCHVQGTINYMAGGDATPDPRGNNTLTWELFLPDQYHYNGRFLAVGNGGFAGDIDNATMLTNLNSGFAVAGCDSGHPLLESEASGPNDSVPFLDDIAKVKAWIHNSIAMTTNVTRSITANYYAEQPAYSYFWGCSTGGAQGYALAQYHPTLFDGIYAGSPGNWYSHLILSFLWNGLHATGEGFMSQDALNLITKRTVAACDELDGVKDGLIENPLRCDFDIRTLECQPGQTAISNNKTIYAGPKDQRTGKQIYPGFDLGSENGWLAQETYLYSSYAAPILRQLVFKDRTYNVTSFNWGSDVDHLDYTASPAIDEISP…	67,"0.9194","MKRISIGALCASLALAGQGMAQSGPGPGLGPGAPKTLTVVRPVSACGQLAHLGLEGVTDAPARITSATEVETEKGRYCRVEGTVDPAIAFTVSLPMERWTQRLLENAMGRQTPSQAGDCAPALNGEMAVASARSVASSGMGDAAWTDNAQMRIDYAYRGNHQTALVAKALIRAYYGQAPRYSYFMGCSEGGRQALMEAQRYPDDFDGVSAGAPVAIDSIHNAFYHPWEDHVNRRADGSRILAAGRLGLLHDAVMRHCAAVSGVIDGTLQQPTACHFQRAWVECGKGADPAACLTAEEVGVVERLYAGPSDGQGHYFEISGWPLGSEKSWKLSTATQFGDRETKEGFALRRLLFDADSMKPASQLDSEFAYTQGWYDRLLPAAGLFN…
133,"0.9162","MKRLVALLAAGVPLAASVCLTATGAAADTATAPFTCSSVTVKAPAGTAVESVAAVRSEAGNVHIPPVTPLPAVDVPDVPARCEVTVTLTHPGTDDHSKVRVWLPEQGWNGRFQAVGGSAFAAGDYGAALAGAIKTGYAAATTDAGVSTYLDTAWALNSDGKVNTSLLKNFADRSQHEMTLIAKQVIAEVYGKPASYSYWNGCSTGGRQGYMEAQRHPDDYDGILAGAPGINWDEFEVATLWPQVVMNEEKTYPAPCEFNAFNEAAVKACDRLDGVNDGVIGDPSACDYDPRGLIGKTVECDGEQQTISAADATVMRKIWDGPRTPSGKRLWYGLPVGAGFDLANTILGEDGNRVGAPFPVPAAWVQTFVKRQPAFDLTTITYADF…	256,"0.9208","MGGGGFSGGSAASLLAPLRNGYAAAATDAGHPGATADFALRADGTLNWPAIEDFGYRGVHDMTVTAKAVIAAFYGTGPEYSYWNGCSTGGRQGLMEAQRYPDDYDGVLAGAPVVNFSRMQIGQMWGQVVMLEEANPVAPCKFEAALAATVAACDTVGDGVVDGVIGDPLGCSFDLGTLVGTPTPCGDITAGDVEVMRRIAEGPRTQDGEFLWYGQAPGTPYAGLNDTEVVDGQLVGKPFQYDLWWIGLFLAQDRAWDWRTLTYAGYEQFFQQSIEMYTAVLSADDPDLSAFADSGGKALLWHGAADFGVPFQGTVDYVERVEDTLGPGRTKDFLRLFLAPGVGHCGGGAGPQPVGQFEALVDWVENGNAPRTLTAQRVDAEGAVV…	92,"0.9193","MLGQIRSIDPAADPIRFEVNLPETWNGKALQFGGGAFNGYLRETDGRGHTVVADKGQPTPLARGYATFGSDSGHHKHYLLLPDAFNLVNADFGLNDEERNNFASDGLKKTHDVAMALIKARYGRVPKRMYFIGGSTGGREALKVVDRWPDDYDGVMAAYAAWNQIETDLQFIHISQAMYAKGKDGQAGWLPSSKTKLLRDAVLNACDAQDGLTDRIISDPAGCHFDPAVLRCSDGKDRKGCLSDGQERTVLAFSAPQKTVFAVENDMDHQPGYNVLRGSDLVGNMGWLNHPFHPAIPFLNSFYYLIGDGVVRAFLAAGPQVNLFQINTQDGGTIGHAPSEYLPRVHEQSVEDDASLADLSPYERHGGKLLLVHGVADSTIPTDSSV…
159,"0.9161","MLIHPDALRRWAALAAVVGVPALLAGCGGDDDDNTPTARPVPDAASLRTACPTLTGKTVAAADIGLPSAPATVTAAAIVAATTGAAPTPEYCRVSGSIAPTTAGADPIVFQVNLPLTWNEKAVMVGGGGFNGSLVNSLAPLRDAPAGQPLPITQGYAMFGTDSGHDATAYNTTDPGKFALNDEMFVNFAHASYKKVKDVAHSLMGTYYLRKPAKQYYYGGSEGGREGLMMAQRYPADFDGIVSVVPVIYWTGLFNGFINFSKPQFTGGALSTAKISAFAKTVNDTCDALDGAADGVVSNYLACASKMNLASLRCVAGADTGPTCLSDPQLATLQATYGPTVLPFAVANGSTTYPGRLFGGEVQLGGEGIGRWISTGVVPTVPTPV…	13,"0.9206","MRVICNAGSLARALPTAARAGRATVRVQRDFMRRLLAAFALLASLLAALAWSPGAHAAAGLANLPAVMPAMNCAAVAGLDLSGVTDGTVTITSAVVLPAGTAVGQRTLPAPVCDVKGTIGPGASLFELQLPTQGWTQRYLQTGCGGLCGNLSVNAPMASTCIPVTNGQIAMAATDMGHEGGNDGSWALDPKAKLDFAYRAEHATAQVAKAIINKFYARPAKYAYFDGCSDGGREALMEAQRFPDDFDGIAAGAPANDLIVQNTFHHGWAAAANLDPKTGKYILLADKLPLVHAAVLKACDGIDGVTDGVIDRPQACRFDPATLVCAKGQAAATCLSAAEATVVRKIHDGATDASGARLEPFVSREWGSELNWSLFVPATDAGPSGS…	7,"0.9191","MNRKSAFLCIAPLSAAALLAGCGGDDSISAPPTHLSAATPATMAQTCDALAAKLAYANTSFTSVTTAAAGTLTVAGKPVAEHCVIAGKMNQRVSGVDGNTYAIGFEMRLPKAWNGRFFYQANGGLDGNVVTATGEIGGGGPLTNALNQGFAVISSDSGHSAAQNPLFGLDPQARIDYGYGAVDALTPMAKQVIRLAYGKAPDRSYFGGCSNGGRHAMVTAVRNPADYDGIIAGDPGFHLPKAAIGEMYGAQQFAKIASATGTNGLPDIRSGFNDAERQFVGAKILEKCDALDGAADGMVQDVAACQAHFSVDTDIPTCANGTRTGSCLTPAQKTALENVFTGARNSAGTALYASFPYDPGISGPGWAGWKQSNSITLDPAAMAFTFM…
154,"0.9156","MATPKTVFSGGATLATAALLLAACGTPTGPQSLSLGGNPATACAALVAPVASSAIGLPSGAATIDSATLVPASALAVAERGPTPPSRITPAMPSFCKVLGRIAPIDASAPPIMFQVNLPLAWNGRSVQYGGGGFNGVLITGLSLVPAARFDLPTPLAQGYVTYGTDSGHQNVAGQPPQAFALNDEALTNFAHASYKKVRDVAVALMQRAYGQAPQKLYFMGSSEGGREALTMAQRYPQDFDGIFSRVPVINWTGLQHAGARNGIATFGEGWLRPAQVQLVHDAVLASCDAADGVADRIVSNPVACLQRFDPASLRCAAGTSGDNCLNDAQVQAVRTLRSPWRAPVPLANGINEYPGWGIGGEATPAFASTGGWNAWWTGTAAPTV…	62,"0.9203","MTGSAAAAPAAAPTSKDPALRCADLASISIPAALLGEPSAGAKVVAAQFHKAGEIKLQGLDGSATFQTPDYCEVRFDILPRDPQAPLIHSQVNLPIPWNGKKLQFGGSGYNGFLQTGVQPSRNAPIHAELPLKRGYMTAGTDSGHQITITGPGADQRGSGASAGSAGDDPRAASARQYAFAGNDEALRNFGYAAYKKTHDAAVALGLMFYGRKPARSYYLGGSEGGREAMTMAQRYPKDYDGIIAIDPVMNWTGLQTFSNHIGGQLQAVPDGWLGTKTQLLAQVVRDTCDAADGLADKVISAPTACLMPVAKALESPRCPSGADEGPTCFSEAQLAVIRAAHRGYDFPFPLANGVTHYAGYLPGSEDLPGAWSKWEAGTTRPTAAN…	45,"0.9185","MKKLNIYAPDSHQQGRDIPTRNRRVSIVVAGAMALTLGACGNNDLSIEQNGLLAAHNGNPAAACSMLAGHAISASLIGLPTTGAGIVSASMISATASGNTNGEYCMVKGAIKPVDPTAPDIQFQLNIPRNWNHRALQMGGGGYNGAIVTGLAGIPFAPSDVTPLAQGYATYGSDSGHQSVNGIVDASFASNDEALINYGYAHIKKTHDAVAVVLRRYFGQKVDFKSYFAGASTGGRESLTAIQRFPADYDGAFVGAPTAFFSGVRMIGFPVGKANYKVAGGYLNPAKQVLVKQAATSACDALDGANDGIISNIAACKSLAATTRASLRCPDGQDTGDTCLSDAQLAVIDILYKGLELPYALADDVTRYAGYNAFEGADFSLISTAG…
20,"0.9154","MTHGSAASKSPTKASAARKTAMSRCLRLNGWRIIGRDELDDDQLQEPQERSCADRNNRSIICISHDGNSSVTVLKEDILLALEWLSSWEENMTFMHRAASLSVMSISLAYTFCSPANAVEKDASALCSALEKADISASKITLPTKGAKVMSATLIRASDLSSQNGEYCKIIGETNPVDSKGPKIAWQVNLPTAWNGKLLQYGGGGYNGSLPPTTDKTTLGLDVTPTPLAQGYVTFGSDSGHQAPNADDASFAKNDEAMLNYGYMHIKKTLDVAKVLVEERYRKPISRVYFQGGSTGGREGLTAASRWPEAYDGILTNYPTANFVGLRLWGAGLARAVYDNNSAGWIPPKLVETISKEALKSCDGLDGVEDGLISNMQGCRAQSKVL…	121,"0.9198","MIKILLSAFSLMLASMTLLIGPSAAAQTASVPHKARCEALMGTDFGRIQDAPAQIITAKVVSGDGEQPDYCLVEGYVTSTVGFELRLPETWNSRFLQVGCGGFCGGTRFSTETAQCDDAVRRGYTCVISDQGHKSQMDDGTWALDNLKGEVDYGFRAIHVTALAAKGIATRYYGAAPKWSYFTGCSGGGRQALAAAQKFPEDYDGIMANDPASRLCDSFAIFHWNMLATRGQDGQSLFGPTDIEALKQAVIAKCDMNDNVRDGVIGDPRQCNFDPVEIACTASRTKACLSPLQVEAARKIYSGPVDSKGRKIYLSHSVLGSEDGYFSFTSPERFSSDFMKYMAFGQDPGPDWDASTFDWDKDPQRMRLMSAIYEASNPDLRAYRD…	269,"0.9185","MLSGFFWSALAMFYSRIRSVASTAAVTSLFTATVAQAGNCSSSVIPHPSIPGGQVLDLSAVPVSNYAYDESTLDFCNVTVTYTHPGKNDTIHATVWLPFTNWNHRLQGSGGGGFAMRSEDAVLAAAVAQNYTVLATDGGHDLNSQSSASWSLDASGNVNMALLEDFAYVALGDAATIGKQIATSFYGLAPRYSYWNGCSTGGRQGLMLAQRYPTAYDGIMAAAPAINWASFLVAEFWPQFVMNQLNAFPPTCVSDAITAAAIKACDDIDGVLDGVISAPDLCDFDPFTTVDTRVNCSGVSVRISKKDAEVANSAWEGFRSSEGSFLWYGLDKGTPLSMGASSLASTVCSTPFNCTGSPFAISSDWIRRFVLQDPSFDLTTLDHKA…
279,"0.9153","MTKLSLLPLLTLASAVLAKQDAFQAKCASFGRKIKLPNVHVNFVEYVPGGTNLTLPDNDVTCGASSQVVSADMCRVAMAVDTSKSSQITLEAWFPREYTGRFLSTGNGGLSGCIQYYDLAYTAGLGFATVGANNGHNGTSGKPFYQHPEVIEDFAYRSIHTGVVVGKQLTKMFYKEGFDKSYYLGCSTGGRQGFKSIQKYPNDFDGVVAGAPAFNFVNLISWSIHFYSITGSNTSDTYLSPESWKVVHDEIVRQCDEIDGAKDGIIEDTDLCQPVIETIICKPGASDKTNCITGAQAKTVRNVLSPFYGVNGNLLYPRMQPGSELFASSVVYNGQPFRYSTDWYRYVVYNNPDWDATKWTVEDAAVALAQNPYNIQTWDADISSF…	212,"0.9195","MTKLSLLPLLALASAVLAKQDAFQAKCASFGHRIKLPNVHVNFVEYVPGGTNLTLPDNHVTCGASSQIVSADMCRVAMAVDTSKSSQITLEAWFPRNYTGRFLSTGNGGLSGCIQYYDLAYTAGLGFATVGANNGHNGTSGKPFYQHPEVIEDFAYRSIHTGVVVGKQLIKMFYSEGFDKSYYLGCSTGGRQGFKSIQKYPNDFDGVVAGAPAFNFVNLISWSIHFYSITGSNTSDTYLSPASWKVVHDEIVRQCDGIDGAKDGIIEDTDLCHPILETIICKPGASSTTNCITGTQAKTVRNVLSPFYGVNGTLLYPRMQPGSELFASSIMYNGQPFSYSTDWYRYVVYNNPNWDATKWTVEDAAVALAQNPYNIQTWDADISSF…	16,"0.9177","MGCDRPRQALHSLQEFTVMFSKWLPISAILLYGASAKALDCAGLFKKSQTLIKGINPFVAEVHPANVTFVPVGNIAYPDPVPDLPEFCRFGAEYNTSSKSKFRFEVWLPTSKKWNGRFAFIGNGGDAGGVNYADMAIPLAKYGFVVASTNTGHDGTHGDGTFAISNPESQIDFGHRAVHLSTVFAKTIAKSYYGKPSTYNYWIGCSSGGKQGLKSAQAYPADFDGVIAGAPAQWWPHLNGFTTHVNMLNAKATTPGATIPTSFFTALNQEVVAQCGKLDGVDDGIITNPRLCKPDLTRVACGSTNASPYVNSSNCLSKLQLVTLKAIYTNWTSSNGEFLFPTFEPGSEFGWPNTVNGVPYGPGPDYFLYQVYNKTSVQKLQINEAE…
248,"0.9148","MTYRNVIASASLAALVVGCAGVAPTAPDADRSLGSLSNQCNALGAQLMAGAPVDGLVVVTSDWEEAATVGGTGPDAQTPLPPHCLVEGYYGEHEGLVGGPYRTGFRMRLPLDWNGRFLFEGGGGSNGVIRDATGRNGVGNTPALERGYAVIAQDSGHDNDRNNVPADGGQMVFGHDPQARADYGHASLKLTYDLGQYIVTTFYGRKSETNLFWGCSKGGQEGMAFAQRYPDAFDGIVAMAPGMSLPRAAVAEAWDTQALAGILSARGEKPTVEGLRTLFSSAQSDLVSSATLAACDGLDGAKDGIVAAVGQCTTARVEPELRARQCAAQGDTGCLDKAQVDALITIMDGPHDSSGKALYSQWAWDGGVGSPGWQVWKTGLVDGPP…	189,"0.9194","MTACDRLHQESGAAMRVSEAQPRPAAGGLAAHCEVIAYLDERTGADGQKFAIGLHLRLPDAWNRRFVFQGQGGTDGVLGSGDAQPGGGQPSALNQGYATVTTDAGHANAPGPLGGASFGLDPQARIDFGYRADDVVTRQAKHFIQAYYGRLPKYSYFLGCSNGGRHGMVITQRFPEHFDGVAAGAPAFRMPEKGLSGAAVTQAFAAIAPKAPDGRPILAQALSQADMDLLSKAIAQSCDAADGLADGIIDNVPACRFSPRTLQCSAEKTASCLSAAQVTAVENYFQGPTTAQGRRIYAPYPYDSGIATEGWRRWILGTAPDSRVNAFNVSFGATLAYLYMTPPHAPLASEADAVYDFYRSVDVTEAHAKIFGTSAAMPESSVQTI…	215,"0.9172","MTRESAPRWRGFEIPAERDEQGEETNMTTFTSLPRAGAVGVLLTLLMIGPAGAAALVGEPTATCSGLAGVSDGAMRIDSAAMQAPSPLTVAEKAGSPAARVVPANPAFCKVLGHLEARDPQAPPIKFEINLPLDWNGRSLQYGGGGFNGVLITGLGLPPAYPFDKASPLARGFVTYGTDSGHESKPGEPPQTFALSDEAFEHFAHVAYKKVRDAAVAVMKSAYGKAPDKMYFMGSSEGGREALTMAQRYPDDFDGIFARVPVINWVGLQHAGTRGGLVTMGEGWISPAQVKLVAEAVRQSCDKADGVADGLIANPVDCKASFKLDGLRCPDGKSGEACLSDAQIKAIATLHAPYKFPFALANGLDDYPGWGISGEDTEGFASAGG…
31,"0.9138","MAAGGRAWNGKYLAAGGGGWVGSINYGAMATAVREGYATSSTDTGHTGPTAEFAVGHPEKVTDFAYRAVHEMTVKAKAIMAAHYGRDPRLAYWTGCSTGGRQGLMEAQRYPADFDGIIAGAPANNQIQLCAWRFALETAALKDPARVVPLAKTALLNRAVLARCDALDGVQDGFLSDPQKCPFDPSTLLCRGADAADCLTAPQLESVKQAYAPANKKTGERIYPGLVPGSEAGWALLAAIRPEPNVIDLGMFRLVAHQDPAWDWRRFDLDRDVALAEQRAGSMTAVNPDLSAFKVRGGKLLIYHGWNDGGSGGAISPLNTLDYYSSVLAKMGQKEDDWLRLFMVPGMAHCGGGPGPDQFNSLGALERWRELGIAPEQITAYHVENN…	209,"0.9194","MRSTPTPGGARRLGLLAAAAVLLGMAVAAPAASAPTRAEPATAPAAITTPVVPKLDCSALPGLDLTAVPDAPSRIVSAATVTVGTAAFCDIKGYISPQTQFELKLPVATWRGQYVQLGCGGLCGDVPAIAPGVSTGCAPVNNGELAIGADNQGHLGANRFDGLWAKDDPQLRAVFGVTSEHSMAQLAKAVIGRYYGQAPTYAYYDGCSGGGREGLIEAQRYPDDFDGILSGAPAFDATDFAAFEAWIHRSNTDGSGRQILGRPKLPALHTAVLTACAGPDGLIDHPRTCAFEPATLQCPADTDTAGCLTADQVTVVRKFYTGPVDARGRNLYPGGLAYGSELAWAGWDIAATDDPAAALTTNAAQFGLNFLKYLAYEKNPPASYT…	11,"0.9171","MRWSFVRGRRRPATVAARVAVVAMLAAVLVPVTSASGAQAPHRAVTADGLADLPAVPPVMDCAGVTGLDLDGVTDAPVTISSATVVTTGAAPYCEVRGTIAPANTIVMRLPVNGWTQRYVQTGCGGLCGNAAINYGQATTCPVVQDGTVASATTDMGHQGQNDGSWALDDPQAQIDFAYRGVHVTSQVAKAVIASFYGKRPAYSYFTGCSDGGREALMEAQRYPDDFDGIAAGAPANNMVVQNTFHHAWNVLTNRDANGDYILLADRLPLIHRAVLAACDALDGLTDGLLDDPRRCDFDPRTLVCVSGQDPSTCLTAAQAAVVQRLHDGATDAQGRRLEPAISHEWGSEPEWTLFVPKAQGETVASENFVTSFARYLAYPNAPDPQ…
60,"0.9137","MASMRYAVLAVMVLPLLSCASGGAGGVANAPVGAAPPREAAASPAACAALAGRIGDLMVTAATPVMPAPAWTVETDSSYEPLPVTRPLCRVEGTIEGNIGFEAWLPHDWNGRLLAGGVGGPAGQFNYRDMSRRTEEGFATFSTDSGHKKTQTRWMADAKAREDYEHRATHLSAVAAKALVERFYGAPARRSYFLGCSGGGRQALKEMQVYPADFDGVIAGAPGPNMPLQSVRMMWFSLRAKQNPAAAPTDADWDLYEKAATNACDTLDGVKDGIISHPPACRFDIAALACKPGEAKACLAPEKVALMREIIAPLRDEAGKPMDGGLVAGVRTRPGPPSPLLRAMWADGIYDDPDWDEDSFRRTADLAAVHAKMPQLRADSTAIDPF…	42,"0.9192","MNRYKILAVGGAVALSGVTAGPARSAAAPADEACTRLAGLAIPASAIGLPTGGGHVRQATPVPASGQGASAVGAHCRVDAALRPVDPEAPDILMRVALPAAWNGKAMMFGGGGYDGTIPNIAGNVPYGPSDRPTPLGRGYATFAGDSGHQAAPGFQPTTSLDGSFALNDEALRNFAGDALKKTRDAALHLIGERYGGARPSRSYFAGGSTGGREGLAVAQRWPRDFDGVIAVHPAWNAATLDLFFGYEAQVLSRPGAFPGPAEQELLHRSVVDACDGGDGLRDGVVSNERGCRFDPRVLRCTAHPTGTCLTDRQIRAVRALSSPLRLPYRLASGETGYPGFPFLSGAAMTTPLLGMGTTAPARPMLKTSGYGVQFWDQWIRYAVTR…	261,"0.9164","MKISYFFVASLSYVSVARASQSFEERCTDFRDSINSLPNVQATIVEYVAGSQNVSLPDNDPSCNQSSQFVTADICRAAMVVKTSNSSQIVMEAWFPRNYTGRFLATGNGGFGGCIRYPELDYTTRLGFAAVATNNGHNGTSAEAFLNSPEVLRDFADRSIHTAAKVGKELTKRFYAEGFRKSYYLGCSTGGRQGFKSVQQYPHDFDGVVAGAPAVHEVNLISWAGHIYEITGNKSEETYLPPALWNIVHSEVMRQCDGLDGAQDNLIEDPDLCHPTFENIMCPSDNKSNNGSLSCITEAQANTVIQLMSPYYNTDGSMLFPGMQPGSETVSSALLYTGVPTPYAKEWFRYVVYNDTNWDPTTFNIKDAQAALKQNPFNIQTWEGD…
132,"0.9134","MKRLLIMFAAGVPLVAACLPTAASATVAGFATAPFTCSSVSVNAPAGTAVESVTTVSKEAGTLSIPPVPPFTEVTEIPNVPAHCEVTVTITHPGVGDHAKVQVWLPETGWSSRFQALGGSAFAAGDYGAGLAGAIKSGYAAATTDAGVGTYLDTAWGLNSAGEVNRELLKNFADRSQHEMALIGKQVVNEVYGRPVSYSYWNGCSTGGRQGYMEAQRHPGDFDGILATAPAINWDEFEVATLWPQVVMNQENTFPAPCEFKAFTQAAVKACDPLDGVKDGVIGDPATCTFDPRRLIGTKLECDGAQETITAADAAVVAKIWDGPRTPSGRKLWSGVPIGADFDLAGTQPGADGNRVGAPFPVPAAWVATWLKRQPAYDLSTITYA…	214,"0.9191","MGAILNSKSALLCIAPLSAAALLAGCGGDDSVNAAPAHLSAATPAAMTQTCDALAAKLSYANTSFTSVTTAAAGALAVAGKPIAEHCVIEGKMNERVSAVDGKTYAIGFEMRLPKAWNGRFFYQANGGLDGNVVTATGEVGGGGPLTNALNQGFAVISSDSGHSAAQNPLFGLDPQARLDYGYGAVDALTPMAKQVIRLAYGKAPDRSYFGGCSNGGRHAMVTAARNAGDYDGIIAGDPGFHLPKAAIGEMYGAQQFAQIASATGTNGLPDIRSGFTDAERRLVGQKILDKCDALDGAADGMVQDVAACQAHFSIDTDVPTCANDTRTGACLTSAQKRAIGNVFAGARNSAGAALYASFPYDPGIAGGGWAAWKQSNSVVLDPAA…	167,"0.9163","MATTPTAAADLCVVKLLVGPGNPGPADAPSTSPGIGIEVWLPAPTAWNNRLHVLGGGGWQGGGHTSLTTLAGTSRNGLVTPAEVAGVEGAVSATTDTGHANTTNGGSFAMLPDGSINTTLWNDFSQRSLHEMAVKTKALTLAYYGRAQRYAYFDGFSTGGRQGHKLAQVYPEDYDGILAGAPAFNWTRFITGELYPQVVQQRDLAGVNLTSAQLGLVSNAAINACDVVGGQHLGYIPDPTQCTYDPTKDLAVLCAASGGTNATASCVSTVQATAINKIWYGQTNDGSVPIPAADNGFAVSPTGNQRWYGLTRGTDLNALAGANPFPISTDVVALESQDATLAQPVFINAKANGANRWRQLTYADLAAAGDKGLALQTSFANINTD…
163,"0.9133","MTTPHPIKPLARHVSMAIALAITVAGCGGDDNDDTPVPPVQPTAAQSCTSLQTMKTAEFEVTGVTTTLVNASTTAPFTVPTTTGTVTTPFCRVEGTAKSNAASNIKFELWLPVKERWNGKFAGTASGGSAGSISYGTLAAHYRLDYASIAHDNGHVSTGFDQTWAYDPATKSLKMEQIVDWASRAQHVVTVVGKQMTAAFYASAPKYAYYNGCSQSGHHGMMEVQRYPDDYDGVIAGAHTSDWTTNMASQAWVAYKQFENNGAGAITKAQYAEVNKAVLAKCDGKPGIDHLVDGVLDDPRLCTFDPAEVQCTGAVGEAATCLKPTQVTALRAMYQGHKTPSGDTVAVPYPVGLETGTFWPTNLTTPTAPQGSWADYIRYPLFVNP…	277,"0.9184","MQQILAGGALAAAAMALVSLTGCGSGDESGDTTARASSPASSTGLPSLSPATGTTMSAACESLAGRLAFQNTSVTAVSTVAAGAVKIGGRDVAEHCLITGKMNSRVSPVDGNTYAIGFEMRIPKSWNGRLFYQANGGLDGSVATALGTFGGGPVTGALAMGFAVISSDAGHSGSQNPLFGLDPQARIDYGYNAAATLTPMAKALIGQAYGKGPDRSYFGGCSNGGRHAMVAAARLAAQYDGILAGDPGFHLPKAAVAQVYGAQQLATVSSLGTDGLPDISTALTPAEASLIATRVLAKCDALDGATDGMVHDLKACQAQFSLANDVRSCSGARDGTCLTDAQKTALGNIFAGARNGAGQSLYASFPFDAGISGTNWAQWKQTMSV…	180,"0.9155","MIFSACLRLRSSFFTFLCATLISIFSLCSLLWCGPVEAQNSSANTATVFPVVHPVKPCDALKQVDLKELGGAGSEVLSATETTYNNIAVCAVEGKLAPQITFKTLLPLQQWSQRYLQLGCGGLCGNVSLQVGAASECVPLKTGSFVIASTDMGHQGMSGDFGADKQLRVDFAYRAVHLTALASKKLIAAFYGQPQKYAYFSGCSDGGREALMEAQRFPQDFDGIIAGAAAMNFQVQNSFYHAWLATANTSADGKAILTASRLPLLHKAVLKACDGLDGQVDGLISDPLSCHFDPASIACPDGNASSKCLSAAEVNVIRHIYAGPRDPRSGRRLIVGGPQYGSELGWAGVFVPSAADQPIFSEKIALDALRNLIFETNPPASFRLH…
176,"0.9133","MHRARDRRLAAAVSIGAAAFWLGAQPALAAPKELPLALRCAELAGAVLPPELIALPTAGALIESANMVGATAPGNQQGGEYCRITGRIKALNATTPDIRFDLNLPRRWNGRALQIGGGGYNGVVVSGTGVMPFSPDRAPLAQGYATFGDDSGHVGDSSLAVFGLVDEAVTNFGYAHLKKTHDAALALIARAYGRPPQRMYFAGGSTGGREGYTVMQRYPDDYDGVIANSPALNFSGVRLLGLKLGQAEYATPGGFIPPLLLEHVYQRTLAVCDKLDGAADGIVSDVAACREHEAEIIASLRCAGHTPARDECLTDPQLATLLVMRDGLSLPYKLAWDVGGYRGYNLFQGTHLTGMLGLAHQAERLPVPTFFANGYLFAQGDGYIR…	84,"0.9178","MMGCADVLGLDLGGVTDAPVTLRSATVVTAGAPAPYCEVRGTVAPANTIVVRLPVDGWTQRYVQTGCGGLCGNANINYGQAATCPPIADGTVASATTDMGHQGRPDGSWAAGDPQAQLDFAYRGVHVTAETAKAIITAFYGRSPAYSYFTGCSDGGREGLMAAQRFPGDFDGIAAGAPANNMAVQNTFHHAWNVLANRDADGEYILLAGKLPLIHAAVLAACDKLDGLRDGQIDDPRLCRFDPARLRCHAGQDPATCLSAAEAAVVRRLHDGAVDARGRRLEPAVSHEWGSELEWTLFVPAAQGQTVASENFALSYLRYLADPNEARPGYQLSDLSFTVESFWRTVLPSSTYLAAMDPDLSAFRRGGGKLLLWHGWNDQHISPRST…	77,"0.9154","MRVSEAQSRPAAGGLAAHCEVIAYLDERTGADGQKFAIGLHLRLPDAWNGRFVFQGQGGTDGILGSGDAQPGGGQPSALNQGYATVTTDAGHSNAPGPLGGASFGLDPQARIDFGYRADDVVTRRAKHFIQAYYGRLPKYSYFLGCSNGGRHGMAITQRFPDHFDGVAAGAPAFRMPEKGLSGAAVTQAFAAIAPKAPDGRPILAQALSQADMDLLSKAIVQSCDAADGLADGIIDNVPACRFSPRTLQCSAEKTASCLSAAQVTAVENYFEGPATAQGRRIYAPYPYDSGIATEGWRRWILGNAPDSRVNAFNVSFGATLAYLYMTPPHAPLASEADAVYDFYRSVDVTEAHAKIFGTSAAMPESSVQTISANAVDLSGFRARRG…
65,"0.9132","MRRFFTLIAALWAMPVAAQDMSDCAALAATALPDAVGLTAQAVDPGAFALPPRASSGMSITGEVPSAPNPGFCRIRATLKPSAVSAIRVEVWLPLRGWNGKMIGVGNFGWGGDLPYANMLAGLSRGYAVAGNDTGHEGGEGGEFLLGKPEVLVDYAWRANHLMTVMAKDLITRAYGKGPARAYWIGCSLGGLQGLIEARRFPQDYDGVVAGAPPNPLTLFNAAQLWPNWLIAQDPRRALTPQKLAALHGAVLRACAKEAGALYGYVEDPAHCAFDPSVIACKKGDRADCLTARQVDFVRMVYRGPVEPKTGKVIFPGPARGSEMEWSPFINGREFINAADLFRYAAFQNPAWRASAMDWARDVKAASDRLAPLIHVDDDFTAFAAR…	155,"0.9177","MKTSASLIFVASLLTACGGGNGGGSFLASFPATGTPTSTPPAGNGNPVTPPPDNPAPPVETLPVLGAATGAALIDCASLAGFTFANTTITAANSIAAGALSVAGKPVGAHCQVRGSMYQRTSPVDGQSYAIGFEMRLPVNWNGRYFYQANGGLDGSIGTAAGPVGGGGVLDNALNKGFAVISSDAGHAAPTPFFGIDPQARLDYGYQAVGKLTPMAKALIASAYGKGPDRSYIGGCSNGGRHTMVAMSRYADDYDGFLVGDPGFRLPLAASANIVGAQNYNALATTPGDPGTGFTLAERTLVSNAVLAKCDALDGTTDGIVQDTGACQAAFSIDRDVPTCSGSRDGTCLSADQKLRIGQLFAGALDGGGKKIYASFPFDAGLNTT…	121,"0.9151","MIKILLSAFSLMLASMTLLIGPSAAAQTASVPHKARCEALMGTDFGRIQDAPAQIITAKVVSGDGEQPDYCLVEGYVTSTVGFELRLPETWNSRFLQVGCGGFCGGTRFSTETAQCDDAVRRGYTCVISDQGHKSQMDDGTWALDNLKGEVDYGFRAIHVTALAAKGIATRYYGAAPKWSYFTGCSGGGRQALAAAQKFPEDYDGIMANDPASRLCDSFAIFHWNMLATRGQDGQSLFGPTDIEALKQAVIAKCDMNDNVRDGVIGDPRQCNFDPVEIACTASRTKACLSPLQVEAARKIYSGPVDSKGRKIYLSHSVLGSEDGYFSFTSPERFSSDFMKYMAFGQDPGPDWDASTFDWDKDPQRMRLMSAIYEASNPDLRAYRD…
197,"0.9127","MAAFGSFGSEVDPATGRKCSDLAGVKIAVRDIGLPTGGATVSSAVPVSAGGTGDQTYGSHCLVSGEIRPVDPAAPNIKFQLALPEKWNGKAAMLGGAGLNGFIPPLTNASNLWGSQKKPLPLSKGYAVFSSDSGHQNKAGEHPAAFGANQEALKNYAGDALKKTRDVAVKLINSHYGRAPGRSYFIGYSKGGGEALAVTQRWPADWDGVVAGAPGWNVTAVALDMLKAAQAVAVPGAWLNEAKRHTLYTAVLEACDALDGVEDGVISNVRVCEARFDPAALRCPLGEDTSNACLSDVQLATLKKIHDPRSLSYVIGTGGSTIPGYPVYLADHGGGVPGTVHKELLTQVGVYGSTPPAFPPTPQMPLGVSLADGVIRHMIVGDPDF…	113,"0.9173","MTIRAREIGLPTTGAVVTSTTQVAASGSGATATGSYCLVAGAIHPVDPSAPDILFNVALPDQWNGKILMLGGGGFDGSIPAITGNVPSAPAALPGPLSRGYAVFASDSGHEATNGSVNGAFSVNAEAYDNFMGEALKKTHDASLVIIDAHYGTHPSRAYFAGGSTGGREALTVAQRWPRDWDGIIAFYPAYDFTTLSLQQLRVTEGFAAPGAYLDTAQRALLLNAVMQACDGLDGVVDGLISNVQACNATFNPATASVDGKPLRCAGGIARGDTCLSDRQIAALNTMNTPLVFAYPLESGETLYPGYNVYGADLGVGSSSPLEGIVTTLALGTTQPSYPLQSTAMFDGQIADDFVRYTVMDDPDADSLKYNPAIAGRWSGRVSML…	254,"0.9151","MLFITIAGAAPAAADTFAGDAAATCSGLVASAQAPVRIDQAALQEPSMLSVAEKAGSPAARVAPANPAFCKVLGHIDPRDPNAPPIRFEVNLPVDWNGRSLQYGGGGFNGVLITGLGLPPAYPFDQSSPLARGFVTYGTDSGHQAKQGEPPQTFALNDEAFENFAHVAYKKVRDAAVDLMQRAYGKRPTKMYFMGSSEGGREALTMAQRYPDDFDGIFARVPVINWAGLQHAGTRSGLVTMGEGWISPAQVKLVAEAVRKACDKADGVEDAIVENPVACKASFKPESLRCAAGQSGDACLTDAQIKAIDTLHSTYKFPFPLANGLDDYPGWGVSGEDTPPAASAGGWIAWWLGTAAPTQPPQPANGIAWIYGAGGIQYVFARDPK…
143,"0.9123","MKRLLAVLAAGVPLAAAICLPTSAAVAAVAAPFSCSPSISVKAPAGTTVESVTAQRREAGTVHVPPVPPLPGVDVPGVPAHCAVTVTLTHPGVGDHAKVQVWLPETGWTGRFQAVGGSAFAAGDYGAALAGAIKTGYAAATTDAGVGTYLDTTWALTSDGEVNKDLLKNFADRSQHEMTLVAKQVIATVYGKPASYSYWNGCSTGGRQGYMEAQRHPGDYDGILATAPAINWDEFEVATLWPQVVMNQEHTYPAPCELAAFNQAAIKACDPLDGVRDGVIGEPARCTYDPRKLIGKTVECDGKQETITAADATVVRKIWDGPRTPSGKKLWAGLPIGAGFDLAGTQPGPDGTRVGAPFPVPAAWVTTWLKRQPTFDLTTITYADF…	144,"0.9171","MKRLLAVLAAGVPLAAAICLPTSAAVAAVAAPFSCSPSISVKAPAGTTVESVTAQHREAGTVHVPPVPPLPGVDVPGVPAHCAVTVTLTHPGVGDHAKVQVWLPETGWTGRFQAAGGSAFAAGDYGAALAGAIKTGYAAATTDAGLSTYIDTTWALTSDGQVNKDLLKNFADRSQHEMTLVAKQVIATVYGKPASYSYWNGCSTGGRQGYMEAQRHPGDYDGILATAPAINWDEFEVATLWPQVVMNQEHTYPAPCELAAFNQAAIKACDPLDGVRDGVIAEPARCTYDPRKLIGTTLECDGKQETITAADATVIRKIWDGPRTPSGKKLWAGLPIGAGFDLAGTQPGPDGTRIGAPFPVPAAWVTTWLKRQPSFDLTTITYADF…	85,"0.9149","MRTSMVAAVAVLALPLLVPGSAQAAQRLAGAAPASGRCPSLTGLVLPNTTVTSASVVPASGATPPTCRVHATVTHPPTGDVVNIDVWLPAEGWNGRFQGVGGGGYEGGNPRSLAVPVQRGYAAASTDTGHPGGDGGFALDENGRLDWQLIRDFAYLGIHDMTVVGKAVTAAFYGRAARYSYWNGCSTGGRQGLSEAQRYPDDYDGILAAAPAINWSRFIPAEFWPQLVMSRTSNFLPQCKFAAFQAAAVEACDKVGDGVRDGVIGDPARCRFDPRTQIGRATPCGTITARDASVVARILAGPRSSTGEFLWYGLTPGSPFGALANTVTAGGRTRGAPFPIALTHLGTWVQRNPDWDWESTTYEQYDRLFAQSVRMYTRVIGTADPD…
196,"0.9119","MRKHVFLAAIAIAVSSVAAPGTAVAAGPAGQAAQKTQAAQETQAAQQTQAAQPIQAGPVRGCGDLIGGYAIPGTKAHVEQAALVPAGAEPEHCDVRGHVEPKVRFQLKLPTTYSGRYLQLGCGGFCGELAPPAIRSCAPKSGDFAVATTDDGHVGNPPFPSVDGKWAAQDRAARDDWAFRAPHVVSLASKRLIAEYYGAAPKVSYFDGCSNGGREALLLAQRYPHDFDGVISAAPANYMAPLALYQAWLARTNTDQAGKPILDVDKLPALHDAVLARCDNLDGLVDGQLEDPRRCDFDPASVQCAPGTDTPTCLTPAQVETVRKLYRGPTDEKGRLLYPAGQEPGSELAWNGWLTPVPEFGGSIAALLGDNYLRYMGYPIGTPHS…	107,"0.9170","MKRTSIAMCVSAVSAMLAACGGGSDSLSTSATQLPQLSAAQPATLSGNCNALAARLTFAATTFTSVTDVPAGTLTVAGKSVPEHCVIEGKMNQRTSAVDGQTYAIGFEMRLPIAWNGRFFYQANGGLDGNVTPATGVLSGGGPLNNALNMGFAVISSDAGHSGSQNPLFGLDPQARLDYGYNAVATLTPMARQVIKLAYGKGPDRSYFEGCSNGGRHAMVAAARSFADYDGIIAGDPGFHLPKAAIGQMWSAQQLATVATAKTSAGIADITTGLTTAERQLIASKVIAKCDSLDGVADGMVQDIKACQANFDLATDVPTCSSNGRDGTCLTAAQKQAVGNIFSGAKNSAGTALYASFPYDVGVNGSGWAAWKQGNSISLDPAAAA…	91,"0.9148","MTKKFFYLGLAALLSGFIASGEVPQQPHEKLTLLRTLKIDTGTITTVQRDDSGTRTVVKLVLNPAKGSNIHVEVWLPDADKWNARFLGLGNGGAAGKINPGGLASASAQGYAAATTDMGTAPNPDSGIGNPEVWKDFGYRATHLMTVVAKQIVHAHYGREPEYSYFSGGSTGGQQALQEAQRYPEDYDGIAAAVPAHCRTPLHAYFLWNEQILKQCPFTKEQDAIVIAAANEVMASREVPVAAGKFVSDPGCTPQDIEAVIALARRKDTTLTDDHAAALRKLFNGPRHAVTGERIFNGIPLGSSIDAAHGHLYLFKWVFGADKKMEAINFGADMDTYTAKLAPYLNAENPDLSAFEKRGGKLIMTLGTADSVVPYHASVDYYERVI…
91,"0.9117","MTKKFFYLGLAALLSGFIASGEVPQQPHEKLTLLRTLKIDTGTITTVQRDDSGTRTVVKLVLNPAKGSNIHVEVWLPDADKWNARFLGLGNGGAAGKINPGGLASASAQGYAAATTDMGTAPNPDSGIGNPEVWKDFGYRATHLMTVVAKQIVHAHYGREPEYSYFSGGSTGGQQALQEAQRYPEDYDGIAAAVPAHCRTPLHAYFLWNEQILKQCPFTKEQDAIVIAAANEVMASREVPVAAGKFVSDPGCTPQDIEAVIALARRKDTTLTDDHAAALRKLFNGPRHAVTGERIFNGIPLGSSIDAAHGHLYLFKWVFGADKKMEAINFGADMDTYTAKLAPYLNAENPDLSAFEKRGGKLIMTLGTADSVVPYHASVDYYERVI…	150,"0.9169","MSFASLALALATPAAPEAACAALSRQIADSRTEWAEARVIAGRHLPAHCRVIGTLQPVQGSRIGYELWLPRSWSGRLQMLGNGGYASALPEAAMAEGLARGSAVVATDTGHEGDDPDFARGRPQTIADWGWRAVHETALAAKQLVARFYGRAAAHSYFNGCSTGGHQAMMEAQRFPRDFDGIVAGAPGSNRVRLNAAFLWQYLSNHRAGDDQAPILDGQDLKLLAAQSFALCRGANGKAAGGLPGDRWLNDPLQCRPDPAALLCRPGQTVGCLSAEKVAAVARMRAGVRDARGAQVTFPWLPGSEAGWSAYWADPRQPSQPMRVNFWRVWAFDDPAWNWWRFSYARDLPAAMRRLSPVIDATDADLRAYRARGGRLLVYHGLADP…	22,"0.9145","MKTHLQTLALLGTTALAGPALAQSDDACAALSGIDLPSTQIRTASPQGSGTLPPDPMSAMTGGSPRPVEVGAHCLVEGKIEDRTGADGNQYGIRFQLRMPEDWNGRFLFQGGGGTDGFIAPAIGAIPSTGSTATPALARGYAVVSMDGGHNGMNLDFTADQQARLDLAYASIGKVTGTAKSLIRAYYEGAPDQSYFMGCSNGGREAMMAAQRFPLEFDGVVVGNPGFHLSRAAVGAVWDVEQLMPIAPEGQLHAALTPEDLNLVSDEVLARCDALDGLEDGVVAAYGQCDFDAQALRGQLPDNKLDALLAIMGGAKDSAGDPVYTGWPWDPGIGSDGWRAWKLGTAERPAMHQTLSVPSTGAVFMTPPQQVPADPDFGDLARAVAD…
161,"0.9102","MTSAAYRTALPDRPNAAGTAIDQATPDYCEVLVDIKPVDPTAPLIKSQVNLPTSWNGKKLQFGGGGYNGVLNTGVQQSRNAGPETPFPLTQGYLTAGTDSGHQNTTTVHPAAFALNDEALANFAYASYKKTHDVAVQLGSTYYANRPLKSYYLGGSQGGREGLMMAQRYPNDFDGIITIDPVINATALWTFQNSFGGVQSAPGSWLGNKNQLIHDTIAAACDAQDGIADNVVSNYLTCKPLADAALAAKRCPSGADEGPACFSDGQLAAVKWAYTGYTFPFALANGITSYAGYVYGSELVPGNFSNWVTGTVPPTAGDPDAIAGIGRSYLFGSYYVRYFIARNPSFNALNYNPAAFQARVQAVSAMIDATNPDLTAFFNRGGKII…	163,"0.9168","MTTPHPIKPLARHVSMAIALAITVAGCGGDDNDDTPVPPVQPTAAQSCTSLQTMKTAEFEVTGVTTTLVNASTTAPFTVPTTTGTVTTPFCRVEGTAKSNAASNIKFELWLPVKERWNGKFAGTASGGSAGSISYGTLAAHYRLDYASIAHDNGHVSTGFDQTWAYDPATKSLKMEQIVDWASRAQHVVTVVGKQMTAAFYASAPKYAYYNGCSQSGHHGMMEVQRYPDDYDGVIAGAHTSDWTTNMASQAWVAYKQFENNGAGAITKAQYAEVNKAVLAKCDGKPGIDHLVDGVLDDPRLCTFDPAEVQCTGAVGEAATCLKPTQVTALRAMYQGHKTPSGDTVAVPYPVGLETGTFWPTNLTTPTAPQGSWADYIRYPLFVNP…	258,"0.9140","MKTENLWVPLALAPLCIALYGCNSDSSTKTAPQLEAATPASIISCATLTTEFNYAATTITSAELIPAGDVEYAAGEIYPSPSHCLIKGLMNERTGIGMGGYADYAIGFEMRLPSDWNGRFYYQANGGLDGSVQKAVGRFLISESKDSGALNKGFAVISSDTGHASPAPLFGMDPQARLDYGYNAVAELTPMAKSLIETAYGKQPDRSYFGGCSNGGRHTMVAATRYADLYDGFLVGNPGFNLPKAAVSQVYGIQQYSSLVNVDADNVLTSLQSSFTQEEFALVSSKVAQQCDALDGASDGMIQDTYGCQDAFDLARDVPTCSADRDGTCLTAAQKSVMTNIMSGPHNSNTDEAIYSDFPYDAGMGTSDYYGWEFFMAMMRDPGAL…
89,"0.9099","MRRRLLTAVAAGVPLAAAVCLPTAWAESGSSASRSLDCSTVTVQAPEGTTVASVEAVDRPAGTVDVPAVPPLPASQVTDVPGYCDVTVTLTHPGEGDQAEVKVWLPRDTWNGRLQTVGGSAFAAGDYGSALAGAVKNGYAAATTDAGVKTYLDTSWALDAGGQVNASLLKNFASRSEHEAAVVAKQVINGFYGRAASYAYFNGCSTGGRQGYAEAQRHPDDYDGILANAPAISWDEFEVATLWPQVVMNNEKTYPSGCEFDAFNTAAVKACDPLDGVKDGLVENPARCDFDPRRLIGTTLECEGRQVTISAADAAVVRKIWDGPRTTSGQKLWSGVPIGADLKFPYLAGTLPDANGDLKGQAFPVPASWVQSWLKKQPSFDVSTIT…	7,"0.9166","MNRKSAFLCIAPLSAAALLAGCGGDDSISAPPTHLSAATPATMAQTCDALAAKLAYANTSFTSVTTAAAGTLTVAGKPVAEHCVIAGKMNQRVSGVDGNTYAIGFEMRLPKAWNGRFFYQANGGLDGNVVTATGEIGGGGPLTNALNQGFAVISSDSGHSAAQNPLFGLDPQARIDYGYGAVDALTPMAKQVIRLAYGKAPDRSYFGGCSNGGRHAMVTAVRNPADYDGIIAGDPGFHLPKAAIGEMYGAQQFAKIASATGTNGLPDIRSGFNDAERQFVGAKILEKCDALDGAADGMVQDVAACQAHFSVDTDIPTCANGTRTGSCLTPAQKTALENVFTGARNSAGTALYASFPYDPGISGPGWAGWKQSNSITLDPAAMAFTFM…	0,"0.9139","MISVHEEAMTEQDISPDMKKILLTLTVFLAILSTGTGPLLATSARAADRAALPAVAPVISCDALAHFDLAPSVGAPVHTQKASVLDTPKGGFCKVTGQIAPAISFEVDLPMEHWTQRFLQGGCGGLCGMTRVGVSNAGACAPALNGEFVMAGDDMGHTGPMMGLVQGEFGRDPQKRIDFAYRANHVTALAAKALTAAFYGQAPKYSYFVGCSDGGREALMEAQRFPEDFDGISAGAPAALFTVQNSFYHAWNVRGNQRADGSSILLQGRVGVLHDAVIQHCGTLSGVKDGILEEPRTCHFDPAWVQCPAGQSDTSHCLTAEETQAAVRLYAGATDASGHPYIIGGPLPGSELQWALPATERGTSMSQGIAASAIAYIIPRNVDEKAA…
270,"0.9097","MRSALNILAGAATLTVAQAASLSDVCTNSHVKSALPSIDLINGLVIDPSSITTNAVYNASTPGGDYFPAASAYDFCNVTLTYAHPGRNDRVHLKLWMPAPDQFQNRWLSTGGGGFAINHDEQQLPGGVQYGAAAGITDGGFGSFYTQFDQVFLLANGTINYEALYMFGYQAHHELSVIGKALTKNFYGTGDAKLYAYWQGCSEGGREGFSQVQRFQEFDGAVIGAPALRYGQQQANHLYGNLVEHTLKYYPPPCELEKIVNLTITACDRLDGRSDGVVSRTDLCKLHFNINSTIGAPYSCPASTTTTGTTPAQNGTVSALGAAAARKMLDGLRTLDSRRAYIFYQPSATFDDAQTKYNPETKQFELEVSAYAAEWIPRFLQLQNY…	215,"0.9163","MTRESAPRWRGFEIPAERDEQGEETNMTTFTSLPRAGAVGVLLTLLMIGPAGAAALVGEPTATCSGLAGVSDGAMRIDSAAMQAPSPLTVAEKAGSPAARVVPANPAFCKVLGHLEARDPQAPPIKFEINLPLDWNGRSLQYGGGGFNGVLITGLGLPPAYPFDKASPLARGFVTYGTDSGHESKPGEPPQTFALSDEAFEHFAHVAYKKVRDAAVAVMKSAYGKAPDKMYFMGSSEGGREALTMAQRYPDDFDGIFARVPVINWVGLQHAGTRGGLVTMGEGWISPAQVKLVAEAVRQSCDKADGVADGLIANPVDCKASFKLDGLRCPDGKSGEACLSDAQIKAIATLHAPYKFPFALANGLDDYPGWGISGEDTEGFASAGG…	155,"0.9133","MKTSASLIFVASLLTACGGGNGGGSFLASFPATGTPTSTPPAGNGNPVTPPPDNPAPPVETLPVLGAATGAALIDCASLAGFTFANTTITAANSIAAGALSVAGKPVGAHCQVRGSMYQRTSPVDGQSYAIGFEMRLPVNWNGRYFYQANGGLDGSIGTAAGPVGGGGVLDNALNKGFAVISSDAGHAAPTPFFGIDPQARLDYGYQAVGKLTPMAKALIASAYGKGPDRSYIGGCSNGGRHTMVAMSRYADDYDGFLVGDPGFRLPLAASANIVGAQNYNALATTPGDPGTGFTLAERTLVSNAVLAKCDALDGTTDGIVQDTGACQAAFSIDRDVPTCSGSRDGTCLSADQKLRIGQLFAGALDGGGKKIYASFPFDAGLNTT…
180,"0.9095","MIFSACLRLRSSFFTFLCATLISIFSLCSLLWCGPVEAQNSSANTATVFPVVHPVKPCDALKQVDLKELGGAGSEVLSATETTYNNIAVCAVEGKLAPQITFKTLLPLQQWSQRYLQLGCGGLCGNVSLQVGAASECVPLKTGSFVIASTDMGHQGMSGDFGADKQLRVDFAYRAVHLTALASKKLIAAFYGQPQKYAYFSGCSDGGREALMEAQRFPQDFDGIIAGAAAMNFQVQNSFYHAWLATANTSADGKAILTASRLPLLHKAVLKACDGLDGQVDGLISDPLSCHFDPASIACPDGNASSKCLSAAEVNVIRHIYAGPRDPRSGRRLIVGGPQYGSELGWAGVFVPSAADQPIFSEKIALDALRNLIFETNPPASFRLH…	184,"0.9158","MKTPASLIFVASLLTACGGGSGGGGFVGAFPTTGTSTVTPPAGNGNPVTPPPGNPAPPVETLPVLGAATGATLGDCASLAGFTFANTTISAANSIAAGTLSVAGKPVGAHCQVRGSMYQRTSPVDGQSYAIGFEMRLPVNWNGRYFYQANGGLDGSIGTATGPVGGGGVLDNALNKGFAVISSDAGHAAPTPFFGIDPQARLDYGYQAVGKLTPMAKALIASAYGKGPDRSYIGGCSNGGRHTMVAMSRYADDYDGFLVGDPGFRLPLAASANIVGAQNYNALATTPGDPGTGFTLAERTLVSNAVLAKCDALDGTTDGLVQDTGACQAAFSLDRDVPTCSGSRDGTCLSADQKLRIGQLFAGALDGGGKKIYASFPFDAGLNTT…	192,"0.9130","MYLFLKHPFFIAVISTSGLAGCGGGNGAFVTHTPLTCDQLNGRTVQASSVGLPTTGALVTSVAVVPAAGTGASAVGGYCKVLGDINPVDPMAPKIKFQLNLPVDWNSKAMMFGGGGYDGTISTGTGNVPAGPTNKQVPLGRGYATFGSDSGHQANATTSRDGSFGLNDEALKNFASDAIKKTRDVAIALIKVRYGSNPQRSYFAGGSTGGREALLAVSNWPQDWDGAIVLYPAWNAATLDLQFGRIARALAQPGAYPSREKRKVLYDAAIEACDALDGVRDGLISNITACNATFDPTTATLKGVPIRCAGGQEAGNSCLSDAQIAAFNVTNTPLQLNYAVASGETTYPGFNTWGTDFGNPGTSPLQPTVLTLALGTEQPANPMPA…
97,"0.9085","MIAEPVVGGSFTPPYGAPLTGLPAFCRVSGILHPTSDSVIRFEFWMPEKGWNHRFLGTGNGGFAGSIYYGQLGDNLKRGFATAGTDTGHQADAQDASWAYQHPEKVTDFGFRAIHLTAERAKTIIDTFYGEPPTKSYFDACSDGGREALMEAQRFPADYDGILAGAPANNWTKMLAATVDVTKVFLSNPAGYISSIKLPAITAAVLAQCDVQDGLKDGIVSDPRTCHFDPATLLCKQGDELSCLTAPQVASLKKVYAGGTDDEGHMIFPGLMPGDEVHLWKSWLVGDGPNVSLYTQNYFRYMVFDDPSWNALTANTDAAVHAADAKTAEALNATDPDLRRFAARGGKLILYHGWNDPAISPLNTVQYYEQVQGKMGDTKKADFVRL…	116,"0.9155","MNLSRESWRARGRVPSWVGACCVLALCAMWSHGAYAGSTAGQCQGEACKRHEPPPRSKLSCPNLNGLTIRAREIGLPTTGAVVTSTTQMAASGSGATATGSYCLVAGAIHPVDPSAPDILFNVALPDEWNGKILMLGGGGFDGSIPAITGNVPSAPAALPGPLSRGYAVFASDSGHEATNGSVNGAFSVNAEAYDNFMGEALKKTHDASLVIIDAHYGTHPSRAYFAGGSTGGREALTVGQRWPRDWDGIIAFYPAYDFTTLSLQQLRVTEGFAAPGAYLDTAQRALLLNAVMQACDGLDGVVDGLISNVQACNATFNPATASVDGKPLRCAGGIARGDTCLSDRQIAALNTMNTPLVFAYPLESGETLYPGYNVYGADLGVGSS…	262,"0.9124","MRWTRRGRSHLLARSFHPREHRLSPAAPAAGSPPRAPVDLPPAAPPPPPPSRAVRTLLTVGATLVLGVGAGVAPALAAEPATSAAVPAAAVPAAVARPGCDAAALQRTVGADTTITAAASATTPNTATRYCKVDGYVATSGPAGSNHVNFSAALPDRFVGRYLFNGIGGAAGSIPPIDEAQLAAGWAQAGTDAGNQGSVLDYRFAVDRTKALDWASRGVHVTTVATQAVTRAYYGLPTQAGALHRYISGCSGGGRMGLVEASLYPTEYDGVLAGAPGSNSLNILKFGQIVSYLLAHPDAWVSPDQLGQLEKALIAKYDARDGAADGFIRDPGVVDTDFAPYGLFTPAQLDLLRLITGELKVGDRSYPGFSASNVTGWSAFLTGTQ…
67,"0.9073","MKRISIGALCASLALAGQGMAQSGPGPGLGPGAPKTLTVVRPVSACGQLAHLGLEGVTDAPARITSATEVETEKGRYCRVEGTVDPAIAFTVSLPMERWTQRLLENAMGRQTPSQAGDCAPALNGEMAVASARSVASSGMGDAAWTDNAQMRIDYAYRGNHQTALVAKALIRAYYGQAPRYSYFMGCSEGGRQALMEAQRYPDDFDGVSAGAPVAIDSIHNAFYHPWEDHVNRRADGSRILAAGRLGLLHDAVMRHCAAVSGVIDGTLQQPTACHFQRAWVECGKGADPAACLTAEEVGVVERLYAGPSDGQGHYFEISGWPLGSEKSWKLSTATQFGDRETKEGFALRRLLFDADSMKPASQLDSEFAYTQGWYDRLLPAAGLFN…	235,"0.9154","MRSRRRRARLARDSRAVIQVVGAMVWLAAHPAHAALKEAPLAMRCAELAGAVLQPELIALPTAGVQIESAAMVSATAPGNQQGGEYCRITGRIKGFNATTPDIRFDLNLPRRWNGRALQIGGGGYNGVVVSGTGVMPFSPNRAPLAQGYATFGDDSGHVGDSSVAVFGLVDEAVTNFGFAHLKKTHDAALALIARAYGRPPQRMYFAGGSTGGREGYTVMQRYPDDYDGVIANSPALNFTGVRLLGVKLGQAEYGTPGGFISPMLLEHVYQRTLATCDRLDGAADGIVSDVAACREHEAEIIESLRCGGRTPSHDECLTDTQLSTLLVMRDGLSLPYRLAWDVDGYRGYNIFQGTHLTGLLGLAHQPERLQVPTFFANGYLFAQG…	24,"0.9122","MPYPHPLSALLTAFPRRFSLCITGATLATLMLPHIAHATSCAELAHQALPDTTFTTVEIVQAGKWQPPQNQLSRIMSAPGMNVAGHPTQAPNPAFCRVAMTLHPSADSHIRTEVWLPLKGWNGKLLGVGNFGWAGSLMYYGMATGVGEGYAVTSTDTGHDSSTPEGQGGRFTLGHPEKLIDYAYRADHLMTTTAKALIEAFYKKPAIHAYWIGCSLGGLEGLIEAKRYPQDYDGIVAGAPPNPIVNFNAEQLWAGWMSYHNPALRVSRDKFRLLNTAVMNACASPVGKKQGFLDEPDKCTFTPDQLLCKGNDTSSCLTANEVQAAKNIYQGPVNPQTHEVIFPGPAKGSEDGFSADGKAFPVALDLFKYAAFQNPNWDWTTLKWDT…
177,"0.9060","MHRARDRRLAAAVSIGAAAFWLGAQPALAAPKELPLALRCAELAGAVLPPELIALPTAGALIESANMVGATAPGNQQGGEYCRITGRIKALNATTPDIRFDLNLPRRWNGRALQIGGGGYNGVVVSGTGVMPFSPDRAPLAQGYATFGDDSGHVGDSSLAVFGLVDEAVTNFGYAHLKKTHDAALALIARAYGRPPQRMYFAGGSTGGREGYTVMQRYPDDYDGVIANSPALNFSGVRLLGLKLGQAEYGTPGGFIPPLLLEHVYQRTLAVCDKLDGAADGIVSDVAACREHEAEIIASLRCAGHTPARDECLTDPQLATLLVMRDGLSLPYKLAWDVGGYRGYNLFQGTHLTGMLGLAHQAERLPVPTFFANGYLFAQGDGYIR…	22,"0.9153","MKTHLQTLALLGTTALAGPALAQSDDACAALSGIDLPSTQIRTASPQGSGTLPPDPMSAMTGGSPRPVEVGAHCLVEGKIEDRTGADGNQYGIRFQLRMPEDWNGRFLFQGGGGTDGFIAPAIGAIPSTGSTATPALARGYAVVSMDGGHNGMNLDFTADQQARLDLAYASIGKVTGTAKSLIRAYYEGAPDQSYFMGCSNGGREAMMAAQRFPLEFDGVVVGNPGFHLSRAAVGAVWDVEQLMPIAPEGQLHAALTPEDLNLVSDEVLARCDALDGLEDGVVAAYGQCDFDAQALRGQLPDNKLDALLAIMGGAKDSAGDPVYTGWPWDPGIGSDGWRAWKLGTAERPAMHQTLSVPSTGAVFMTPPQQVPADPDFGDLARAVAD…	142,"0.9121","MKTTLTTAGLACALLGGTLLLPAHGTQKPADCSDLRGLQIPASEIGLHTTGGEVSAASTIAPTGSGASATGTYCRVDAVIHPVDPQAPDITLRVALPQRWNNKTMMFGGGGYDGTIPDVTGNVPFGPAHHPRPLSRGYATYASDSGHQAAPDFKPVTSLDGSFGVNDEAVRNFAGDALKKAHDTAHFVIRTHYRGASPAHRYFAGGSSGGREALAVAQRWPTDFDGVIAAYPAWNAASLNLFFGYEAQVLSRPGAFLNPAEQDLLYRAVIRSCDGKDGLRDGVISDEAGCRFRPRTLRCPGGKDTADSCLSDHQIHAVQALSSPLRWTYRLAGGERGYPGFPFLSGADMTTPLLGMGSRLPGHPMPKDSGYGVQFWDQWVRYFVT…
44,"0.9049","MRSASRLAVVLLTIGALLLPGDLPATASTALRPVRPVMDCADVTGLNLPGVTIRSATVTSAGAPSPYCAVEGVIAPADTIVMRLPVNGWTQRYLQTGCGGLCGTARINYTQAAACAPVADGTIASATTDMGHQGQNDGSWAAGNPQAQIDFAYRGVHETARVAKEVITRFYGRPPAYSYFSGCSDGGREALMEAQRYPDDFDGIVAGAPASNLVVQNTFHHAWNVLANRDAAGNYILLAGRLPLIHDAVMAACDRLDGLADGVLDDPRRCRFDPYSLVCDDPATCLTRAEAAVVRRLHDGAVTSRGVRLEQEISHEWGSELDWTLFVPAAQGQVTFSENIALSFLRYLAYFNVADPDYQLTDLEFTEESFWRTVQTSKYLSATDPD…	61,"0.9153","MSRALRRAALAGLMLGAPGIAHAASCEDLAGVKLADGAITATQSVTSLDAVSPALAKESAAPFCRVTGTLTPTPDSQIKFEVWLPLERAWNGKFQAVGNGGFFGFLNHRGALGGVKRGYATMTSDLGHTNRPGASEDSSWARGHGAKVVDYAYRAEHLSVLASKTILAAFYGRPADHAYYTGCSAGGIQGLTELLRYQSDFDGYVIGNATPDHVGQELGAMWNTLQASLKYPADALKPAQVSAIHEEVLKQCVAASGGLAGDRFLTDPRLCHFRVEALACKAGEGVTCLSPRQVAIVRAIYLGPRNSRNGEEHLAGIMPGSELTWDRYFTGKTNPAKADRPWAGFMMDMAYGDPDYLEGQKYQSFDFDRDVTKLRTAMVGGETLDA…	276,"0.9119","MTRLHVLPLLAAMGSLALASQDAFQSKCVEFGAQIDIPNVKVNFAEFVQGGTNLSLADNPPSCGRSNQAVPVDLCRVAMAVSTSNSSEITLEAWFPREYKGRFLSTGNGGISGCIQYYDLAYTAQLGFATVGANNGHNGTSGKPFYRQPEVIEDYAYRSVHTGVVIGKELTKQFYEEGFDKSYYLGCSTGGRQGWKSVQKYPNDFDGVVAGAPAIGLVNLFSWSAHFYPITGSPTSDTFLSPAEWKIVHEEIIRQCDAIDGAEDGIIEDTDLCHPVLETLTCDPSASSKTSCLTSAQVNTAQQVLSPFYGINGTLLYPRMQPGSEILAAPIMYSGAPFQYSQDWYRYVVYNNPAWSGANFTVKDAAVALRQNPYNIQTWDGDISS…
210,"0.9049","MARLSLLTLLALGSAALAKKDTFQTKCAALQHKVKLPNVHVNFVEYVPGGTNLDLPDNAPSCGASSQAVSTDMCRIAMAVDTSDSSQITLEAWFPRDYTGRFLSTGNGGLSGCIQYYDLAYAAGLGFATVGANNGHNGTSGEPFYQHPEVVEDFAHRSVHTGVVVGKQLTKLFYDKGFKKSYYLGCSTGGRQGFKSVQKYPKDFDGIVAGAPAFNFVNLISWSAYFYSLTGSNTSESYLSPAMWKIAHDEIVRQCDELDGAKDGIIEDTDLCHPRLETIICKPGAKDTANCLTGAQAKTVRDVLSPMYGVNGTLLYPRMQPGSEVYAAGIMYNGEPFQYSTDWYRYVVYNNPDWDDTKWSVEDAAAALAQNPYDIQTFDADISSF…	157,"0.9152","MKNIQLTAMAASVALLLTACGGSGTKASAGGLPQLGAASGATLGNCADLVNKINFANTTITGANAIAAGALTVAGKPVPAHCQVTGQMYKRTSAVDGKSYAIGFEMRLPNNWNGRFFYQANGGVDGSVVTATGPVGGGGPLDNALNMGFAVISSDAGHSPATPFFGTDPQARLDYGYQAVGKLTPMAKYIIETAYGKKPDRSYIGGCSNGGRHTMVAAARYGDQYDGFLVGNPGYRLPLAAIANIAGAKTYNTLATTPGDLSTGFTQAERTLVSNAVLAKCDALDGAADGLVQNTQACQAAFDLNRDVPTCGGSRDGTCLSAAQKTAIGGLFAGATTASGTKIYSSFPYDAGLATGGWASWKFNAPLALDSGAVGLIWEAPPEDP…	114,"0.9109","MTRRERRERITNTMRTTRKLVGLATVVSVVLLAWLAIHRTAAQAKEAPFAMHCAEFAGAVLSPELIEMPTAGALIESAALIGATAQGNQQGGEYCRITGRIKALNPTTPDIRFDLNLPRRWNGRALQIGGGGYNGVVVSGTGVMPFSPDRAPLAQGYATFGDDSGHVGDSSLAEFGLVDEAVTNFGYAHLKKTHDVALALIANAYGRPPQRMYFAGGSTGGREGYTVMQRFPDDYDGVIANSPALNFSGVRLIGVKLGQAEYARPGGFVPPALLESVYQRTLEVCDRLDGTADGIVSDVEACRAHQAQIIDSLRCALRPSSHDACLTDAQLATLLVMRDGLSLPYRLAWGVSGYRGYNVFQGTQLTGALGLAHQSGRQPAPTFYA…
250,"0.9049","MFTGRKPYKIVLFLMMVLPAALYAEPCERLLQLVSPKVSITFAKIVEAGNLTPAGSENTLRDLPSFCRVAADLKPTSDSDIRIEVWLPTVRWNGKFIAVGSGGWGGSISYGEMADALRRGYATSATDDGHTGPSASFIVNHPEKLIDFAYRADHEMTVEAKTLIHAFYGRDPRYSFWNGCSGGGREGLLQASRYPEEFDGIIAGDPANIRRNAWALELAVQTFKDPEAYIPAAKYPMIHRAVLEACDAKDGLKDGLIEAPESCNVDFKSLQCKAEDGIDCLTARQVQTAQTITSPVATRTGQILFPRVEPGTELRWSRLAGGPQPADLFLDEFRYVVYQDPNWDWRTFDLERDSAKAHAIDKDIDELNPNLTAFAKHGGKLLLYH…	31,"0.9150","MAAGGRAWNGKYLAAGGGGWVGSINYGAMATAVREGYATSSTDTGHTGPTAEFAVGHPEKVTDFAYRAVHEMTVKAKAIMAAHYGRDPRLAYWTGCSTGGRQGLMEAQRYPADFDGIIAGAPANNQIQLCAWRFALETAALKDPARVVPLAKTALLNRAVLARCDALDGVQDGFLSDPQKCPFDPSTLLCRGADAADCLTAPQLESVKQAYAPANKKTGERIYPGLVPGSEAGWALLAAIRPEPNVIDLGMFRLVAHQDPAWDWRRFDLDRDVALAEQRAGSMTAVNPDLSAFKVRGGKLLIYHGWNDGGSGGAISPLNTLDYYSSVLAKMGQKEDDWLRLFMVPGMAHCGGGPGPDQFNSLGALERWRELGIAPEQITAYHVENN…	83,"0.9108","MRSASRLAIALLTIGALLLPGDLPATASSALRPVQPVMDCSDITGLDLPGVTIRSATVTSAGAPAPYCAVEGVIAPADTIVMRLPVNGWTQRYLQTGCGGLCGTARINYTQAAACAPVADGTIASATTDMGHQGQNDGSWAAGNPQAQIDFAYRGMHETARVAKQVITRFYGRPPAYSYFSGCSDGGREALMEAQRYPDDFDGIVAGAPASNLVVQNTFHHAWNVLANKDTAGNYILLAGKLPLIHDAVMAACDGLDGLADGVLDDPRRCRFDPYSLVCDDPATCLTRAEAAVVRKLHDGAVTSRGVRLEQEISHEWGSELDWTLFVPAAQGQVTFSENIALSFLRYLAYFNVADPDYQLTDLKFTEASFWQTVQTSKYLSATDPD…
229,"0.9042","MNRKSAFLCIAPLSAAALLAGCGGDDSISAPPTHLSAATPATMAQTCDALAAKLAYANTSFTSVTTAAAGALTVAGKPVAEHCVIAGKMNERVSAVDGKTYAIGFEMRLPKAWNGRFFYQANGGLDGNVVTATGEIGGGGPLTNALNQGFAVISSDSGHSAAQNPLFGLDPQARIDYGYGAVDALTPMAKQVIRLAYGKAPDRSYFGGCSNGGRHAMVTAVRNPADYDGIIAGDPGFHLPKAAIGEMYGAQQFAKIASATGTNGLPDIRSGFNDAERQFVGAKILEKCDALDGAADGMVQDVAACQTHFSVDTDIPTCANGTRTGACLTSAQKTALENVFAGARNSAGTALYASFPYDPGISGPGWAGWKQSNSVTLDPAAMAFT…	85,"0.9150","MRTSMVAAVAVLALPLLVPGSAQAAQRLAGAAPASGRCPSLTGLVLPNTTVTSASVVPASGATPPTCRVHATVTHPPTGDVVNIDVWLPAEGWNGRFQGVGGGGYEGGNPRSLAVPVQRGYAAASTDTGHPGGDGGFALDENGRLDWQLIRDFAYLGIHDMTVVGKAVTAAFYGRAARYSYWNGCSTGGRQGLSEAQRYPDDYDGILAAAPAINWSRFIPAEFWPQLVMSRTSNFLPQCKFAAFQAAAVEACDKVGDGVRDGVIGDPARCRFDPRTQIGRATPCGTITARDASVVARILAGPRSSTGEFLWYGLTPGSPFGALANTVTAGGRTRGAPFPIALTHLGTWVQRNPDWDWESTTYEQYDRLFAQSVRMYTRVIGTADPD…	209,"0.9107","MRSTPTPGGARRLGLLAAAAVLLGMAVAAPAASAPTRAEPATAPAAITTPVVPKLDCSALPGLDLTAVPDAPSRIVSAATVTVGTAAFCDIKGYISPQTQFELKLPVATWRGQYVQLGCGGLCGDVPAIAPGVSTGCAPVNNGELAIGADNQGHLGANRFDGLWAKDDPQLRAVFGVTSEHSMAQLAKAVIGRYYGQAPTYAYYDGCSGGGREGLIEAQRYPDDFDGILSGAPAFDATDFAAFEAWIHRSNTDGSGRQILGRPKLPALHTAVLTACAGPDGLIDHPRTCAFEPATLQCPADTDTAGCLTADQVTVVRKFYTGPVDARGRNLYPGGLAYGSELAWAGWDIAATDDPAAALTTNAAQFGLNFLKYLAYEKNPPASYT…
57,"0.9029","MLARHVLPGAQITSARAIAAGAFDAPPSPIAPDLAARVATLPAFCRVEAIATPTPDSRIGIEIWLPLAGWNGRLLGTGNGGGAGRIAYEMGMVEGLKRGFAVANTDLGTAPDINATAAHPERWIDFGHRATHEMTRVAKSMVAAFYKTSSFRSYFEGCSTGGQQALGAAQRYPSDYDGVLAGDPGNNRTHVASYFLWNYASLNASAAAKLSAAQWSLVSRSVLAACAGKDGGAPGDRFLTDPRRCRFDVGTLPVCKTGAVSDTCLTAPQLATLRRLYAGPVNPRTGERIYAGLTLGSEDQPLGPVMQGDPATWPEQQFYLFHWALGDAFAPASFDFDRDLDRVDAQLAGTLNANGVNYSDFARAGGKMIIYTGLADPAVPFAEVTN…	102,"0.9146","MKRTSIAMCVSAVSAMLAACGGGSDSLSTSATQLPRLSAAQPATLSGNCSALAARLTFAATTFTSVTDVPAGTLTVAGKSVPEHCVIEGKMNQRTSAVDGQTYAIGFEMRLPIAWNGRFFYQANGGLDGSVTPATGVLSGGGPLNNALNMGFAVISSDAGHSGSQNPLFGLDPQARLDYGYNAVATLTPMARQVIKLAYGKGPDRSYFEGCSNGGRHAMVAAARSFADYDGIIAGDPGFHLPKAAIGQMWSAQQLATVATAKTSSGIADITTGLTTAERQLIASKIIAKCDSLDGVADGMVQDIKACQANFDLATDVPTCSSNGRDGTCLTAAQKQAVGNIFSGAKNSAGTALYASFPYDVGVNGSGWAAWKQGNSISLDPAAAA…	27,"0.9105","MATLSRWCRWKSATFMATLATALTLVTGVSVALAAGATGGAQASAAASAAASAASTKVTSASKVAANIATTTSATPSGIAPAMSCAGLTSLDLAAVVPGVPFEITSATELAAGNNTLGDWAACDVKGVIAPQIHFEVKLPETGWQANYLQVGCGGLCGNVNVGSAPASAGCVPLTSGAFAVAASDEGHYQGGGLFSADPTLRADFGYKSDHQLAQAAKAVIERYYGQAADHAYFDGCSQGGHQALTEAQRYPADFDGIIAGAPANNFTALNTFSHAWTAQSVYLGGGPATITNADLAALHAAVLKGCGAPTDGIIADPLSCTWDPAAIRCAAGQTSTSEDYCLTADQVTTLRRIYAGPTDENGKLLYPGYQLRGSELNWAGIITPA…
11,"0.9024","MRWSFVRGRRRPATVAARVAVVAMLAAVLVPVTSASGAQAPHRAVTADGLADLPAVPPVMDCAGVTGLDLDGVTDAPVTISSATVVTTGAAPYCEVRGTIAPANTIVMRLPVNGWTQRYVQTGCGGLCGNAAINYGQATTCPVVQDGTVASATTDMGHQGQNDGSWALDDPQAQIDFAYRGVHVTSQVAKAVIASFYGKRPAYSYFTGCSDGGREALMEAQRYPDDFDGIAAGAPANNMVVQNTFHHAWNVLTNRDANGDYILLADRLPLIHRAVLAACDALDGLTDGLLDDPRRCDFDPRTLVCVSGQDPSTCLTAAQAAVVQRLHDGATDAQGRRLEPAISHEWGSEPEWTLFVPKAQGETVASENFVTSFARYLAYPNAPDPQ…	207,"0.9136","METNGNAACARRTGGRETGSGTERLLRRLAIAIGWLCAVMIGWPLAASAANAASSGGLANLPAVMPAMSCQAIASLDLSGVTDGPVTITSATVLPAGTVVGNNTLAAPMCDVKGTIGPGASLFELQLPTQGWTQRYLQTGCGGLCGNLSVNAPMASTCVPVTNGTIAMAATDMGHEGGNDGAWALDPRAKLDFAYRAEHATAQVAKAIIQRFYARPARYAYFDGCSDGGREALMEAQRYPDDFDGIAAGAPANDLIVQNTFHHAWPAAVNTDPKTGNAILLAGKLPMLHAAVLKACDALDGVVDGVIDNPRACRFDPATLVCATGQADATCLTPQEAAVVRRLHDGATTADGLRLEPFVSREWGSELNWTLFVPATATAQSGTIG…	103,"0.9104","MTRRERRGRVTTTMRTTRKLVGLATVMSVVVLAWLAIHRTAAQAKETPFAMHCAEFAGAVLSPELIEMPTAGALIESAAMIGATAQGNQQGGEYCRITGRIKALNPTTPDIRFDLNLPRRWNGRALQIGGGGYNGVVVSGIGVMPFSPDRAPLAQGYATFGDDSGHVGDSSLAEFGLVDEAVTNFGYAHLKKTHDVALALIANAYGRPPQRMYFAGGSTGGREGYTVMQRFPDDYDGVIANSPALNFSGVRLLGVKLGQAEYGTPGGFVPEALLEAVHQRTLEVCDRLDGTEDGIVSDVEACRAHEAQIIDSLRCALRPSSHDACLTDAQLATLLVMRDGLSLPYRLAWGVSGYRGYNVFQGTQLTGALGLAHQPRRQPVPTFRA…
80,"0.9017","MRRNLAVAVLTLALAATSLPIAQARTASCAGLVGVTIPARLIGLPSSGGEVTAAQLIPPAGPLGEYCRVEAAIHPVDPAAPDIQFRLGLPTRWNHKAMMFGGGGYNGTIPDIAGNVPFGPADQPGPLARGYATFAGDSGHQAAPDFQPTRSLDGSFGRNDEALRNFAGDALKKTRDAAGFVIAQHYSGARPVHSYFAGGSTGGREALAVAQRWPTDFDGVISAYPAWNAASLDLFFGYQAQVMSQPGAFPGPAKQSLLHRAVLNACDGADGLRDGVVSNEAGCEFDPRVLRCPDGADHGEFCLSDKQIQAVTAISEPLRWNYRIASGERGYPGFPFLSGATMSTALLGLGRQAPANPMPKTSGYGVQFWDQWVRHFITRDPAHNPL…	254,"0.9133","MLFITIAGAAPAAADTFAGDAAATCSGLVASAQAPVRIDQAALQEPSMLSVAEKAGSPAARVAPANPAFCKVLGHIDPRDPNAPPIRFEVNLPVDWNGRSLQYGGGGFNGVLITGLGLPPAYPFDQSSPLARGFVTYGTDSGHQAKQGEPPQTFALNDEAFENFAHVAYKKVRDAAVDLMQRAYGKRPTKMYFMGSSEGGREALTMAQRYPDDFDGIFARVPVINWAGLQHAGTRSGLVTMGEGWISPAQVKLVAEAVRKACDKADGVEDAIVENPVACKASFKPESLRCAAGQSGDACLTDAQIKAIDTLHSTYKFPFPLANGLDDYPGWGVSGEDTPPAASAGGWIAWWLGTAAPTQPPQPANGIAWIYGAGGIQYVFARDPK…	227,"0.9102","MRKSVIAVCVSATLSACGGSTDDTSTLPRLSAATPAALVGNCAALASKLSFANTTFSSVQDVPAGTLKVAGKPIAEHCLVQGQMNQRVSAVDGKTYAIGFEMRLPVAWNGRFFYQANGGLDGNVVTATGEIGGGGPLNDALNMGFAVISSDAGHSSSQNPLFGLDPQARIDYGYNTVATLTPMAKQAIRTAYGKVPDRSYFEGCSNGGRHAMVAAARSSAEYDGIIAGDPGFHLPKAAIGEMWGAQQLAKVATATTANGLPDIKTGFTAAERQLVASRIIAKCDALDGAADGMVQDIKACQANFSLAADVPTCSGDVRDGTCLTTAQKDAIGNVFSGARNSAGTALYASFPYDVGVSGAGWAQWKQTNSITLDPAAAAFTFTTPP…
124,"0.9015","MTNAVRHLHRVRDFNLIVATTCTLVAMMGPAAHAATLSCNDSLKTAFQPDTQTTVVLVKAFKQGEAIVLSEPATPFTPKAQSDLCLVKLNVGPGNPGPAGAPSTSPGIGIEVWLPPAERWNNRVHILGGGGFDGGPHGSPRAIGEPRAAVVADREGAVSATSDGGHPRRGAVPGQGKGGGDFGMLPDGSLNKTLWFDFASRSTHQTAIKTKALAALYYGRRAKFSYFEGSSNGGRQALNLAQNHPDDFDGIIGNMPAINWSSFMAGDLYPQLVFQHDLGGGVPSEAKQDLVSNAAIRACDVVGGTHLGYIVDMRACRYDPTKDTSVLCQTDGGTNITRDCVTRAEARAFNKIWYGMTSDGSVPDPAVDNGWKRGLGGVRRWFGLP…	20,"0.9132","MTHGSAASKSPTKASAARKTAMSRCLRLNGWRIIGRDELDDDQLQEPQERSCADRNNRSIICISHDGNSSVTVLKEDILLALEWLSSWEENMTFMHRAASLSVMSISLAYTFCSPANAVEKDASALCSALEKADISASKITLPTKGAKVMSATLIRASDLSSQNGEYCKIIGETNPVDSKGPKIAWQVNLPTAWNGKLLQYGGGGYNGSLPPTTDKTTLGLDVTPTPLAQGYVTFGSDSGHQAPNADDASFAKNDEAMLNYGYMHIKKTLDVAKVLVEERYRKPISRVYFQGGSTGGREGLTAASRWPEAYDGILTNYPTANFVGLRLWGAGLARAVYDNNSAGWIPPKLVETISKEALKSCDGLDGVEDGLISNMQGCRAQSKVL…	187,"0.9099","MKKPQRRFHPALCATALGAAALLAACASRSTAPAAPHAPLAAARPGTLQACTDLAARAVLPGTVYTSATEVAAGTVTVGGVAMAAPAHCLVQGRMNERTSPVDGQRYAIGFEMRLPVAWNGRFFYQANGGLDGVVVPALGGIGGGGPRSSALQMGFAVISSDAGHAGSMGPRFGLDPQARLDYGYNAVAQLTPMAKNLIAKAYGRGPDRSYIGGCSNGGRHAMVAAVRSAGQYDGVLAGDPGFNLPKAAVAQLYGAQQYAAVASAKTPAGQPDLQSAFTPAELKLVADKVLQRCDALDGIADGIVSDVNACRTRFDIQRDVPTCAAGTRDAMCLSAPQKNALANVFKGARNSAGQPIYSGFPFDAGVSGANWREWKFASPPTRDA…
145,"0.9013","MKKRNEGIWNLHGLGRPLAWAALPAAALLVAGCGGSDGGLRQLSAASPGTLQSCANLATTLALPNTRITSAAPVAEGELKATGVNTPIPAHCLVKGAMNQRTSAVDGNSYAIGFEMRMPVAWNGRFLYQANGGLDGSVVTALGATSGGAPVAPALSQGFAVLSSDAGHSAPTPFFGVDPQARLDYGYTAVGSLTPMAKDLIKSAYGKAPDRSYFAGCSNGGRHAMVAASRYADQYDGILAGNPGFHLPKAATAQLWKAQQYAKVSTPDANGQPDLNTSVTAAEYKLLGSRILAKCDALDGVTDGQVNDVAACQSAFNLQTDVPSCAPGAARDGSCLTPAQKTVLADIFAGPKNSKGEALYTGTWFDPGVGGTNFAQWHLGSPATR…	248,"0.9131","MTYRNVIASASLAALVVGCAGVAPTAPDADRSLGSLSNQCNALGAQLMAGAPVDGLVVVTSDWEEAATVGGTGPDAQTPLPPHCLVEGYYGEHEGLVGGPYRTGFRMRLPLDWNGRFLFEGGGGSNGVIRDATGRNGVGNTPALERGYAVIAQDSGHDNDRNNVPADGGQMVFGHDPQARADYGHASLKLTYDLGQYIVTTFYGRKSETNLFWGCSKGGQEGMAFAQRYPDAFDGIVAMAPGMSLPRAAVAEAWDTQALAGILSARGEKPTVEGLRTLFSSAQSDLVSSATLAACDGLDGAKDGIVAAVGQCTTARVEPELRARQCAAQGDTGCLDKAQVDALITIMDGPHDSSGKALYSQWAWDGGVGSPGWQVWKTGLVDGPP…	57,"0.9095","MLARHVLPGAQITSARAIAAGAFDAPPSPIAPDLAARVATLPAFCRVEAIATPTPDSRIGIEIWLPLAGWNGRLLGTGNGGGAGRIAYEMGMVEGLKRGFAVANTDLGTAPDINATAAHPERWIDFGHRATHEMTRVAKSMVAAFYKTSSFRSYFEGCSTGGQQALGAAQRYPSDYDGVLAGDPGNNRTHVASYFLWNYASLNASAAAKLSAAQWSLVSRSVLAACAGKDGGAPGDRFLTDPRRCRFDVGTLPVCKTGAVSDTCLTAPQLATLRRLYAGPVNPRTGERIYAGLTLGSEDQPLGPVMQGDPATWPEQQFYLFHWALGDAFAPASFDFDRDLDRVDAQLAGTLNANGVNYSDFARAGGKMIIYTGLADPAVPFAEVTN…
275,"0.9011","MLAPLAFAALQACGGDGVDPALPRLAAAAPAAMSGTCGALAAKLRYPRTAFTSVATAAAGALSVAGKPVGEHCVIAGKMNERVSAIDGETYAIGFEMRLPKAWNGRFFYQANGGLDGDVIAATGDIGGGGPLDNALRMGFAVISLDAGHSAAQNPLFGIDPDARLDYGYRAVDALTPMAKQVIRLAYGKAPDRSYFGGCSNGGRHAMVAAVRNAGDYDGIVAGDPGLHLPKAAIAEMAGAQQFARIATATAAAGRPDIRSGFTDTERRFVASRILAKCDALDGVADGLVEDIAACQARFDLNADVPGCTNGVRTSQCLTGAQKTALANVFAGARNSAGEALYASFPFDAGVSGDNWAAWKQGNAMTLDPAAAAFTFTTPPRRPSA…	71,"0.9126","MNDLLRVAPGAALLLLVGSCAADERKAPSPIAARTVDSCAALTGMALPNGRIDAAAPVAQGAMVSTGGEMPALPATSVFCRVQAVLTPVAGSSIKVEMWLPERNAWNGKLLGAGNGGFGNNIAIPALLMRGAVAKGYASVGSDMGHTATSDVKAEWALGAPERIKDFGWRANHLAAEAAKRVIAAYYTAPLAASYFHGCSDGGREALMEAQRFPDDYDAIIAGAPAIPWTRMTSAFAANHLAAFGRPESSIPNAKLKLLQNASLAQCDKADGVADGVIDDPRSCKFDPVVLQCKAGDAADCLTAPQVETARAIYRGPLGTDGKPFYHGFQPGAEAVAGTWDLWLTGPDSQHGKFATEFMRYMVHSDPNWQIANFDLARDYPLAKRL…	226,"0.9093","MKRKSAFLCIAPLSAAMLAGCGGDDSVSSAPTHLSAATPAAMTQTCDALAAKLAYANTSFTSVTTAAAGALTVAGKPIAEHCVIAGKMNERVSAVDGNTYAIGFQMRLPKAWNGRFFYQANGGLDGNVVTATGEIGGGGPLTDALNMGFAVISSDSGHSAAQNPLFGLDPQARLDYGYGAVDALTPMAKQVIRLAYGKAPDRSYFGGCSNGGRHAMVTAVRNPGDYDGIIAGDPGFHLPKAAIGEMYGAQQFAKIASATGSNGLPDIRSGFTDAERQFVGAKILDKCDALDGSTDGMVQDVAACQAHFSVETDIPACANGTRTGACLTTAQKSALENVFAGARNSAGTALYASFPYDPGVAAAGWAGWKQSNSITLDPAAMAFTF…
262,"0.9009","MRWTRRGRSHLLARSFHPREHRLSPAAPAAGSPPRAPVDLPPAAPPPPPPSRAVRTLLTVGATLVLGVGAGVAPALAAEPATSAAVPAAAVPAAVARPGCDAAALQRTVGADTTITAAASATTPNTATRYCKVDGYVATSGPAGSNHVNFSAALPDRFVGRYLFNGIGGAAGSIPPIDEAQLAAGWAQAGTDAGNQGSVLDYRFAVDRTKALDWASRGVHVTTVATQAVTRAYYGLPTQAGALHRYISGCSGGGRMGLVEASLYPTEYDGVLAGAPGSNSLNILKFGQIVSYLLAHPDAWVSPDQLGQLEKALIAKYDARDGAADGFIRDPGVVDTDFAPYGLFTPAQLDLLRLITGELKVGDRSYPGFSASNVTGWSAFLTGTQ…	68,"0.9124","MEAEFQEYRLGALQVMNRLRSHRGLSLRKRGFGRIQPEPSDALMRGESGKGGDAMSSKRFFASLTVTTCVNVFAVTACHAAAPSVRTASDACAGLAGMSIPASKIGLPSSGAVVSTTRLVLPDSSNANGEFCEVKGFILPASPDAPKMEFEVNLPTVWNRKAVQLGGGGFDGVLVTGLGHAALQPDSVRNPLAQGYVTLGSDGGHMGAAGFDGSFALNDEALLNFGQQSVKKTHDAAMTIIRARYGSAPKRFYFIGASQGGHEALDAAARYPADYDGVVANYPAYNVTMLHLGSWNVGKALYENGGAGWLNPAKTKLLTDAVYAACDSLDGAQDGIISNVKGCNSRFNIATVRAKLRCADGKDTGDVCLSDAQIAAVEKITSPFRP…	229,"0.9085","MNRKSAFLCIAPLSAAALLAGCGGDDSISAPPTHLSAATPATMAQTCDALAAKLAYANTSFTSVTTAAAGALTVAGKPVAEHCVIAGKMNERVSAVDGKTYAIGFEMRLPKAWNGRFFYQANGGLDGNVVTATGEIGGGGPLTNALNQGFAVISSDSGHSAAQNPLFGLDPQARIDYGYGAVDALTPMAKQVIRLAYGKAPDRSYFGGCSNGGRHAMVTAVRNPADYDGIIAGDPGFHLPKAAIGEMYGAQQFAKIASATGTNGLPDIRSGFNDAERQFVGAKILEKCDALDGAADGMVQDVAACQTHFSVDTDIPTCANGTRTGACLTSAQKTALENVFAGARNSAGTALYASFPYDPGISGPGWAGWKQSNSVTLDPAAMAFT…
34,"0.9007","MNHARDKVWRSVGALTVLSTLAISLAGCGGEESAPSVGAPGPTTAQKSPTELCGELKGIAIPAGNIGLASTGATITSATLVAASDSGNTSGEFCKVLGGIHPVDSSAPDIQFEVDLPTAWNGKSLHFGGGGLDGVIPDTTGFAASGFSPYGEPSGVLAPLARGYVTYGSDAGHQAANDFVGTFASNDEALANYAGSHIKKTHDVATFLMKTRYGQSASQSYFIGGSGGGRMGLVAAQKYASDYDGVIASYPASGLLGLSFQMGRISQASLSPGGFINAAKGKVLRDAVMSQCDTLDGVADGVISNPGACGFDAATLRCPGGADTGDTCLSDAQLNTVATIATPLITTFDFANGIRTIPGYKVLAGADFWGPLYPSLGSSAADAVAD…	118,"0.9124","MKRTSIAMCVSAVSAMLAACGGGSDSLSTSATQLPRLSAAQPATLSGNCSALAARLTFAATTFTSVTDVPAGTLTVAGKSVPEHCVIEGKMNQRTSAVDGQTYAIGFEMRLPIAWNGRFFYQANGGLDGNVTSATGVLSGGGPLNNALNMGFAVISSDAGHSGSQNPLFGLDPQARLDYGYNAVATLTPMARQVIKLAYGKGPDRSYFEGCSNGGRHAMVAAARSFADYDGIIAGDPGFHLPKAAIGQMWSAQQLATVATAKTSAGIADITTGLTTAERQLIASKVIAKCDSLDGVADGMVQDIKACQANFDLATDVPTCSSNGRDGTCLTAAQKQAVGNIFSGAKNSAGTALYASFPYDVGVNGSGWAAWKQGNSISLDPAAAA…	154,"0.9084","MATPKTVFSGGATLATAALLLAACGTPTGPQSLSLGGNPATACAALVAPVASSAIGLPSGAATIDSATLVPASALAVAERGPTPPSRITPAMPSFCKVLGRIAPIDASAPPIMFQVNLPLAWNGRSVQYGGGGFNGVLITGLSLVPAARFDLPTPLAQGYVTYGTDSGHQNVAGQPPQAFALNDEALTNFAHASYKKVRDVAVALMQRAYGQAPQKLYFMGSSEGGREALTMAQRYPQDFDGIFSRVPVINWTGLQHAGARNGIATFGEGWLRPAQVQLVHDAVLASCDAADGVADRIVSNPVACLQRFDPASLRCAAGTSGDNCLNDAQVQAVRTLRSPWRAPVPLANGINEYPGWGIGGEATPAFASTGGWNAWWTGTAAPTV…
35,"0.9007","MNHARDKVWRSVGALTVLSTLAISLAGCGGEESAPSVGAPGPTTAQKSPTELCGELKGIAIPAGNIGLASTGATITSATLVAASDSGNTSGEFCKVLGGIHPVDSSAPDIQFEVDLPTAWNGKSLHFGGGGLDGVIPDTTGFAASGFSPYGEPSGVLAPLARGYVTYGSDAGHQAANDFVGTFASNDEALANYAGSHIKKTHDVATFLMKTRYGQSASQSYFIGGSGGGRMGLVAAQKYASDYDGVIASYPASGLLGLSFQMGRISQASLSPGGFINAAKGKVLRDAVMSQCDTLDGVADGVISNPGACGFDAATLRCPGGADTGDTCLSDAQLNTVATIATPLITTFDFANGIRTIPGYKVLAGADFWGPLYPSLGSSAADAVAD…	236,"0.9122","MKCTSIALAAAATLTLAACGGNDLGSAANTGANSSALPQLSAATPGTLAGNCAALAAKLSFANTVFTTVTDVAAGTLKVAGKSIAEHCLIQGSMNQRVSSVDGKTYAIGFEMRLPIAWNGRFFYQPNGGLDGNVVTATGEIGGGGPTSDALNMGFAVISSDAGHSSAQNPLFGLDPQARIDYGYNAVATLTPMAKQVIKLAYGKAPDRSYFDGCSNGGRHALVAAARSSAEYDGIIAGDPGFHLPKAAVGEMWSAQQLAKVATATTSNGLPDITTGFTATERQMVASKILSKCDALDGATDGLIQDIKACQANFSLATDVPTCTNNVRDGTCLTSAQKDAVGNVFSGARNSAGTALYASFPYDAGLGPGWSAWKQANSITLDPAA…	237,"0.9080","MSAAAMLAGCGGDDSVSAAPTHLSAATPAAMAQTCDALAAKLAYANTSFTSVTTAAAGTLTVAGKPVAEHCVIAGKMNERVSAVDGKTYAIGFEMRLPKAWNGRFFYQANGGLDGNVVTATGEIGGGGPLTNALNQGFAVISSDSGHSAAQNPLFGLDPQARIDYGYGAVDALTPMAKQVIRLAYGKAPDRSYFGGCSNGGRHAMVTAVRNPADYDGIIAGDPGFHLPKAAIGEMYGAQQFAKIASATGTNGLPDIRSGFNDAERQFVGAKILEKCDALDGAADGMVQDVAACQAHFSVDTDIPTCANGTRTGSCLTPAQKTALENVFAGARNSAGTALYASFPYDPGISGPGWAGWKQSNSITLDPAAMAFTFMTPPKTAAALA…
178,"0.9007","MTARRPRRSGGTLRVLVGIVSLFALSLQIAGAAPSAADVDTDAGGARCEEMTELSVPDTEITAGELVPAGDFVDAEGTVHRDLPEFCRVAARVAPSLNFEVWMPTATWNERFLGVGNGGFAGNIRYDSMAPALAKGYATASTDTGHSKSDSANSWISNPAQLEMWGRTSIHLMTLRAKQILTAYHEKAPKFSYFEGGSTGGRQAMGQAEFFPDDYDGIVSHSPGMDYSHVMMAVLWTAQRLADRPKGALDSDDRKLLNDAVLAACGGRDGVASDPFLNDPRDCHYNVKRLECRPGTSTGCLTAEQVRTAEHVYTAVTNQGSGEHLYPGFAYGSEAAWNFAAERQELVSYPQALFGRAVFDDPEWDWRSFDWDEDVALVEEKLSPK…	226,"0.9120","MKRKSAFLCIAPLSAAMLAGCGGDDSVSSAPTHLSAATPAAMTQTCDALAAKLAYANTSFTSVTTAAAGALTVAGKPIAEHCVIAGKMNERVSAVDGNTYAIGFQMRLPKAWNGRFFYQANGGLDGNVVTATGEIGGGGPLTDALNMGFAVISSDSGHSAAQNPLFGLDPQARLDYGYGAVDALTPMAKQVIRLAYGKAPDRSYFGGCSNGGRHAMVTAVRNPGDYDGIIAGDPGFHLPKAAIGEMYGAQQFAKIASATGSNGLPDIRSGFTDAERQFVGAKILDKCDALDGSTDGMVQDVAACQAHFSVETDIPACANGTRTGACLTTAQKSALENVFAGARNSAGTALYASFPYDPGVAAAGWAGWKQSNSITLDPAAMAFTF…	252,"0.9079","MQIRMIALAAMLLSSSAMTAAQAEDFKASCAALAQGFAGSGRVVTAEFVAAGGVQLAPPAPAGVTSPAPDHCLIRGKINERTGIDGKPYAIGYELRLPATWNGKFVFQGGGGVDGVLRPALGLLTGATPPNALSNGYAAASTDSGHLEEPGPLGPYQFGLDPQARRDKGYGSIPPVAEAAKAAAEKIYGNAPRRSYFAGCSNGGRQAMAVTQRFPELFDGVIAGAPAYRVPLAGIDVIVQEQALLAIAPPGPDGKADVGSALTDEDLKLVADGVTAACDGADGAKDGMVQDVMACRFDPAVLACKDGESGHCLSAPKLKAIKLMFDGSRNAMGGLIYSRWPYDPGLAAPGWRAWKLGTPKSSPPNARNLTLIAGGVPYDFMSPPE…
233,"0.9007","MNHARDKVWRSVGALTVLSTLAISLAGCGGEESAPSVGAPGPTTAQKSPTELCGELKGIAIPAGNIGLASTGATITSATLVAASDSGNTSGEFCKVLGGIHPVDSSAPDIQFEVDLPTAWNGKSLHFGGGGLDGVIPDTTGFAASGFSPYGEPSGVLAPLARGYVTYGSDAGHQAANDFVGTFASNDEALANYAGSHIKKTHDVATFLMKTRYGQSASQSYFIGGSGGGRMGLVAAQKYASDYDGVIASYPASGLLGLSFQMGRISQASLSPGGFINAAKGKVLRDAVMSQCDTLDGVADGVISNPGACGFDAATLRCPGGADTGDTCLSDAQLNTVATIATPLITTFDFANGIRTIPGYKVLAGADFWGPLYPSLGSSAADAVA…	151,"0.9107","MSLLLLLASASACPALAGARDGNVVITSAERVVPAPAWKVDNARSVPVTVPFCRVQGRIEGNIGFEAWLPDRWNGRMLGAGVGGDAGVFNFGDMSRRIGEGFATVTTDSGHKVSEARWMANAKARVDYEHRAVHLTAVAAKSLIAGLYGRKPDRSYFTGCSGGGRQALKEMQNYPGDYDGVLAGAPGPYMPLQSVRMMYFSLLQKQQPNAALSDADWSLYESRATRACDAGDGVTDGIIGAPMSCRFRPAALLCTAGQSTDCLTAPKVAMLEAIVSPMTDEGGKAMDSGLLPGVRTRPGPPSPLLRAMWADGVYNDPEWDENRFRRSADLAAANRIMPELRTDKVDIAPFLKKGGKAIVYQGWADPSTNAGPTIDYVAAAARKQG…	40,"0.9077","MRIDGHRTQADSDGMKIGRGIHALCAAWMATGALLGCGDDQPGENDPSRSCAGLAGMRLTAAQIGLPTSGANVVSAVEVPARTDGQVTEPAHCFVSAEVFPVDPKAPPILLAVALPTPWNEKALWLGGGGFDGVIPDVTGNSLNALAPAPLARGYAVFASDGGHQSTAASPGADASALVNEEAYRNWLSDAPKKVRDVAGQIIRAYYGIDAARFYAVGSSTGGREALFAAARSPADWDGALVLYPARNVTNVMLGLTAMLEALSAPGAFPDAAKRKLVWEAVLAECDALDGLADGVVGDVVRCNEQFDVTALRCEGGADAGDACLSDAQIQAFEAIDAPVRLASPLASGDTELAGYNVYSAAQGVGTDSPLEPHVQAVDLGSRAPS…
237,"0.9003","MSAAAMLAGCGGDDSVSAAPTHLSAATPAAMAQTCDALAAKLAYANTSFTSVTTAAAGTLTVAGKPVAEHCVIAGKMNERVSAVDGKTYAIGFEMRLPKAWNGRFFYQANGGLDGNVVTATGEIGGGGPLTNALNQGFAVISSDSGHSAAQNPLFGLDPQARIDYGYGAVDALTPMAKQVIRLAYGKAPDRSYFGGCSNGGRHAMVTAVRNPADYDGIIAGDPGFHLPKAAIGEMYGAQQFAKIASATGTNGLPDIRSGFNDAERQFVGAKILEKCDALDGAADGMVQDVAACQAHFSVDTDIPTCANGTRTGSCLTPAQKTALENVFAGARNSAGTALYASFPYDPGISGPGWAGWKQSNSITLDPAAMAFTFMTPPKTAAALA…	27,"0.9101","MATLSRWCRWKSATFMATLATALTLVTGVSVALAAGATGGAQASAAASAAASAASTKVTSASKVAANIATTTSATPSGIAPAMSCAGLTSLDLAAVVPGVPFEITSATELAAGNNTLGDWAACDVKGVIAPQIHFEVKLPETGWQANYLQVGCGGLCGNVNVGSAPASAGCVPLTSGAFAVAASDEGHYQGGGLFSADPTLRADFGYKSDHQLAQAAKAVIERYYGQAADHAYFDGCSQGGHQALTEAQRYPADFDGIIAGAPANNFTALNTFSHAWTAQSVYLGGGPATITNADLAALHAAVLKGCGAPTDGIIADPLSCTWDPAAIRCAAGQTSTSEDYCLTADQVTTLRRIYAGPTDENGKLLYPGYQLRGSELNWAGIITPA…	256,"0.9074","MGGGGFSGGSAASLLAPLRNGYAAAATDAGHPGATADFALRADGTLNWPAIEDFGYRGVHDMTVTAKAVIAAFYGTGPEYSYWNGCSTGGRQGLMEAQRYPDDYDGVLAGAPVVNFSRMQIGQMWGQVVMLEEANPVAPCKFEAALAATVAACDTVGDGVVDGVIGDPLGCSFDLGTLVGTPTPCGDITAGDVEVMRRIAEGPRTQDGEFLWYGQAPGTPYAGLNDTEVVDGQLVGKPFQYDLWWIGLFLAQDRAWDWRTLTYAGYEQFFQQSIEMYTAVLSADDPDLSAFADSGGKALLWHGAADFGVPFQGTVDYVERVEDTLGPGRTKDFLRLFLAPGVGHCGGGAGPQPVGQFEALVDWVENGNAPRTLTAQRVDAEGAVV…
	52,"0.9097","MSGGGAQNPVRRKAGHRAAVLLALLGGFAASLPALAQRTTALPLHCADLAGVLLPPASIDAPTGGALVQSAVMIAATAVGNQDGDFCRLTGVIRAQTSGTPDIHFELNLPSRWNGRAVQFGGGGYNGVVITGTGPTPFSPDRAPLARGYATFGDDSGHRGDSSQANFGLLDEAVTNFGYLHLKKVHDAALALIEQRYGRTPEHMYFAGGSTGGREGYTVIQRYPDDYDGVIANAPALNFSGVRLLGVMVGQSEYRTPGGYLSPQLLEFVYAHAMQACDTLDGAADGIISDVEGCRAKEAQIIESLRCPTHEAGAVAVADECLTPAQLATLERLRDGMHLPYALAWNAERYRGYNVFQGVRFTSMLGLAHSPERLPQPAFFGNGYLF…	58,"0.9072","MKRFLIILAAGVPLAAAMCLPTGAAAAVATPFTCSSIAVTAPAGTTVESVTAQHREAGTVNVPPVTPLPGADIPGVPAHCAVTVTLTHPGVGDHAKVQIWLPETGWTGRFQALGGSAFAAGDYGAGLAGAIKSGYAAATTDAGVGTYLDTTWALNSAGEVNTALLKNFADRSQHEMTVVAKQVIAKVYGKPASYSYWNGCSTGGRQGYMEAQRHPGDYDGILATAPAINWDEFEVATLWPQVVMNEENTFPAPCELNLFNQAAVKACDPLDGARDGLIGDPSTCDFDPRRLVGRTVECEGKQETITAADAAVVRKIWDGPRTPSGTKLWSGVPIGAGFDLAGTQPDADGNRMGAPFPVPAAWVATWLKRQPSYDLSTITYAEFAKL…
	137,"0.9097","MSGGGAQNPVRRKAGHRAAVLLALLGGFAASLPALAQRTTALPLHCADLAGVLLPPASIDAPTGGALVQSAVMIAATAVGNQDGDFCRLTGVIRAQTSGTPDIHFELNLPSRWNGRAVQFGGGGYNGVVITGTGPTPFSPDRAPLARGYATFGDDSGHRGDSSQANFGLLDEAVTNFGYLHLKKVHDAALALIEQRYGRTPEHMYFAGGSTGGREGYTVIQRYPDDYDGVIANAPALNFSGVRLLGVMVGQSEYRTPGGYLSPQLLEFVYAHAMQACDTLDGAADGIISDVEGCRAKEAQIIESLRCPTHEAGAVAVADECLTPAQLATLERLRDGMHLPYALAWNAERYRGYNVFQGVRFTSMLGLAHSPERLPQPAFFGNGYL…	65,"0.9071","MRRFFTLIAALWAMPVAAQDMSDCAALAATALPDAVGLTAQAVDPGAFALPPRASSGMSITGEVPSAPNPGFCRIRATLKPSAVSAIRVEVWLPLRGWNGKMIGVGNFGWGGDLPYANMLAGLSRGYAVAGNDTGHEGGEGGEFLLGKPEVLVDYAWRANHLMTVMAKDLITRAYGKGPARAYWIGCSLGGLQGLIEARRFPQDYDGVVAGAPPNPLTLFNAAQLWPNWLIAQDPRRALTPQKLAALHGAVLRACAKEAGALYGYVEDPAHCAFDPSVIACKKGDRADCLTARQVDFVRMVYRGPVEPKTGKVIFPGPARGSEMEWSPFINGREFINAADLFRYAAFQNPAWRASAMDWARDVKAASDRLAPLIHVDDDFTAFAAR…
	229,"0.9093","MNRKSAFLCIAPLSAAALLAGCGGDDSISAPPTHLSAATPATMAQTCDALAAKLAYANTSFTSVTTAAAGALTVAGKPVAEHCVIAGKMNERVSAVDGKTYAIGFEMRLPKAWNGRFFYQANGGLDGNVVTATGEIGGGGPLTNALNQGFAVISSDSGHSAAQNPLFGLDPQARIDYGYGAVDALTPMAKQVIRLAYGKAPDRSYFGGCSNGGRHAMVTAVRNPADYDGIIAGDPGFHLPKAAIGEMYGAQQFAKIASATGTNGLPDIRSGFNDAERQFVGAKILEKCDALDGAADGMVQDVAACQTHFSVDTDIPTCANGTRTGACLTSAQKTALENVFAGARNSAGTALYASFPYDPGISGPGWAGWKQSNSVTLDPAAMAFT…	189,"0.9070","MTACDRLHQESGAAMRVSEAQPRPAAGGLAAHCEVIAYLDERTGADGQKFAIGLHLRLPDAWNRRFVFQGQGGTDGVLGSGDAQPGGGQPSALNQGYATVTTDAGHANAPGPLGGASFGLDPQARIDFGYRADDVVTRQAKHFIQAYYGRLPKYSYFLGCSNGGRHGMVITQRFPEHFDGVAAGAPAFRMPEKGLSGAAVTQAFAAIAPKAPDGRPILAQALSQADMDLLSKAIAQSCDAADGLADGIIDNVPACRFSPRTLQCSAEKTASCLSAAQVTAVENYFQGPTTAQGRRIYAPYPYDSGIATEGWRRWILGTAPDSRVNAFNVSFGATLAYLYMTPPHAPLASEADAVYDFYRSVDVTEAHAKIFGTSAAMPESSVQTI…
	39,"0.9092","MIALQTLRRLFLGSTVLLLQLPNLAQAETPIAALPVVKPAISCAALTRVDLQAIGGKGSQVLSASETTSNGVTACEVQGTLAPSIGFKVMLPTHTWTQRYLQVGCGGLCGRISLQVGAAEGCAPLNSGGFVLAATDRGHEGMDNSWGNDAQKRADFAHRGVHLTALAAKQLIGAYYGQQPAYAYFTGCSDGGREALIEAQRYPDDFNGIIAGAPALNFLVQNSIYHAWQARANQDGEGKAILVASRLPILHKAVLQQCDALDGQVDGLISDPRACRFDPATVQCKASATDTSDCLSAREVDAARSLYDGPRDPATGERLTIAGPQPGSELAWAGVFVPDSVDQPINSEKMALDVLRNLAFERNPGADYSLADVKFDRSTLDQLRAL…	191,"0.9070","MRVSEAQPRPAAGGLAAHCEVIAYLDERTGADGQKFAIGLHLRLPDAWNGRFVFQGQGGTDGVLGSGDAQPGGGQPSALDQGYATVTTDAGHSNAPGPLGGASFGLDPQARIDFGYRADDVVTRQAKHFIQAYYGRLPKYSYFLGCSNGGRHGMVITQRFPDHFDGVAAGAPAFRMPEKGLSGAAVTQAFAAIAPKAPDGRPILAQALSQADMDLLSKAIVQSCDAADGLADGIIDNVPACRFSPRTLQCSAEKTASCLSAAQVTAVENYFEGPTTAQGRRIYAPYPYDSGIATEGWRRWILGNAPDSRVNAFNVSFGATLAYLYMTPPHAPLASEADAVYDFYRSVDVMEAHAKIFGTSAAMPESSVQTISANAVDLSGFRARR…
	249,"0.9090","MMVQGKFLRTSTVLGSALLGMTLLSAGCGGGGELHSGVPVSCTQLNGMAIPAQAIGLPTSGAIVTDAHIVAPAGSGVAATGEYCLVKGEINPVDPAAPKIKFQLGLPTAWNHKALMFGGGGYNGTVPDVSGNVPAGPQDKARPLARGYATFGSDSGHQANQMGSRDGTFGKNDEALRNFAGDALKKTRDAAIHLIQQYYARAPQKSYFAGGSTGGREALAVAQRWPQDWDGVIALYPAWAAASLDLQFGRITRAFAMPGAYLNPAKRKTLYDAAMASCDALDGVKDGLISNMAACNSGFDPASATLNGVPLRCAGGADSGDSCLSDPQIAALKTYSTPITFSRPLGSGETQYPGFNVWGADLGLAGDSVAQKTVRLLAMGDSQPA…	207,"0.9069","METNGNAACARRTGGRETGSGTERLLRRLAIAIGWLCAVMIGWPLAASAANAASSGGLANLPAVMPAMSCQAIASLDLSGVTDGPVTITSATVLPAGTVVGNNTLAAPMCDVKGTIGPGASLFELQLPTQGWTQRYLQTGCGGLCGNLSVNAPMASTCVPVTNGTIAMAATDMGHEGGNDGAWALDPRAKLDFAYRAEHATAQVAKAIIQRFYARPARYAYFDGCSDGGREALMEAQRYPDDFDGIAAGAPANDLIVQNTFHHAWPAAVNTDPKTGNAILLAGKLPMLHAAVLKACDALDGVVDGVIDNPRACRFDPATLVCATGQADATCLTPQEAAVVRRLHDGATTADGLRLEPFVSREWGSELNWTLFVPATATAQSGTIG…
	10,"0.9088","MPTLPRRCRRWPAAFLAPLAAVLALVTGTSLALAGDAQSSAATGTTAVPAASTTSGIAPAVSCASVASLDLASAVPDVPFEVGSATVLAAADNTLGDWAACDVKGVIAPQIHFELRLPQTGWQANYLQVGCGGLCGSVNVGSAPASTGCVPLTTGAFAVASSDEGHSQGGGLFSTDPTLRADFGYKSDHLLARAAKAIVQRFYGQAATHSYFDGCSQGGHQALTEAQRYPTDFDGIVAGAPANNFTALNTFSHAWTAQSVYLDGGPATITNADLPALHAAVLKGCGAPADRIIADPLSCTWDPATIQCAAGQTSTAGDYCLTADQVTTLRRIYAGPTDEHGQLLYPGYQLRGSELNWAGIITPATASGASGDISFVRETLRYQVFD…	281,"0.9061","MALLRHLLPVLTVGSAVQSAVLVQDQFQTRCENFAGKIDLPNVKVNFASYIPGSTNLTLDNVPTCDQSQVVSSDICRVAMAVTTSNASEITLEAWFPRDYTGRFLSTGNGGLGGCIQYSDLDYASRLGFATVGANNGHNGTSGEPFYKAPEVLEDFVYRSVHTGIVVGKQLTKLFYDEGFDTSYYLGCSTGGRQGFKLAQDFPGEVDGIIAGAPAINFVGLLSWSAHFYPITGPVGSATYLSLDDWDLVHEEILRQCDGLDGAEDGIIEDPDLCHPNATTLLCSPGATSGSCLTATQVNTVHEVYAPLLSSNSTLIYPRMQPGGEQFAAPAMYNGQPFQYSKDWWRYVVYSDPTWNATKWTIRDAEAALRQNPYNIQTWNADLSP…
	43,"0.9086","MPHARLVRRLLTAGSSLALTAAALVVGQPPATAVPSTAALSAGSADCSSLVGMKVPARRIGLPTTGAEITATASVPASGTGPTALPAYCRADIAIHPVDPSAPDIRMGLALPEGWNGKTMMFGGGGYNGTVPSLAQNVPFGPVDQRTPLGRGYATYASDSGHQADPANHPIPSLDGSFGRSDEALRNFSGDALKKVHDTATYVIRKAFGRAPDTTYFAGGSTGGREALAVAQRWPRDFDGVISAYPAWNAATLDLFFGRITHEFAKPGAFPTPAQQGLVAQRVLAACDGGDGLEDGVISDEAGCDFDPATLLCDDAETPGATCLSREQVDAVVAADSSWRLPYRVASGERGYPGFPLLSGARMSTPVLGFGTTAPADPMPVTAGYG…	47,"0.9051","MSASSSRRASPAGAIPIAPAPQAPRHLLWKAALGVAGIIVAGCGGGSGGSTPFLPTSAAPAPAPAPAPAPAPAPAASLLKCDDSMVAAFKPDANTNVVLVKAFKQGDSLALSGTTGTPPKATADLCLVKIVVGPGFADAPATAPSNSPGIGLEIWLPAPSAWNSRIQNQGGGGWAGGNQASTTLIGSTGAASTAATGYVVGTTDTGHSIGQGSFAMRQDGGINSTLWTDFAERSLHELALKTKALTQAYYGEPQKFAYWSGCSTGGRQGYKIAQEHPDDYDGYLVGAPAFNWTKFITNELYPQVVMQQDLGAPIAAAKIAAVSGAAVSACDTVGGQHLGFIPDPGQCRYDPTKDAAMLCSGVQGTGGVVGTNTSASCVTLTEASAI…
	237,"0.9082","MSAAAMLAGCGGDDSVSAAPTHLSAATPAAMAQTCDALAAKLAYANTSFTSVTTAAAGTLTVAGKPVAEHCVIAGKMNERVSAVDGKTYAIGFEMRLPKAWNGRFFYQANGGLDGNVVTATGEIGGGGPLTNALNQGFAVISSDSGHSAAQNPLFGLDPQARIDYGYGAVDALTPMAKQVIRLAYGKAPDRSYFGGCSNGGRHAMVTAVRNPADYDGIIAGDPGFHLPKAAIGEMYGAQQFAKIASATGTNGLPDIRSGFNDAERQFVGAKILEKCDALDGAADGMVQDVAACQAHFSVDTDIPTCANGTRTGSCLTPAQKTALENVFAGARNSAGTALYASFPYDPGISGPGWAGWKQSNSITLDPAAMAFTFMTPPKTAAALA…	271,"0.9043","MPSLRRLLPFLAAGSAALASQDTFQGKCTGFADKINLPNVRVNFVNYVPGGTNLSLPDNPTSCGTTSQVVSEDVCRIAMAVATSNSSEITLEAWLPQNYTGRFLSTGNGGLSGCIQYYDLAYTSGLGFATVGANSGHNGTSGEPFYHHPEVLEDFVHRSVHTGVVVGKQLTKLFYEEGFKKSYYLGCSTGGRQGFKSVQKYPNDFDGVVAGAPAFNMINLMSWSAHFYSITGPVGSDTYLSPDLWNITHKEILRQCDGIDGAEDGIIEDPSLCSPVLEAIICKPGQNTTECLTGKQAHTVREIFSPLYGVNGTLLYPRMQPGSEVMASSIMYNGQPFQYSADWYRYVVYENPNWDATKFSVRDAAVALKQNPFNLQTWDADISSF…
	241,"0.9081","MHFFSSSRESRARTRLHAVAAAAAGAAMLAACGGGSDHRGAVPVLFPVPPAAQPASPPPAPAVTAQKACNALNGKTVAGAALTAAMQDAAAGAPVYCKVTGTIAPALNFQISLPEAWNGKLYYQGGGGYNGAITPPSVPALGLGYAVVASDSGHQGNVLSADFALTDTFAAQLFGSLSVPTVMSTATETLAAAYGALPAKSYFEGCSNGGREALMAVQRAPNLFDGVIARAPAYNWVGFMGAFNRNSRALAAPGGAFSAAKTALLSKHVRDACDGLDGLVDGVVSNQAACTPALANVAALRCAGGTDTGDTCLSDAQLDVVASWTTEASFTGSPTFRNAGWNLTGNEDDPGAWRTWLTGDGSVTSALQFLFQDTTVKNYLARDRT…	239,"0.9042","MPSLRRLLPFLAAGSAALASQDTFQGKCTGFADKINLPDVRVNFVNYVPGGTNLSLPDNPTSCGTTSQVVSEDVCRIAMAVATSNSSEITLEAWLPQNYTGRFLSTGNGGLSGCIQYYDLAYTSGLGFATVGANSGHNGTSGEPFYHHPEVLEDFVHRSVHTGVVVGKQLTKLFYEEGFKKSYYLGCSTGGRQGFKSVQKYPNDFDGVVAGAPAFNMINLMSWSAHFYSITGPVGSDTYLSPDLWNITHKEILRQCDGIDGAEDGIIEDPSLCSPVLEAIICKPGQNTTECLTGKQAHTVREIFSPLYGVNGTLLYPRMQPGSEVMASSIMYNGQPFQYSADWYRYVVYENPNWDATKFSVRDAAVALKQNPFNLQTWDADISSF…
	271,"0.9079","MPSLRRLLPFLAAGSAALASQDTFQGKCTGFADKINLPNVRVNFVNYVPGGTNLSLPDNPTSCGTTSQVVSEDVCRIAMAVATSNSSEITLEAWLPQNYTGRFLSTGNGGLSGCIQYYDLAYTSGLGFATVGANSGHNGTSGEPFYHHPEVLEDFVHRSVHTGVVVGKQLTKLFYEEGFKKSYYLGCSTGGRQGFKSVQKYPNDFDGVVAGAPAFNMINLMSWSAHFYSITGPVGSDTYLSPDLWNITHKEILRQCDGIDGAEDGIIEDPSLCSPVLEAIICKPGQNTTECLTGKQAHTVREIFSPLYGVNGTLLYPRMQPGSEVMASSIMYNGQPFQYSADWYRYVVYENPNWDATKFSVRDAAVALKQNPFNLQTWDADISSF…	90,"0.9040","MKHDPSLIPSWLCRLVLLSTVITVTSQAADPLAAIQQLTLESGKILFVEHSSKIENGVPPHTVVKLLLTPGKDSHINVEICLPLAEKWNNRLIGLGNGGAAGRINSGSLLGYMARGFAVATTDMGTAPDAYSGVGKPDVWKDFGYRATHLMTVTAKQVVAACYGRAPEFSYFNGGSTGGQQAMQEAQRYPEDYDGIIANVPAHCRTPLHAYFLWNEQILKKCPFTPAQEENIIAAGNEYMAAREIPQTAGRLVSDPRCTDKDIEAVIALARKKDPTLTDNHAEALRKLFGGPKHTITGERIFNGIPFGSSFKIAHGHLYLFNWVFGKDKDLLSLDFGKDIDTYTAALGPYLNAENPDLTPFIKRGGKLIMISGSADSCVPYHATLD…
	69,"0.9078","MRNHLRSPALLAALIFAGSALNSHAAKASTGCADLAHADLSDLVIESARRNMAGPAPLAAMPAGVNMPPAPILPAHCEVIGHTEQRTGRDGQNYAIRFHLRLPDDWNGRFFFQGGGGSDGELGDAIGTMGVAPLALARGYAVLSQDSGHDNTTNFDPKRGGTLAFGFDPLARANYGHASLKKSVTAARKVITAHYGKAPQHSYFVGCSKGGQEGLALVQRYPSLFDGVVVTAPGLSLPRAAIGEAWNTKSFAFSAANGHGPLTPLNIAHGFSDGDFALARRAMLRACDKLDGLADGMILAVGQCTSARVLPAFNAIRCKGGKTNACLTSAQITALQRVNNGPRDSKGHVLYAGFPWDAGWGAADWRMWQLGTADGRIPSLNMLLGA…	133,"0.9039","MKRLVALLAAGVPLAASVCLTATGAAADTATAPFTCSSVTVKAPAGTAVESVAAVRSEAGNVHIPPVTPLPAVDVPDVPARCEVTVTLTHPGTDDHSKVRVWLPEQGWNGRFQAVGGSAFAAGDYGAALAGAIKTGYAAATTDAGVSTYLDTAWALNSDGKVNTSLLKNFADRSQHEMTLIAKQVIAEVYGKPASYSYWNGCSTGGRQGYMEAQRHPDDYDGILAGAPGINWDEFEVATLWPQVVMNEEKTYPAPCEFNAFNEAAVKACDRLDGVNDGVIGDPSACDYDPRGLIGKTVECDGEQQTISAADATVMRKIWDGPRTPSGKRLWYGLPVGAGFDLANTILGEDGNRVGAPFPVPAAWVQTFVKRQPAFDLTTITYADF…
	124,"0.9076","MTNAVRHLHRVRDFNLIVATTCTLVAMMGPAAHAATLSCNDSLKTAFQPDTQTTVVLVKAFKQGEAIVLSEPATPFTPKAQSDLCLVKLNVGPGNPGPAGAPSTSPGIGIEVWLPPAERWNNRVHILGGGGFDGGPHGSPRAIGEPRAAVVADREGAVSATSDGGHPRRGAVPGQGKGGGDFGMLPDGSLNKTLWFDFASRSTHQTAIKTKALAALYYGRRAKFSYFEGSSNGGRQALNLAQNHPDDFDGIIGNMPAINWSSFMAGDLYPQLVFQHDLGGGVPSEAKQDLVSNAAIRACDVVGGTHLGYIVDMRACRYDPTKDTSVLCQTDGGTNITRDCVTRAEARAFNKIWYGMTSDGSVPDPAVDNGWKRGLGGVRRWFGLP…	120,"0.9037","MTRRERRGRITTTMRTTRKLVGLATVMSVVVLAWLAMHRTAAQAKETPFAMHCAEFAGAVLSPELIEMPTAGALIESAAMIGATAPGNQQGGEYCRITGRIKALNRTTPDIRFDLNLPSRWNGRALQIGGGGYDGVVVSGTGVMPFSPDRAPLAQGYATFGDDSGHVGDSSLAAFGLVDEAVTNFGYAHLKKTHDVALALIAHAYGRPPQRMYFAGGSTGGREGYTVMQRFPDDYDGVIANAPALNFSGVRLIGVKLGQAEYGMPGGFVPPALLERVYQRTLEVCDRLDGMADGIVSDVEACRAHEAQIVDSLRCALRLSSDDGCLTDAQLATLLAMRDGLSLPYRLAWEVSGYRGYNVFQGTQLTGALGLAHQPRRQPVPTFYA…
	12,"0.9067","MKRGIAWPRAALRLARTALLCCAASAATAAAPAAPASPESQTQTTQKPPFATRCTDLNNLWLDAETIALPTHGAHVETATVVTAQTPGNGAGEFCRITGVIRAIKGTTPDIRFDLNLPRRWNGRALQVGGGGYNGTVVTGIGVMPFSPIRAPLAQGYVTFGDDSGHVGNSALAVFGLVDEAVVNFGYAHLKKTHDAALALIVRMYGHPPDRMYFAGGSTGGREGYTVMQRFPDDYDGVIADSPALNFSGVRLIGIRVGQAEYATPGGFVPPALLERVYQKSLEVCDKLDGATDGIVSDVAECRQREPEIIDSLRCHRGTSYAHEGGCLTDPQLSTLNVLRDGLKLPYKFAHDVSGYPGYNVFQGTRLNGMLGLGRDPARQTSPTFT…	174,"0.9031","MKYTSIALAAAAALSLAACGANDVGSAATTSASSLPQLSAATSATLAGNCAALAAKLSFANTVFTSVTDVAAGTLAVAGKPIAEHCLIQGYMNQRVSSVDGNTYAIGFEMRLPLAWNGRFFYQANGGLDGNVVTATGEIGGGGPITDALNMGFAVISSDSGHSAAQNPLFGLDPQARIDYGYNAVAVLTPMAKQVIKLAYGKAPDRSYFDGCSNGGRHALVAAARSSGDYDGIIAGDPGVHLPKAAIGEMWSAQQLASVATSTTASGLPDITTGFTATERQMVASKILAKCDALDGVSDGLIQDIKACQANFSLASDVPTCSNNVRDGTCLTGAQKTAIGNVFSGARNSAGTALYASFPYDAGLGPGWSAWKQANSITLDPAAAA…
	232,"0.9066","MKRKSVFLCIAPLSAAMLAGCGGDDSVSSAPTHLSAATPAAMTQTCDALAAKLAYANTSFTSVTTAAAGALTVAGKPIAEHCVIAGKMNERVSAVDGNTYAIGFQMRLPKAWNGRFFYQANGGLDGNVVTATGEIGGGGPLTDALNQGFAVISSDSGHSAAQNPLFGLDPQARLDYGYGAVDALTPMAKQVIRLAYGKAPDRSYFGGCSNGGRHAMVTAVRNPADYDGIIAGDPGFHLPKAAIGEMYGAQQFAKIASATGSNGLPDIRSGFNDAERQFVGAKILDKCDALDGATDGMVQDVAACQAHFSVETDIPNCANGTRTGSCLTSAQKSALENVFAGARNSAGTALYASFPYDPGVAAAGWAGWKQSNSITLDPAAMAFTF…	184,"0.9026","MKTPASLIFVASLLTACGGGSGGGGFVGAFPTTGTSTVTPPAGNGNPVTPPPGNPAPPVETLPVLGAATGATLGDCASLAGFTFANTTISAANSIAAGTLSVAGKPVGAHCQVRGSMYQRTSPVDGQSYAIGFEMRLPVNWNGRYFYQANGGLDGSIGTATGPVGGGGVLDNALNKGFAVISSDAGHAAPTPFFGIDPQARLDYGYQAVGKLTPMAKALIASAYGKGPDRSYIGGCSNGGRHTMVAMSRYADDYDGFLVGDPGFRLPLAASANIVGAQNYNALATTPGDPGTGFTLAERTLVSNAVLAKCDALDGTTDGLVQDTGACQAAFSLDRDVPTCSGSRDGTCLSADQKLRIGQLFAGALDGGGKKIYASFPFDAGLNTT…
	203,"0.9062","MHRWLHLGIAPFLLASAALGQKATSCADLAKLNLPHTKVLLAEEVPAGQFVPPGDAASPADAAIYKHIPAFCRVAVEAAPTPASEIKIEVWLPLNGTPESSQSAAAWNSKFRGQGNGGFAGDINYSLLALSVSQGYATAGTDTGHATRGAAWALNQPEKIIDFGYRGIHEMTANAKAILDAYYGKPAARSYFASCSDGGREALMEAQRFPEDYDGILAGAPAYIWTNNLTAGMHKTQALLSDPASYISPAKLVTLSSAVLDACDANDGLKDGVVNDPRTCHFKPEMLACTGEDSNSCLTPPQVAILKTIYSPTLDSSGRQIYPGGLPGGELGPNGWVPWIFGAEPGRSQGAGYGIGYFSNMVYDNPHWDFKTFTVDDGLKTAIAK…	132,"0.9023","MKRLLIMFAAGVPLVAACLPTAASATVAGFATAPFTCSSVSVNAPAGTAVESVTTVSKEAGTLSIPPVPPFTEVTEIPNVPAHCEVTVTITHPGVGDHAKVQVWLPETGWSSRFQALGGSAFAAGDYGAGLAGAIKSGYAAATTDAGVGTYLDTAWGLNSAGEVNRELLKNFADRSQHEMALIGKQVVNEVYGRPVSYSYWNGCSTGGRQGYMEAQRHPGDFDGILATAPAINWDEFEVATLWPQVVMNQENTFPAPCEFKAFTQAAVKACDPLDGVKDGVIGDPATCTFDPRRLIGTKLECDGAQETITAADAAVVAKIWDGPRTPSGRKLWSGVPIGADFDLAGTQPGADGNRVGAPFPVPAAWVATWLKRQPAYDLSTITYA…
	239,"0.9061","MPSLRRLLPFLAAGSAALASQDTFQGKCTGFADKINLPDVRVNFVNYVPGGTNLSLPDNPTSCGTTSQVVSEDVCRIAMAVATSNSSEITLEAWLPQNYTGRFLSTGNGGLSGCIQYYDLAYTSGLGFATVGANSGHNGTSGEPFYHHPEVLEDFVHRSVHTGVVVGKQLTKLFYEEGFKKSYYLGCSTGGRQGFKSVQKYPNDFDGVVAGAPAFNMINLMSWSAHFYSITGPVGSDTYLSPDLWNITHKEILRQCDGIDGAEDGIIEDPSLCSPVLEAIICKPGQNTTECLTGKQAHTVREIFSPLYGVNGTLLYPRMQPGSEVMASSIMYNGQPFQYSADWYRYVVYENPNWDATKFSVRDAAVALKQNPFNLQTWDADISSF…	196,"0.9022","MRKHVFLAAIAIAVSSVAAPGTAVAAGPAGQAAQKTQAAQETQAAQQTQAAQPIQAGPVRGCGDLIGGYAIPGTKAHVEQAALVPAGAEPEHCDVRGHVEPKVRFQLKLPTTYSGRYLQLGCGGFCGELAPPAIRSCAPKSGDFAVATTDDGHVGNPPFPSVDGKWAAQDRAARDDWAFRAPHVVSLASKRLIAEYYGAAPKVSYFDGCSNGGREALLLAQRYPHDFDGVISAAPANYMAPLALYQAWLARTNTDQAGKPILDVDKLPALHDAVLARCDNLDGLVDGQLEDPRRCDFDPASVQCAPGTDTPTCLTPAQVETVRKLYRGPTDEKGRLLYPAGQEPGSELAWNGWLTPVPEFGGSIAALLGDNYLRYMGYPIGTPHS…
	32,"0.9052","MRPAILALVFVAPSLAADCQALAALRLPDTTITVAEHVAAEWHYTPGTGAYTRNPPFCRVAATLKPSSDSDIQIEVWLPATDWNGKYQAVGNGGWSGSINRAAMTLALGRGYATSSTDTGHTGSSASFALGHPEKLIDYAYRSEHEMTLKTKAIIAAYYGNGPRHSYWNGCSAGGKQGLKEAQRYPEDYDGIIAGSPAANWTGRAAQSLWSAQAVHNDDAGYIPPDKYPAIHNAVLTACDSLDGVTDGVLEDPRRCHFDPAVLECTGADGPGCLTHAQVEAARKIYGPSVNPRTKRPLYPGLEPGSELGWATWAGPQPLSIGLDYFRYVVFEDPKWDFRTLDFDRDVARAEKLDAGRINAVDPDLKPFLAGGKLIQYHGWSDPQIA…	201,"0.9018","MRATFAVLLAVSGLFQAVRADEKATCEQLSALKLPEVKITAATLETSGSLKSDLGQTMTGLPPFCRVIGIATPTVQSQIGFEVWLPQSNWSGRYVQVGNGGLAGIIFHPLLAQMLERGHAATSTDNGHKGNPFDGSWAIGAPEKVRDFAERAVHVTTEAGKRITAEYYGSKAKRAYFFGCSEGGREALIAAQRYPADFDGIVVGAPANYWTDLLTGFVWSSQALHKDPATFIPPDKLPLIQKAALVACDKNDGVEDGVVSAPDRCNFDPAVLACRDGATDQCLTPPQVDALRKLYAGLRDPQSGKEIAPGYVPSGENETSAMGGGLRAYAFGGAPGASAQVLFAKGYYGGFVFENKEWDFRNFDFTNDTAKARAKLGALMDASNP…
	208,"0.9052","MNKSVLLCVAPLSAAILAGCGGDDSISPASPHLSAATPAAMTQTCDALAARLAYANTSFTSVTTAAAGALTVAGKPIAEHCVIAGKMNERVSPVDGKTYAIGFEMRLPKAWNGRFFYQANGGLDGNVVTATGEIGGGGPLNDALNMGFAVISSDSGHSAAQNPLFGLDSQARIDYGYGAVDALTPMAKQVIRLAYGKAPDRSYFGGCSNGGRHAMVTAVRNAGDYDGIIAGDPGFHLPKAAIGEMYGAQQFAKIASATGSNGLPDIRSGFTDAERQFVGAKIVEKCDALDGVADGMVQDVAACQAHFSVDVDIPTCANGARTGACLTGAQKTALANVFAGARNSAGAALYASFPYDPGVAGSGWAAWKQSNSVTLDPAAMAFTFV…	214,"0.9018","MGAILNSKSALLCIAPLSAAALLAGCGGDDSVNAAPAHLSAATPAAMTQTCDALAAKLSYANTSFTSVTTAAAGALAVAGKPIAEHCVIEGKMNERVSAVDGKTYAIGFEMRLPKAWNGRFFYQANGGLDGNVVTATGEVGGGGPLTNALNQGFAVISSDSGHSAAQNPLFGLDPQARLDYGYGAVDALTPMAKQVIRLAYGKAPDRSYFGGCSNGGRHAMVTAARNAGDYDGIIAGDPGFHLPKAAIGEMYGAQQFAQIASATGTNGLPDIRSGFTDAERRLVGQKILDKCDALDGAADGMVQDVAACQAHFSIDTDVPTCANDTRTGACLTSAQKRAIGNVFAGARNSAGAALYASFPYDPGIAGGGWAAWKQSNSVVLDPAA…
	55,"0.9041","MMVKQSKRRRVVQAAIPGAVLVGLLAVPGLAQARGATSVPPASGSGLAQRCPLMAGMRFAPADGGRPVQITAAQVVPQSPAGQGAQGEALPALPAYCKVSGVIDPRKGADGRAYGIRFEVNLPLAWNGRFLLQGGGGLNGSVRPAVGGAAAGTVPALARGFAVASHDSGHQGAVFDASFRTDQRATLDFAQAAVPAVAQLGKAVATRFYGRAPAHSYMAGCSTGGRETMLAMERYPALFDGLVIGAPAMRTGFSNLGTTYAKVMFNQAAPRDGQGLPLPDKAFSAADRQTIRAGLLAQCDGLDGRVDGMIMAVAQCHFRPAALQCHADKQDGCLSAPQVEALDRAFAGPRDAAGRALYAPVPFDTGVVDTSGPVSGYIADGRTDIL…	175,"0.9017","MKYTSIALAAAAALSLAACGANDVGSAATTSASSLPQLSAATSATLAGNCAALAAKLSFANTVFTSVTDVAAGTLAVAGKPIAEHCLIQGYMNQRVSSVDGNTYAIGFEMRLPLAWNGRFFYQANGGLDGNVVTATGEIGGGGPSTDALNMGFAVISSDSGHSAAQNPLFGLDPQARIDYGYNAVAVLTPMAKQVIKLAYGKAPDRSYFDGCSNGGRHALVAAARSSGDYDGIIAGDPGVHLPKAAIGEMWSAQQLASVATSTTASGLPDITTGFTATERQMVASKILAKCDALDGVSDGLIQDIKACQANFSLASDVPTCSNNVRDGTCLTGAQKTAIGNVFSGARNSAGTALYASFPYDAGLGPGWSAWKQANSITLDPAAAA…
	112,"0.9037","MKRTSIAMSVSAVSAMLAACGGGADSLSTSATQLPRLSAAQPATLSGNCSALAARLTFAATTFTSVTDVPAGTLAVAGKSVPEHCVIEGKMNQRTSAVDGQTYAIGFEMRLPIAWNGRFFYQANGGLDGNVTPATGVLSGGGPLNNALNMGFAVISSDAGHSGSQNPLFGLDPQARLDYGYNAVATLTPMARQVIKLAYGKGPDRSYFEGCSNGGRHAMVAAARSFADYDGIIAGDPGFHLPKAAIGQMWSAQQLATVATAKTSAGIADITTGLTTAERQLIASKIIAKCDSLDGVADGMVQDIKACQASFDLATDVPTCSSNGRDGTCLTAAQKQAVGNIFSGAKNSAGTALYASFPYDVGVNGSGWAAWKQGNSISLDPAAAA…	117,"0.9012","MTRRERRGRITTTMRTTRKLVGLATVMSVVVLAWLAMHRTAAQAKETPFAMHCSEFAGAVLSPELIEMPTAGALIESAAMIGATAPGNQQGGEYCRITGRIKALHRTTPDIRFDLNLPSRWNGRALQIGGGGYNGVVVSGTGVMPFWPDRAPLAQGYATFGDDSGHVGDSSLAEFGLVDEAVTNFGYAHLKKTHDVALALIAHAYGRPPQRMYFAGGSTGGREGYTVMQRFPDDYDGVIANAPALNFSGVRLIGVKLGQAEYGMPGGFVPPALLERVYQRTLEVCDRLDGMADGIVSDVEACRAHEAQIVDSLRCALRPSSDDACLTDAQLATLLAMRDGLSLPFRLAWDVSGYRGYNVFQGTQLTGALGLAHQPRRQPVPTFYA…
	0,"0.9033","MISVHEEAMTEQDISPDMKKILLTLTVFLAILSTGTGPLLATSARAADRAALPAVAPVISCDALAHFDLAPSVGAPVHTQKASVLDTPKGGFCKVTGQIAPAISFEVDLPMEHWTQRFLQGGCGGLCGMTRVGVSNAGACAPALNGEFVMAGDDMGHTGPMMGLVQGEFGRDPQKRIDFAYRANHVTALAAKALTAAFYGQAPKYSYFVGCSDGGREALMEAQRFPEDFDGISAGAPAALFTVQNSFYHAWNVRGNQRADGSSILLQGRVGVLHDAVIQHCGTLSGVKDGILEEPRTCHFDPAWVQCPAGQSDTSHCLTAEETQAAVRLYAGATDASGHPYIIGGPLPGSELQWALPATERGTSMSQGIAASAIAYIIPRNVDEKAA…	210,"0.9006","MARLSLLTLLALGSAALAKKDTFQTKCAALQHKVKLPNVHVNFVEYVPGGTNLDLPDNAPSCGASSQAVSTDMCRIAMAVDTSDSSQITLEAWFPRDYTGRFLSTGNGGLSGCIQYYDLAYAAGLGFATVGANNGHNGTSGEPFYQHPEVVEDFAHRSVHTGVVVGKQLTKLFYDKGFKKSYYLGCSTGGRQGFKSVQKYPKDFDGIVAGAPAFNFVNLISWSAYFYSLTGSNTSESYLSPAMWKIAHDEIVRQCDELDGAKDGIIEDTDLCHPRLETIICKPGAKDTANCLTGAQAKTVRDVLSPMYGVNGTLLYPRMQPGSEVYAAGIMYNGEPFQYSTDWYRYVVYNNPDWDDTKWSVEDAAAALAQNPYDIQTFDADISSF…
	80,"0.9033","MRRNLAVAVLTLALAATSLPIAQARTASCAGLVGVTIPARLIGLPSSGGEVTAAQLIPPAGPLGEYCRVEAAIHPVDPAAPDIQFRLGLPTRWNHKAMMFGGGGYNGTIPDIAGNVPFGPADQPGPLARGYATFAGDSGHQAAPDFQPTRSLDGSFGRNDEALRNFAGDALKKTRDAAGFVIAQHYSGARPVHSYFAGGSTGGREALAVAQRWPTDFDGVISAYPAWNAASLDLFFGYQAQVMSQPGAFPGPAKQSLLHRAVLNACDGADGLRDGVVSNEAGCEFDPRVLRCPDGADHGEFCLSDKQIQAVTAISEPLRWNYRIASGERGYPGFPFLSGATMSTALLGLGRQAPANPMPKTSGYGVQFWDQWVRHFITRDPAHNPL…
	244,"0.9032","MAPLRSFPGALVGALALLRAVNAQDDFASDCSAFIDKISLDNVTVTSTDFVAAGTNLTVYVPASCGSPSYQVVSTDLCRATMNVTTSERSGIRLEAWFPQNYTGRFLSTGNGGIGGCIQYSDIDYAASLGFATVGANNGHDGMTGEPFLNNPDVVTDYSWRSLHTGVVVGKQLTETFYGAPHNKSYYLGCSTGGRQGFKAVQEFPDDFDGVVAGAPAFAFAGLLYWSGSFLPVTGTSEDPTFVPTDFWTQNIHAEVLKQCDALDGATDGVLENPDLCNFDVTPLVCTDGNTTDCLTETQAETVRTVLSPIYDKNGTLVYPRLQPGAEVLAGVAQFGGQPFLYSTDWYRYVVYNDSNWDPMTLTIDDYAVARAQNPANVETFEGDI…
	273,"0.9029","MNRQSAFLCIAPLTAAMLAGCGGDDSVNSAPTHLSAATPAAMVQTCDALAAKLAYANTSFTSVTTAAAGALTVAGKPIAEHCVIEGKMNERVSTVDGKTYAIGFEMRLPKAWNGRFFYQANGGLDGNVVTATGEIGGGGPLTDALNQGFAVISSDSGHSAAQNPLFGIDPQARIDYGYGAVDALTPMAKQVIRLAYGKAPDRSYFDGCSNGGRHAMVTAVRNPADYDGIIAGDPGFHLPKAAIGEMYGAQQFAKIASATGSNGQPDIRSGFTDAERQFVGAKILEKCDALDGAADGMVQDVAACRAHFSVDADLPTCANGTRTGACLTTAQKTALENVFTGARNSAGTALYAGFPYDPGIAGSGWAAWKQSNSITLDPAAMAFTF…
	218,"0.9023","MTTFTSWPHASALAGLLTLTTIGSAGAAALVGDATATCSGLASLSDGAMRIDSAAMQAPSQLTVAEKAGSPAARVAPANPAFCKVLGHIAPRDPAAPPIKFEVNLPTDWNGRALQYGGGGFNGVLITGLGLPPAYPFDKASPLARGFVTYGTDSGHESKQGEPPQTFALNDEAFENFAHVAYKKVRDAAVGIVKRAYGKAPDKMYFMGSSEGGREALTMAQRYPDDFDGIFARVPVINWVGLQHAGTRGGLVTMGEGWISPAQVKLVADAVRKTCDKADGAEDGLVADAVGCKASFKPESLRCPDGNSGDACLSDAQVKAIATLHAPYTFSFPLANGLDDYPGWGISGEDTEGFASAGGWISWWLGKAAPTQPPTQANGIAWVFG…
	231,"0.9012","MKRKSAFLCIAPLSAAMLAGCGGDDSVSSAPTHLSAATPAAMTQTCDALAAKLAYANTSFTSVTTAAAGALTMAGKPIAEHCVIAGKMNERVSAVDGKTYAIGFQMRLPKAWNGRFFHQANGGLDGNVVTATGEIGGGGPLTDALNMGFAVISSDSGHSAAQNPLFGLDPQARLDYGYGAVDALTPMAKQVIRLAYGKTPDRSYFGGCSNGGRHAMVTAVRNPGDYDGIIAGDPGFHLPKAAIGEMYGAQQFAKIASATGSNGLPDIRSGFTDAERQFVGTKILDKCDALDGATDGMVQDVAACQAHFSVETDIPACANGTRTGACLTTAQKSALENVFAGARNSAGTALYASFPYDPGVAAAGWAGWKQSNSITLDPAAMAFTF…
	266,"0.9012","MVVFSRTLFSLVAILVPIASASRCSPAFIVKPNLPGATILDIQAQERHNFSAVSLGPGTNEGGRYTISFCNITVTHTHAGWNDTIHTQVWLPLEEWNGRFQALGGGGYATGFGETYLTYAVASGFASASTYGGLPVTNGKDSMPTDLSWALSSENNVNWFLLEDYASKATSDMAVIGQQVTQSYYKKPANYSYFAGCSGGGRQGLQMAQKYPDLFDGILAVAPALNLQRFIPAGFWSSQVMNEINVYPLPCEVEAFTKAAVEACDRLDGVEDGIISDPDRCHVRAFDFVGKRYTCDGIQKSLSADSAKIIQAAWSGSHSVSEIDGWYGVNKDAALGTAYVSTKCSVNNTCYSSGSDLFGNWLRYLVAKDPNLSISNMTQKEFFDA…
	192,"0.9002","MYLFLKHPFFIAVISTSGLAGCGGGNGAFVTHTPLTCDQLNGRTVQASSVGLPTTGALVTSVAVVPAAGTGASAVGGYCKVLGDINPVDPMAPKIKFQLNLPVDWNSKAMMFGGGGYDGTISTGTGNVPAGPTNKQVPLGRGYATFGSDSGHQANATTSRDGSFGLNDEALKNFASDAIKKTRDVAIALIKVRYGSNPQRSYFAGGSTGGREALLAVSNWPQDWDGAIVLYPAWNAATLDLQFGRIARALAQPGAYPSREKRKVLYDAAIEACDALDGVRDGLISNITACNATFDPTTATLKGVPIRCAGGQEAGNSCLSDAQIAAFNVTNTPLQLNYAVASGETTYPGFNTWGTDFGNPGTSPLQPTVLTLALGTEQPANPMPA…
